# Supplementary material for: Harnessing Genomics of Diaporthe amygdali for Improved Control of Peach Twig Canker and Shoot Blight (TCSB)
Source: Plants (Basel). 2025 Sep 24;14(19):2960. doi: 10.3390/plants14192960 (PMC12526002; doi:10.3390/plants14192960)
Supplement: Supplementary file 1 [file plants-14-02960-s001.zip]

Archive with 8 entries (8 files):
- Figure_S1.pdf
- Figure_S2_KOG.png
- Figure_S3_speciesTree.pdf
- Figure_S4.pdf
- Table_S1_Functional Annotation.xlsx
- Table_S2_Classification of membrane transporters through Transporter classification database (TCDB) analysis.xlsx
- Table_S3_Cytochrome P450 features identified with the CYPED, CYtochrome P450 Engineering Database.xlsx
- Table_S4_Orthogroups shared among Diaporthe amygdali isolates.xlsx
