# Supplementary material for: Harnessing Genomics of Diaporthe amygdali for Improved Control of Peach Twig Canker and Shoot Blight (TCSB)
Source: Plants (Basel). 2025 Sep 24;14(19):2960. doi: 10.3390/plants14192960 (PMC12526002; doi:10.3390/plants14192960)
Supplement: Supplementary file 1 [file plants-14-02960-s001.zip › Table_S1_Functional Annotation.xlsx]

## Sheet: GO Annotation
Table S1: Functional annotation of Diaporthe amygdali DA1 genome
#Gene	GO_Anno
Diaporthe0G000030.1	2	Molecular Function: binding (GO:0005488);	Biological Process: metabolic process (GO:0008152);
Diaporthe0G000040.1	2	Molecular Function: hydrolase activity, acting on carbon-nitrogen (but not peptide) bonds, in linear amidines (GO:0016813);	Molecular Function: metal ion binding (GO:0046872);
Diaporthe0G000070.1	3	Biological Process: metabolic process (GO:0008152);	Molecular Function: oxidoreductase activity (GO:0016491);	Molecular Function: metal ion binding (GO:0046872);
Diaporthe0G000090.1	6	Molecular Function: RNA polymerase II transcription factor activity, sequence-specific DNA binding (GO:0000981);	Cellular Component: nucleus (GO:0005634);	Biological Process: regulation of transcription from RNA polymerase II promoter (GO:0006357);	Molecular Function: zinc ion binding (GO:0008270);	Molecular Function: transaminase activity (GO:0008483);	Molecular Function: pyridoxal phosphate binding (GO:0030170);
Diaporthe0G000110.1	2	Molecular Function: 2,4'-dihydroxyacetophenone dioxygenase activity (GO:0047073);	Biological Process: oxidation-reduction process (GO:0055114);
Diaporthe0G000130.1	1	Cellular Component: membrane (GO:0016020);
Diaporthe0G000140.1	5	Cellular Component: endoplasmic reticulum (GO:0005783);	Biological Process: anion transport (GO:0006820);	Cellular Component: integral component of membrane (GO:0016021);	Molecular Function: transmembrane transporter activity (GO:0022857);	Biological Process: transmembrane transport (GO:0055085);
Diaporthe0G000160.1	3	Biological Process: carbohydrate metabolic process (GO:0005975);	Molecular Function: isomerase activity (GO:0016853);	Molecular Function: carbohydrate binding (GO:0030246);
Diaporthe0G000180.1	2	Molecular Function: oxidoreductase activity (GO:0016491);	Biological Process: oxidation-reduction process (GO:0055114);
Diaporthe0G000210.1	2	Molecular Function: aspartic-type endopeptidase activity (GO:0004190);	Biological Process: proteolysis (GO:0006508);
Diaporthe0G000220.1	2	Molecular Function: catalytic activity (GO:0003824);	Molecular Function: binding (GO:0005488);
Diaporthe0G000240.1	6	Molecular Function: DNA binding (GO:0003677);	Cellular Component: mitochondrial matrix (GO:0005759);	Biological Process: metabolic process (GO:0008152);	Biological Process: cellular process (GO:0009987);	Molecular Function: lyase activity (GO:0016829);	Molecular Function: iron-sulfur cluster binding (GO:0051536);
Diaporthe0G000260.1	3	Molecular Function: oxidoreductase activity, acting on CH-OH group of donors (GO:0016614);	Molecular Function: flavin adenine dinucleotide binding (GO:0050660);	Biological Process: oxidation-reduction process (GO:0055114);
Diaporthe0G000270.1	1	Cellular Component: integral component of membrane (GO:0016021);
Diaporthe0G000280.1	3	Biological Process: transport (GO:0006810);	Cellular Component: membrane (GO:0016020);	Molecular Function: transmembrane transporter activity (GO:0022857);
Diaporthe0G000330.1	6	Molecular Function: RNA polymerase II transcription factor activity, sequence-specific DNA binding (GO:0000981);	Cellular Component: nucleus (GO:0005634);	Biological Process: regulation of transcription from RNA polymerase II promoter (GO:0006357);	Molecular Function: zinc ion binding (GO:0008270);	Cellular Component: integral component of membrane (GO:0016021);	Biological Process: transmembrane transport (GO:0055085);
Diaporthe0G000340.1	1	Cellular Component: membrane (GO:0016020);
Diaporthe0G000380.1	1	Biological Process: metabolic process (GO:0008152);
Diaporthe0G000410.1	3	Molecular Function: oxidoreductase activity, acting on CH-OH group of donors (GO:0016614);	Molecular Function: flavin adenine dinucleotide binding (GO:0050660);	Biological Process: oxidation-reduction process (GO:0055114);
Diaporthe0G000420.1	5	Molecular Function: monooxygenase activity (GO:0004497);	Cellular Component: mitochondrion (GO:0005739);	Biological Process: ubiquinone biosynthetic process (GO:0006744);	Cellular Component: integral component of membrane (GO:0016021);	Biological Process: secondary metabolite biosynthetic process (GO:0044550);
Diaporthe0G000440.1	3	Biological Process: proteolysis (GO:0006508);	Molecular Function: metallopeptidase activity (GO:0008237);	Cellular Component: intracellular part (GO:0044424);
Diaporthe0G000460.1	3	Molecular Function: transporter activity (GO:0005215);	Cellular Component: integral component of membrane (GO:0016021);	Biological Process: transmembrane transport (GO:0055085);
Diaporthe0G000470.1	4	Molecular Function: N,N-dimethylaniline monooxygenase activity (GO:0004499);	Molecular Function: flavin adenine dinucleotide binding (GO:0050660);	Molecular Function: NADP binding (GO:0050661);	Biological Process: oxidation-reduction process (GO:0055114);
Diaporthe0G000480.1	1	Molecular Function: hydrolase activity (GO:0016787);
Diaporthe0G000490.1	2	Molecular Function: binding (GO:0005488);	Biological Process: transcription, DNA-templated (GO:0006351);
Diaporthe0G000510.1	7	Molecular Function: transcription factor activity, sequence-specific DNA binding (GO:0003700);	Biological Process: regulation of transcription, DNA-templated (GO:0006355);	Cellular Component: membrane (GO:0016020);	Biological Process: single-organism metabolic process (GO:0044710);	Molecular Function: transition metal ion binding (GO:0046914);	Molecular Function: organic cyclic compound binding (GO:0097159);	Molecular Function: heterocyclic compound binding (GO:1901363);
Diaporthe0G000520.1	1	Molecular Function: transferase activity, transferring acyl groups (GO:0016746);
Diaporthe0G000530.1	1	Molecular Function: catalytic activity (GO:0003824);
Diaporthe0G000600.1	2	Molecular Function: oxidoreductase activity (GO:0016491);	Molecular Function: metal ion binding (GO:0046872);
Diaporthe0G000620.1	1	Molecular Function: oxidoreductase activity (GO:0016491);
Diaporthe0G000630.1	3	Molecular Function: oxidoreductase activity, acting on CH-OH group of donors (GO:0016614);	Molecular Function: flavin adenine dinucleotide binding (GO:0050660);	Biological Process: oxidation-reduction process (GO:0055114);
Diaporthe0G000730.1	11	Cellular Component: mitochondrial inner membrane (GO:0005743);	Cellular Component: integral component of peroxisomal membrane (GO:0005779);	Molecular Function: NADH dehydrogenase (ubiquinone) activity (GO:0008137);	Biological Process: aerobic respiration (GO:0009060);	Molecular Function: FMN binding (GO:0010181);	Biological Process: peroxisome fission (GO:0016559);	Molecular Function: metal ion binding (GO:0046872);	Molecular Function: NAD binding (GO:0051287);	Molecular Function: 4 iron, 4 sulfur cluster binding (GO:0051539);	Biological Process: transmembrane transport (GO:0055085);	Cellular Component: respiratory chain (GO:0070469);
Diaporthe0G000740.1	1	Cellular Component: dynactin complex (GO:0005869);
Diaporthe0G000750.1	1	Molecular Function: catalytic activity (GO:0003824);
Diaporthe0G000770.1	4	Molecular Function: magnesium ion binding (GO:0000287);	Molecular Function: terpene synthase activity (GO:0010333);	Molecular Function: dioxygenase activity (GO:0051213);	Biological Process: oxidation-reduction process (GO:0055114);
Diaporthe0G000780.1	2	Molecular Function: hydrolase activity, hydrolyzing O-glycosyl compounds (GO:0004553);	Biological Process: carbohydrate metabolic process (GO:0005975);
Diaporthe0G000790.1	4	Molecular Function: hydrolase activity, hydrolyzing O-glycosyl compounds (GO:0004553);	Cellular Component: extracellular region (GO:0005576);	Biological Process: carbohydrate metabolic process (GO:0005975);	Molecular Function: cellulose binding (GO:0030248);
Diaporthe0G000830.1	2	Biological Process: metabolic process (GO:0008152);	Molecular Function: hydrolase activity (GO:0016787);
Diaporthe0G000850.1	5	Molecular Function: N-acetyltransferase activity (GO:0008080);	Cellular Component: integral component of membrane (GO:0016021);	Biological Process: metal ion transport (GO:0030001);	Molecular Function: metal ion transmembrane transporter activity (GO:0046873);	Biological Process: transmembrane transport (GO:0055085);
Diaporthe0G000860.1	7	Molecular Function: GTPase activity (GO:0003924);	Molecular Function: structural constituent of cytoskeleton (GO:0005200);	Molecular Function: GTP binding (GO:0005525);	Cellular Component: cytoplasm (GO:0005737);	Cellular Component: microtubule (GO:0005874);	Biological Process: microtubule-based process (GO:0007017);	Biological Process: response to antibiotic (GO:0046677);
Diaporthe0G000880.1	4	Molecular Function: ATP binding (GO:0005524);	Biological Process: regulation of translational elongation (GO:0006448);	Molecular Function: ATPase activity (GO:0016887);	Cellular Component: cytosolic ribosome (GO:0022626);
Diaporthe0G000900.1	3	Molecular Function: iron ion binding (GO:0005506);	Molecular Function: dioxygenase activity (GO:0051213);	Biological Process: oxidation-reduction process (GO:0055114);
Diaporthe0G000910.1	2	Cellular Component: integral component of membrane (GO:0016021);	Biological Process: transmembrane transport (GO:0055085);
Diaporthe0G000920.1	3	Molecular Function: zinc ion binding (GO:0008270);	Molecular Function: oxidoreductase activity (GO:0016491);	Biological Process: oxidation-reduction process (GO:0055114);
Diaporthe0G000930.1	10	Molecular Function: nucleotide binding (GO:0000166);	Biological Process: transport (GO:0006810);	Cellular Component: membrane (GO:0016020);	Molecular Function: kinase activity (GO:0016301);	Molecular Function: oxidoreductase activity (GO:0016491);	Molecular Function: transmembrane transporter activity (GO:0022857);	Molecular Function: anion binding (GO:0043168);	Biological Process: cellular metabolic process (GO:0044237);	Biological Process: single-organism metabolic process (GO:0044710);	Molecular Function: coenzyme binding (GO:0050662);
Diaporthe0G000960.1	5	Biological Process: flavonoid biosynthetic process (GO:0009813);	Molecular Function: sterol 3-beta-glucosyltransferase activity (GO:0016906);	Biological Process: lipid glycosylation (GO:0030259);	Cellular Component: intracellular membrane-bounded organelle (GO:0043231);	Biological Process: flavonoid glucuronidation (GO:0052696);
Diaporthe0G000980.1	2	Molecular Function: hydrolase activity (GO:0016787);	Molecular Function: ion binding (GO:0043167);
Diaporthe0G000990.1	1	Molecular Function: hydrolase activity, acting on glycosyl bonds (GO:0016798);
Diaporthe0G001000.1	1	Biological Process: regulation of transcription from RNA polymerase II promoter (GO:0006357);
Diaporthe0G001020.1	4	Cellular Component: intracellular (GO:0005622);	Biological Process: nucleocytoplasmic transport (GO:0006913);	Biological Process: mycelium development (GO:0043581);	Biological Process: single-organism process (GO:0044699);
Diaporthe0G001040.1	2	Biological Process: metabolic process (GO:0008152);	Molecular Function: hydrolase activity, acting on glycosyl bonds (GO:0016798);
Diaporthe0G001060.1	5	Molecular Function: GMP synthase (glutamine-hydrolyzing) activity (GO:0003922);	Molecular Function: ATP binding (GO:0005524);	Biological Process: GMP biosynthetic process (GO:0006177);	Molecular Function: pyrophosphatase activity (GO:0016462);	Molecular Function: oxo-acid-lyase activity (GO:0016833);
Diaporthe0G001110.1	7	Molecular Function: monooxygenase activity (GO:0004497);	Molecular Function: iron ion binding (GO:0005506);	Molecular Function: electron carrier activity (GO:0009055);	Molecular Function: oxidoreductase activity, acting on paired donors, with incorporation or reduction of molecular oxygen (GO:0016705);	Molecular Function: heme binding (GO:0020037);	Molecular Function: 2 iron, 2 sulfur cluster binding (GO:0051537);	Biological Process: oxidation-reduction process (GO:0055114);
Diaporthe0G001130.1	3	Molecular Function: aspartic-type endopeptidase activity (GO:0004190);	Biological Process: proteolysis (GO:0006508);	Biological Process: protein catabolic process (GO:0030163);
Diaporthe0G001140.1	1	Cellular Component: membrane (GO:0016020);
Diaporthe0G001150.1	8	Biological Process: cation transport (GO:0006812);	Biological Process: cell communication (GO:0007154);	Biological Process: regulation of amino acid import (GO:0010958);	Molecular Function: oxidoreductase activity (GO:0016491);	Cellular Component: intracellular part (GO:0044424);	Molecular Function: metal ion binding (GO:0046872);	Biological Process: cellular response to stimulus (GO:0051716);	Biological Process: amino acid import into cell (GO:1902837);
Diaporthe0G001160.1	1	Cellular Component: membrane (GO:0016020);
Diaporthe0G001180.1	2	Biological Process: metabolic process (GO:0008152);	Molecular Function: lyase activity (GO:0016829);
Diaporthe0G001190.1	2	Molecular Function: binding (GO:0005488);	Molecular Function: oxidoreductase activity (GO:0016491);
Diaporthe0G001210.1	5	Molecular Function: hydrolase activity, hydrolyzing O-glycosyl compounds (GO:0004553);	Cellular Component: cell wall (GO:0005618);	Biological Process: carbohydrate metabolic process (GO:0005975);	Molecular Function: transferase activity (GO:0016740);	Biological Process: cell wall organization (GO:0071555);
Diaporthe0G001220.1	1	Molecular Function: catalytic activity (GO:0003824);
Diaporthe0G001250.1	6	Biological Process: maturation of LSU-rRNA from tricistronic rRNA transcript (SSU-rRNA, 5.8S rRNA, LSU-rRNA) (GO:0000463);	Biological Process: maturation of 5.8S rRNA from tricistronic rRNA transcript (SSU-rRNA, 5.8S rRNA, LSU-rRNA) (GO:0000466);	Molecular Function: nucleic acid binding (GO:0003676);	Molecular Function: helicase activity (GO:0004386);	Molecular Function: ATP binding (GO:0005524);	Cellular Component: nucleolus (GO:0005730);
Diaporthe0G001260.1	4	Biological Process: tRNA nucleoside ribose methylation (GO:0002128);	Biological Process: cytoplasmic translation (GO:0002181);	Cellular Component: cytoplasm (GO:0005737);	Molecular Function: tRNA methyltransferase activity (GO:0008175);
Diaporthe0G001300.1	11	Molecular Function: RNA polymerase II transcription factor activity, sequence-specific DNA binding (GO:0000981);	Biological Process: nitrogen catabolite activation of transcription from RNA polymerase II promoter (GO:0001080);	Molecular Function: RNA polymerase II transcription coactivator activity involved in preinitiation complex assembly (GO:0001128);	Molecular Function: transcription factor activity, RNA polymerase II transcription factor recruiting (GO:0001135);	Molecular Function: DNA binding (GO:0003677);	Cellular Component: nucleus (GO:0005634);	Molecular Function: zinc ion binding (GO:0008270);	Biological Process: positive regulation of transcription from RNA polymerase II promoter (GO:0045944);	Biological Process: RNA polymerase II transcriptional preinitiation complex assembly (GO:0051123);	Biological Process: positive regulation of urea catabolic process (GO:1901714);	Biological Process: positive regulation of gamma-aminobutyric acid catabolic process (GO:1901717);
Diaporthe0G001330.1	1	Molecular Function: nucleotide binding (GO:0000166);
Diaporthe0G001350.1	7	Molecular Function: DNA helicase activity (GO:0003678);	Cellular Component: nucleus (GO:0005634);	Biological Process: DNA-dependent DNA replication (GO:0006261);	Biological Process: DNA repair (GO:0006281);	Biological Process: DNA geometric change (GO:0032392);	Cellular Component: chromosomal part (GO:0044427);	Biological Process: single-organism cellular process (GO:0044763);
Diaporthe0G001360.1	4	Biological Process: conjugation with cellular fusion (GO:0000747);	Cellular Component: integral component of membrane (GO:0016021);	Biological Process: single-organism process (GO:0044699);	Biological Process: regulation of biological process (GO:0050789);
Diaporthe0G001370.1	5	Biological Process: branched-chain amino acid biosynthetic process (GO:0009082);	Biological Process: mycelium development (GO:0043581);	Molecular Function: L-leucine transaminase activity (GO:0052654);	Molecular Function: L-valine transaminase activity (GO:0052655);	Molecular Function: L-isoleucine transaminase activity (GO:0052656);
Diaporthe0G001380.1	3	Molecular Function: protein kinase activity (GO:0004672);	Molecular Function: ATP binding (GO:0005524);	Biological Process: protein phosphorylation (GO:0006468);
Diaporthe0G001390.1	20	Cellular Component: chromosome, telomeric region (GO:0000781);	Biological Process: chromatin silencing at telomere (GO:0006348);	Biological Process: chromatin silencing at silent mating-type cassette (GO:0030466);	Molecular Function: histone deacetylase activity (H3-K14 specific) (GO:0031078);	Cellular Component: nuclear pericentric heterochromatin (GO:0031618);	Cellular Component: mating-type region heterochromatin (GO:0031934);	Cellular Component: chromosome, centromeric outer repeat region (GO:0034507);	Molecular Function: NAD-dependent histone deacetylase activity (H3-K9 specific) (GO:0046969);	Molecular Function: NAD-dependent histone deacetylase activity (H4-K16 specific) (GO:0046970);	Biological Process: regulation of histone H3-K9 methylation (GO:0051570);	Biological Process: protein localization to chromosome, telomeric region (GO:0070198);	Molecular Function: NAD+ binding (GO:0070403);	Cellular Component: nuclear rDNA heterochromatin (GO:1902377);	Biological Process: chromatin silencing at centromere outer repeat region (GO:1990141);	Molecular Function: histone deacetylase activity (H3-K4 specific) (GO:1990162);	Biological Process: histone H3-K4 deacetylation (GO:1990596);	Biological Process: histone H3-K9 deacetylation (GO:1990619);	Biological Process: histone H4-K16 deacetylation (GO:1990678);	Biological Process: histone H4-K12 deacetylation (GO:1990679);	Cellular Component: nuclear subtelomeric heterochromatin (GO:1990707);
Diaporthe0G001440.1	4	Biological Process: lipid metabolic process (GO:0006629);	Biological Process: regulation of signal transduction (GO:0009966);	Cellular Component: membrane (GO:0016020);	Molecular Function: acylglycerol lipase activity (GO:0047372);
Diaporthe0G001500.1	7	Molecular Function: homoserine dehydrogenase activity (GO:0004412);	Biological Process: methionine biosynthetic process (GO:0009086);	Biological Process: threonine biosynthetic process (GO:0009088);	Biological Process: homoserine biosynthetic process (GO:0009090);	Biological Process: isoleucine biosynthetic process (GO:0009097);	Molecular Function: NADP binding (GO:0050661);	Biological Process: oxidation-reduction process (GO:0055114);
Diaporthe0G001510.1	7	Molecular Function: RNA binding (GO:0003723);	Biological Process: tRNA processing (GO:0008033);	Molecular Function: methyltransferase activity (GO:0008168);	Biological Process: RNA modification (GO:0009451);	Cellular Component: integral component of membrane (GO:0016021);	Biological Process: methylation (GO:0032259);	Molecular Function: phosphatidylinositol binding (GO:0035091);
Diaporthe0G001520.1	10	Molecular Function: nucleotide binding (GO:0000166);	Molecular Function: RNA binding (GO:0003723);	Molecular Function: protein binding (GO:0005515);	Biological Process: regulation of transcription from RNA polymerase II promoter (GO:0006357);	Biological Process: translation (GO:0006412);	Biological Process: negative regulation of gene expression (GO:0010629);	Biological Process: protein complex disassembly (GO:0043241);	Cellular Component: intracellular part (GO:0044424);	Biological Process: negative regulation of nitrogen compound metabolic process (GO:0051172);	Biological Process: negative regulation of cellular macromolecule biosynthetic process (GO:2000113);
Diaporthe0G001540.1	4	Molecular Function: mannosyl-oligosaccharide 1,2-alpha-mannosidase activity (GO:0004571);	Molecular Function: calcium ion binding (GO:0005509);	Biological Process: metabolic process (GO:0008152);	Cellular Component: membrane (GO:0016020);
Diaporthe0G001550.1	9	Molecular Function: nitrite reductase [NAD(P)H] activity (GO:0008942);	Cellular Component: integral component of membrane (GO:0016021);	Molecular Function: heme binding (GO:0020037);	Biological Process: nitrate assimilation (GO:0042128);	Molecular Function: metal ion binding (GO:0046872);	Molecular Function: flavin adenine dinucleotide binding (GO:0050660);	Molecular Function: NADP binding (GO:0050661);	Molecular Function: 2 iron, 2 sulfur cluster binding (GO:0051537);	Biological Process: oxidation-reduction process (GO:0055114);
Diaporthe0G001570.1	5	Molecular Function: DNA binding (GO:0003677);	Biological Process: cellular lipid metabolic process (GO:0044255);	Biological Process: positive regulation of transcription from RNA polymerase II promoter (GO:0045944);	Biological Process: positive regulation of lipid biosynthetic process (GO:0046889);	Biological Process: cellular response to hypoxia (GO:0071456);
Diaporthe0G001590.1	6	Molecular Function: helicase activity (GO:0004386);	Biological Process: DNA repair (GO:0006281);	Cellular Component: microtubule cytoskeleton (GO:0015630);	Cellular Component: cytoskeletal part (GO:0044430);	Molecular Function: organic cyclic compound binding (GO:0097159);	Molecular Function: heterocyclic compound binding (GO:1901363);
Diaporthe0G001610.1	1	Cellular Component: integral component of membrane (GO:0016021);
Diaporthe0G001620.1	28	Biological Process: vacuole inheritance (GO:0000011);	Cellular Component: cellular bud neck contractile ring (GO:0000142);	Cellular Component: Swr1 complex (GO:0000812);	Biological Process: actomyosin contractile ring contraction (GO:0000916);	Biological Process: chronological cell aging (GO:0001300);	Cellular Component: hyphal tip (GO:0001411);	Molecular Function: structural constituent of cytoskeleton (GO:0005200);	Molecular Function: ATP binding (GO:0005524);	Cellular Component: prospore membrane (GO:0005628);	Cellular Component: actin filament (GO:0005884);	Biological Process: DNA repair (GO:0006281);	Biological Process: regulation of transcription from RNA polymerase II promoter (GO:0006357);	Biological Process: protein secretion (GO:0009306);	Cellular Component: cell surface (GO:0009986);	Cellular Component: integral component of membrane (GO:0016021);	Biological Process: histone acetylation (GO:0016573);	Biological Process: establishment of cell polarity (GO:0030010);	Biological Process: regulation of endocytosis (GO:0030100);	Biological Process: ascospore wall assembly (GO:0030476);	Cellular Component: actin cortical patch (GO:0030479);	Cellular Component: Ino80 complex (GO:0031011);	Cellular Component: actin filament bundle (GO:0032432);	Biological Process: cellular response to oxidative stress (GO:0034599);	Cellular Component: NuA4 histone acetyltransferase complex (GO:0035267);	Biological Process: histone exchange (GO:0043486);	Cellular Component: cell tip (GO:0051286);	Biological Process: establishment or maintenance of cell polarity regulating cell shape (GO:0071963);	Biological Process: mitotic actomyosin contractile ring assembly (GO:1903475);
Diaporthe0G001630.1	2	Molecular Function: beta-glucosidase activity (GO:0008422);	Biological Process: glucan catabolic process (GO:0009251);
Diaporthe0G001640.1	3	Molecular Function: hydrolase activity, hydrolyzing O-glycosyl compounds (GO:0004553);	Biological Process: carbohydrate metabolic process (GO:0005975);	Molecular Function: carbohydrate binding (GO:0030246);
Diaporthe0G001650.1	5	Molecular Function: glucosamine-6-phosphate deaminase activity (GO:0004342);	Biological Process: carbohydrate metabolic process (GO:0005975);	Biological Process: N-acetylglucosamine metabolic process (GO:0006044);	Molecular Function: hydrolase activity (GO:0016787);	Biological Process: cellular nitrogen compound biosynthetic process (GO:0044271);
Diaporthe0G001660.1	7	Biological Process: cellular glucose homeostasis (GO:0001678);	Molecular Function: hexokinase activity (GO:0004396);	Molecular Function: ATP binding (GO:0005524);	Molecular Function: glucose binding (GO:0005536);	Cellular Component: cell (GO:0005623);	Biological Process: glycolytic process (GO:0006096);	Biological Process: carbohydrate phosphorylation (GO:0046835);
Diaporthe0G001670.1	3	Molecular Function: hydrolase activity, hydrolyzing O-glycosyl compounds (GO:0004553);	Biological Process: carbohydrate metabolic process (GO:0005975);	Cellular Component: integral component of membrane (GO:0016021);
Diaporthe0G001680.1	2	Biological Process: N-acetylglucosamine metabolic process (GO:0006044);	Molecular Function: N-acetylglucosamine-6-phosphate deacetylase activity (GO:0008448);
Diaporthe0G001710.1	4	Cellular Component: membrane (GO:0016020);	Molecular Function: transferase activity (GO:0016740);	Cellular Component: intracellular membrane-bounded organelle (GO:0043231);	Cellular Component: cytoplasmic part (GO:0044444);
Diaporthe0G001750.1	14	Cellular Component: Golgi membrane (GO:0000139);	Molecular Function: structural molecule activity (GO:0005198);	Cellular Component: endoplasmic reticulum membrane (GO:0005789);	Biological Process: protein transport (GO:0015031);	Cellular Component: COPII vesicle coat (GO:0030127);	Biological Process: ER-associated ubiquitin-dependent protein catabolic process (GO:0030433);	Cellular Component: nuclear pore outer ring (GO:0031080);	Biological Process: nuclear pore distribution (GO:0031081);	Cellular Component: Seh1-associated complex (GO:0035859);	Molecular Function: identical protein binding (GO:0042802);	Biological Process: positive regulation of GTPase activity (GO:0043547);	Biological Process: positive regulation of transcription, DNA-templated (GO:0045893);	Biological Process: mRNA transport (GO:0051028);	Biological Process: COPII-coated vesicle budding (GO:0090114);
Diaporthe0G001760.1	3	Molecular Function: catalytic activity (GO:0003824);	Biological Process: metabolic process (GO:0008152);	Cellular Component: integral component of membrane (GO:0016021);
Diaporthe0G001780.1	3	Molecular Function: protein serine/threonine kinase activity (GO:0004674);	Molecular Function: ATP binding (GO:0005524);	Biological Process: protein phosphorylation (GO:0006468);
Diaporthe0G001800.1	5	Cellular Component: cytoplasmic mRNA processing body (GO:0000932);	Biological Process: mRNA catabolic process (GO:0006402);	Biological Process: negative regulation of translation (GO:0017148);	Cellular Component: CCR4-NOT core complex (GO:0030015);	Biological Process: positive regulation of transcription elongation from RNA polymerase II promoter (GO:0032968);
Diaporthe0G001830.1	5	Molecular Function: monovalent cation:proton antiporter activity (GO:0005451);	Biological Process: regulation of pH (GO:0006885);	Cellular Component: endomembrane system (GO:0012505);	Cellular Component: integral component of membrane (GO:0016021);	Biological Process: hydrogen ion transmembrane transport (GO:1902600);
Diaporthe0G001850.1	10	Cellular Component: nucleotide-excision repair factor 1 complex (GO:0000110);	Biological Process: double-strand break repair via single-strand annealing, removal of nonhomologous ends (GO:0000736);	Molecular Function: damaged DNA binding (GO:0003684);	Molecular Function: endonuclease activity (GO:0004519);	Cellular Component: cytosol (GO:0005829);	Biological Process: organelle organization (GO:0006996);	Biological Process: gene conversion at mating-type locus (GO:0007534);	Molecular Function: polyubiquitin binding (GO:0031593);	Cellular Component: site of double-strand break (GO:0035861);	Biological Process: nucleic acid phosphodiester bond hydrolysis (GO:0090305);
Diaporthe0G001870.1	9	Biological Process: cell wall mannoprotein biosynthetic process (GO:0000032);	Molecular Function: mannose-1-phosphate guanylyltransferase activity (GO:0004475);	Molecular Function: GTP binding (GO:0005525);	Cellular Component: cytosol (GO:0005829);	Biological Process: protein glycosylation (GO:0006486);	Biological Process: cell cycle (GO:0007049);	Biological Process: fungal-type cell wall biogenesis (GO:0009272);	Biological Process: GDP-mannose biosynthetic process (GO:0009298);	Cellular Component: cell tip (GO:0051286);
Diaporthe0G001890.1	3	Biological Process: cellular process (GO:0009987);	Molecular Function: transferase activity (GO:0016740);	Cellular Component: cytoplasmic part (GO:0044444);
Diaporthe0G001930.1	4	Biological Process: metabolic process (GO:0008152);	Cellular Component: integral component of membrane (GO:0016021);	Molecular Function: transferase activity, transferring acyl groups (GO:0016746);	Molecular Function: metal ion binding (GO:0046872);
Diaporthe0G001940.1	2	Cellular Component: integral component of membrane (GO:0016021);	Biological Process: transmembrane transport (GO:0055085);
Diaporthe0G001950.1	3	Molecular Function: transporter activity (GO:0005215);	Biological Process: transport (GO:0006810);	Cellular Component: integral component of membrane (GO:0016021);
Diaporthe0G001960.1	8	Molecular Function: phosphatidyl-N-methylethanolamine N-methyltransferase activity (GO:0000773);	Molecular Function: phosphatidylethanolamine N-methyltransferase activity (GO:0004608);	Cellular Component: mitochondrion (GO:0005739);	Cellular Component: endoplasmic reticulum membrane (GO:0005789);	Biological Process: phosphatidylcholine biosynthetic process (GO:0006656);	Cellular Component: integral component of membrane (GO:0016021);	Biological Process: methylation (GO:0032259);	Molecular Function: phosphatidyl-N-dimethylethanolamine N-methyltransferase activity (GO:0080101);
Diaporthe0G001970.1	1	Cellular Component: integral component of membrane (GO:0016021);
Diaporthe0G002000.1	7	Cellular Component: nucleosome (GO:0000786);	Molecular Function: DNA binding (GO:0003677);	Cellular Component: nucleus (GO:0005634);	Biological Process: nucleosome assembly (GO:0006334);	Biological Process: DNA-templated transcription, initiation (GO:0006352);	Biological Process: mycelium development (GO:0043581);	Molecular Function: protein heterodimerization activity (GO:0046982);
Diaporthe0G002010.1	5	Cellular Component: nucleosome (GO:0000786);	Molecular Function: DNA binding (GO:0003677);	Cellular Component: nucleus (GO:0005634);	Biological Process: mycelium development (GO:0043581);	Molecular Function: protein heterodimerization activity (GO:0046982);
Diaporthe0G002020.1	8	Molecular Function: RNA polymerase I activity (GO:0001054);	Molecular Function: DNA binding (GO:0003677);	Cellular Component: DNA-directed RNA polymerase I complex (GO:0005736);	Cellular Component: cytosol (GO:0005829);	Biological Process: mRNA export from nucleus (GO:0006406);	Molecular Function: zinc ion binding (GO:0008270);	Biological Process: transcription of nuclear large rRNA transcript from RNA polymerase I promoter (GO:0042790);	Biological Process: mycelium development (GO:0043581);
Diaporthe0G002030.1	5	Biological Process: mRNA splicing, via spliceosome (GO:0000398);	Cellular Component: viral nucleocapsid (GO:0019013);	Cellular Component: mitotic spindle pole body (GO:0044732);	Cellular Component: U4/U6 x U5 tri-snRNP complex (GO:0046540);	Cellular Component: mitotic spindle (GO:0072686);
Diaporthe0G002050.1	13	Cellular Component: nucleotide-excision repair factor 3 complex (GO:0000112);	Cellular Component: core TFIIH complex (GO:0000439);	Biological Process: nucleotide-excision repair, DNA duplex unwinding (GO:0000717);	Molecular Function: damaged DNA binding (GO:0003684);	Molecular Function: ATP binding (GO:0005524);	Cellular Component: holo TFIIH complex (GO:0005675);	Cellular Component: cytosol (GO:0005829);	Biological Process: regulation of transposition, RNA-mediated (GO:0010525);	Biological Process: nucleotide-excision repair, DNA incision (GO:0033683);	Molecular Function: ATP-dependent 5'-3' DNA helicase activity (GO:0043141);	Biological Process: positive regulation of mitotic recombination (GO:0045951);	Molecular Function: 4 iron, 4 sulfur cluster binding (GO:0051539);	Biological Process: phosphorylation of RNA polymerase II C-terminal domain (GO:0070816);
Diaporthe0G002070.1	6	Biological Process: inactivation of MAPK activity (GO:0000188);	Molecular Function: protein tyrosine phosphatase activity (GO:0004725);	Cellular Component: nucleus (GO:0005634);	Molecular Function: protein tyrosine/serine/threonine phosphatase activity (GO:0008138);	Biological Process: nuclear DNA replication (GO:0033260);	Biological Process: peptidyl-tyrosine dephosphorylation (GO:0035335);
Diaporthe0G002080.1	5	Cellular Component: vacuolar membrane (GO:0005774);	Biological Process: autophagy (GO:0006914);	Cellular Component: endosome membrane (GO:0010008);	Biological Process: protein transport (GO:0015031);	Cellular Component: pre-autophagosomal structure membrane (GO:0034045);
Diaporthe0G002090.1	3	Biological Process: metabolic process (GO:0008152);	Molecular Function: transferase activity (GO:0016740);	Biological Process: mycelium development (GO:0043581);
Diaporthe0G002120.1	6	Molecular Function: monooxygenase activity (GO:0004497);	Biological Process: proteolysis (GO:0006508);	Molecular Function: cysteine-type peptidase activity (GO:0008234);	Cellular Component: integral component of membrane (GO:0016021);	Biological Process: oxidation-reduction process (GO:0055114);	Molecular Function: FAD binding (GO:0071949);
Diaporthe0G002130.1	2	Biological Process: metabolic process (GO:0008152);	Molecular Function: peptidase activity (GO:0008233);
Diaporthe0G002160.1	5	Biological Process: glycerol-3-phosphate metabolic process (GO:0006072);	Cellular Component: glycerol-3-phosphate dehydrogenase complex (GO:0009331);	Cellular Component: integral component of membrane (GO:0016021);	Molecular Function: sn-glycerol-3-phosphate:ubiquinone-8 oxidoreductase activity (GO:0052591);	Biological Process: oxidation-reduction process (GO:0055114);
Diaporthe0G002170.1	1	Cellular Component: membrane (GO:0016020);
Diaporthe0G002180.1	3	Cellular Component: cytosol (GO:0005829);	Biological Process: cellular component biogenesis (GO:0044085);	Biological Process: cellular metabolic process (GO:0044237);
Diaporthe0G002190.1	5	Molecular Function: oxoglutarate dehydrogenase (succinyl-transferring) activity (GO:0004591);	Biological Process: tricarboxylic acid cycle (GO:0006099);	Cellular Component: mitochondrial oxoglutarate dehydrogenase complex (GO:0009353);	Molecular Function: thiamine pyrophosphate binding (GO:0030976);	Cellular Component: mitochondrial nucleoid (GO:0042645);
Diaporthe0G002200.1	5	Cellular Component: core TFIIH complex (GO:0000439);	Biological Process: nucleotide-excision repair (GO:0006289);	Biological Process: transcription from RNA polymerase II promoter (GO:0006366);	Biological Process: cellular protein metabolic process (GO:0044267);	Molecular Function: phosphatidylinositol phosphate binding (GO:1901981);
Diaporthe0G002210.1	1	Biological Process: cellular process (GO:0009987);
Diaporthe0G002220.1	10	Molecular Function: hydrolase activity, hydrolyzing O-glycosyl compounds (GO:0004553);	Molecular Function: ATP binding (GO:0005524);	Cellular Component: mitochondrial proton-transporting ATP synthase, catalytic core (GO:0005754);	Biological Process: carbohydrate metabolic process (GO:0005975);	Biological Process: ATP hydrolysis coupled proton transport (GO:0015991);	Biological Process: mitochondrial ATP synthesis coupled proton transport (GO:0042776);	Molecular Function: cation binding (GO:0043169);	Molecular Function: ADP binding (GO:0043531);	Molecular Function: proton-transporting ATP synthase activity, rotational mechanism (GO:0046933);	Molecular Function: proton-transporting ATPase activity, rotational mechanism (GO:0046961);
Diaporthe0G002230.1	5	Molecular Function: 1,4-alpha-glucan branching enzyme activity (GO:0003844);	Molecular Function: hydrolase activity, hydrolyzing O-glycosyl compounds (GO:0004553);	Cellular Component: cytoplasm (GO:0005737);	Biological Process: glycogen biosynthetic process (GO:0005978);	Molecular Function: cation binding (GO:0043169);
Diaporthe0G002240.1	4	Molecular Function: ATP binding (GO:0005524);	Cellular Component: mitochondrion (GO:0005739);	Biological Process: proteolysis (GO:0006508);	Molecular Function: peptidase activity (GO:0008233);
Diaporthe0G002250.1	5	Molecular Function: cytochrome-c oxidase activity (GO:0004129);	Cellular Component: mitochondrial respiratory chain complex IV (GO:0005751);	Biological Process: mitochondrial electron transport, cytochrome c to oxygen (GO:0006123);	Cellular Component: integral component of membrane (GO:0016021);	Biological Process: hydrogen ion transmembrane transport (GO:1902600);
Diaporthe0G002270.1	1	Biological Process: cellular process (GO:0009987);
Diaporthe0G002320.1	3	Biological Process: spliceosomal complex assembly (GO:0000245);	Cellular Component: U2 snRNP (GO:0005686);	Cellular Component: U2-type prespliceosome (GO:0071004);
Diaporthe0G002330.1	4	Cellular Component: endoplasmic reticulum-Golgi intermediate compartment (GO:0005793);	Biological Process: UDP-glucose transport (GO:0015786);	Cellular Component: integral component of membrane (GO:0016021);	Biological Process: phosphoenolpyruvate transmembrane transport (GO:0089722);
Diaporthe0G002340.1	7	Cellular Component: origin recognition complex (GO:0000808);	Biological Process: DNA-dependent DNA replication (GO:0006261);	Biological Process: chromatin silencing (GO:0006342);	Cellular Component: protein-DNA complex (GO:0032993);	Cellular Component: nucleoplasm part (GO:0044451);	Molecular Function: organic cyclic compound binding (GO:0097159);	Molecular Function: heterocyclic compound binding (GO:1901363);
Diaporthe0G002360.1	3	Biological Process: polysaccharide catabolic process (GO:0000272);	Cellular Component: extracellular region (GO:0005576);	Molecular Function: acetylxylan esterase activity (GO:0046555);
Diaporthe0G002370.1	14	Biological Process: box C/D snoRNP assembly (GO:0000492);	Cellular Component: Swr1 complex (GO:0000812);	Molecular Function: ATP binding (GO:0005524);	Cellular Component: cytosol (GO:0005829);	Biological Process: DNA repair (GO:0006281);	Biological Process: regulation of transcription from RNA polymerase II promoter (GO:0006357);	Biological Process: rRNA processing (GO:0006364);	Cellular Component: Ino80 complex (GO:0031011);	Biological Process: DNA duplex unwinding (GO:0032508);	Molecular Function: ATP-dependent 3'-5' DNA helicase activity (GO:0043140);	Molecular Function: ATP-dependent 5'-3' DNA helicase activity (GO:0043141);	Biological Process: histone exchange (GO:0043486);	Cellular Component: ASTRA complex (GO:0070209);	Cellular Component: R2TP complex (GO:0097255);
Diaporthe0G002390.1	13	Cellular Component: Doa10p ubiquitin ligase complex (GO:0000837);	Cellular Component: Hrd1p ubiquitin ligase ERAD-L complex (GO:0000839);	Cellular Component: nucleus (GO:0005634);	Cellular Component: cytosol (GO:0005829);	Biological Process: retrograde protein transport, ER to cytosol (GO:0030970);	Molecular Function: polyubiquitin binding (GO:0031593);	Cellular Component: VCP-NPL4-UFD1 AAA ATPase complex (GO:0034098);	Biological Process: nonfunctional rRNA decay (GO:0070651);	Biological Process: cytoplasm-associated proteasomal ubiquitin-dependent protein catabolic process (GO:0071629);	Biological Process: ER-associated misfolded protein catabolic process (GO:0071712);	Biological Process: positive regulation of protein localization to nucleus (GO:1900182);	Cellular Component: RQC complex (GO:1990112);	Biological Process: ribosome-associated ubiquitin-dependent protein catabolic process (GO:1990116);
Diaporthe0G002470.1	16	Molecular Function: DNA replication origin binding (GO:0003688);	Molecular Function: single-stranded DNA binding (GO:0003697);	Molecular Function: actin binding (GO:0003779);	Molecular Function: ATP binding (GO:0005524);	Cellular Component: mitochondrial intermembrane space (GO:0005758);	Biological Process: 'de novo' protein folding (GO:0006458);	Molecular Function: ATPase activity (GO:0016887);	Cellular Component: mitochondrial membrane (GO:0031966);	Biological Process: protein refolding (GO:0042026);	Cellular Component: mitochondrial nucleoid (GO:0042645);	Biological Process: protein import into mitochondrial intermembrane space (GO:0045041);	Biological Process: protein stabilization (GO:0050821);	Molecular Function: unfolded protein binding (GO:0051082);	Molecular Function: chaperone binding (GO:0051087);	Biological Process: chaperone-mediated protein complex assembly (GO:0051131);	Biological Process: protein maturation (GO:0051604);
Diaporthe0G002480.1	24	Molecular Function: DNA replication origin binding (GO:0003688);	Molecular Function: single-stranded DNA binding (GO:0003697);	Molecular Function: ATP binding (GO:0005524);	Cellular Component: mitochondrial intermembrane space (GO:0005758);	Biological Process: 'de novo' protein folding (GO:0006458);	Biological Process: endocytosis (GO:0006897);	Biological Process: cell cycle (GO:0007049);	Cellular Component: nuclear matrix (GO:0016363);	Molecular Function: ATPase activity (GO:0016887);	Biological Process: actin filament depolymerization (GO:0030042);	Cellular Component: actin cortical patch (GO:0030479);	Cellular Component: mitochondrial membrane (GO:0031966);	Biological Process: protein refolding (GO:0042026);	Cellular Component: mitochondrial nucleoid (GO:0042645);	Biological Process: Golgi to plasma membrane protein transport (GO:0043001);	Biological Process: protein import into mitochondrial intermembrane space (GO:0045041);	Biological Process: protein stabilization (GO:0050821);	Biological Process: actin filament severing (GO:0051014);	Molecular Function: actin filament binding (GO:0051015);	Molecular Function: unfolded protein binding (GO:0051082);	Molecular Function: chaperone binding (GO:0051087);	Biological Process: chaperone-mediated protein complex assembly (GO:0051131);	Biological Process: cell division (GO:0051301);	Biological Process: protein maturation (GO:0051604);
Diaporthe0G002500.1	7	Biological Process: maturation of LSU-rRNA from tricistronic rRNA transcript (SSU-rRNA, 5.8S rRNA, LSU-rRNA) (GO:0000463);	Molecular Function: RNA binding (GO:0003723);	Cellular Component: nucleus (GO:0005634);	Molecular Function: rRNA (cytosine-C5-)-methyltransferase activity (GO:0009383);	Cellular Component: preribosome, large subunit precursor (GO:0030687);	Biological Process: rRNA base methylation (GO:0070475);	Biological Process: assembly of large subunit precursor of preribosome (GO:1902626);
Diaporthe0G002510.1	2	Cellular Component: intracellular part (GO:0044424);	Biological Process: regulation of Ras protein signal transduction (GO:0046578);
Diaporthe0G002540.1	8	Molecular Function: succinate-CoA ligase (ADP-forming) activity (GO:0004775);	Molecular Function: succinate-CoA ligase (GDP-forming) activity (GO:0004776);	Molecular Function: ATP binding (GO:0005524);	Molecular Function: GTP binding (GO:0005525);	Cellular Component: mitochondrion (GO:0005739);	Biological Process: tricarboxylic acid cycle (GO:0006099);	Biological Process: succinyl-CoA metabolic process (GO:0006104);	Molecular Function: metal ion binding (GO:0046872);
Diaporthe0G002550.1	6	Molecular Function: monooxygenase activity (GO:0004497);	Molecular Function: iron ion binding (GO:0005506);	Cellular Component: integral component of membrane (GO:0016021);	Molecular Function: oxidoreductase activity, acting on paired donors, with incorporation or reduction of molecular oxygen (GO:0016705);	Molecular Function: heme binding (GO:0020037);	Biological Process: oxidation-reduction process (GO:0055114);
Diaporthe0G002600.1	2	Cellular Component: nucleus (GO:0005634);	Cellular Component: cytosol (GO:0005829);
Diaporthe0G002610.1	12	Biological Process: double-strand break repair via break-induced replication (GO:0000727);	Cellular Component: nuclear chromatin (GO:0000790);	Biological Process: replicative cell aging (GO:0001302);	Molecular Function: chromatin binding (GO:0003682);	Cellular Component: nucleoplasm (GO:0005654);	Biological Process: DNA replication initiation (GO:0006270);	Biological Process: mitotic sister chromatid cohesion (GO:0007064);	Biological Process: chromatin silencing at centromere (GO:0030702);	Cellular Component: replication fork protection complex (GO:0031298);	Cellular Component: chromosome, centromeric core domain (GO:0034506);	Biological Process: chromatin silencing at centromere central core (GO:0072692);	Biological Process: Okazaki fragment processing involved in mitotic DNA replication (GO:1903461);
Diaporthe0G002620.1	4	Molecular Function: DNA binding (GO:0003677);	Biological Process: regulation of transcription from RNA polymerase II promoter (GO:0006357);	Biological Process: negative regulation of gene expression (GO:0010629);	Biological Process: negative regulation of filamentous growth (GO:0060258);
Diaporthe0G002630.1	26	Cellular Component: Golgi membrane (GO:0000139);	Molecular Function: SNARE binding (GO:0000149);	Molecular Function: GTPase activity (GO:0003924);	Molecular Function: GTP binding (GO:0005525);	Cellular Component: nucleus (GO:0005634);	Cellular Component: mitochondrion (GO:0005739);	Cellular Component: endoplasmic reticulum membrane (GO:0005789);	Cellular Component: Golgi stack (GO:0005795);	Cellular Component: trans-Golgi network (GO:0005802);	Cellular Component: cytosol (GO:0005829);	Biological Process: protein complex assembly (GO:0006461);	Biological Process: retrograde vesicle-mediated transport, Golgi to ER (GO:0006890);	Biological Process: small GTPase mediated signal transduction (GO:0007264);	Biological Process: macroautophagy (GO:0016236);	Cellular Component: cytoplasmic vesicle (GO:0031410);	Biological Process: CVT pathway (GO:0032258);	Biological Process: endocytic recycling (GO:0032456);	Cellular Component: pre-autophagosomal structure membrane (GO:0034045);	Biological Process: early endosome to Golgi transport (GO:0034498);	Biological Process: SNARE complex disassembly (GO:0035494);	Biological Process: Golgi vesicle budding (GO:0048194);	Biological Process: Golgi vesicle docking (GO:0048211);	Biological Process: negative regulation of G0 to G1 transition (GO:0070317);	Biological Process: COPII-coated vesicle budding (GO:0090114);	Biological Process: regulation of endoplasmic reticulum unfolded protein response (GO:1900101);	Biological Process: pre-mRNA catabolic process (GO:1990261);
Diaporthe0G002670.1	2	Molecular Function: glutathione transferase activity (GO:0004364);	Molecular Function: glutathione peroxidase activity (GO:0004602);
Diaporthe0G002690.1	4	Cellular Component: mitochondrion (GO:0005739);	Biological Process: alcohol metabolic process (GO:0006066);	Biological Process: carnitine metabolic process (GO:0009437);	Molecular Function: transferase activity, transferring acyl groups (GO:0016746);
Diaporthe0G002710.1	9	Molecular Function: protein serine/threonine kinase activity (GO:0004674);	Molecular Function: ATP binding (GO:0005524);	Cellular Component: nucleus (GO:0005634);	Cellular Component: cytoplasm (GO:0005737);	Cellular Component: plasma membrane (GO:0005886);	Biological Process: protein phosphorylation (GO:0006468);	Biological Process: sporulation resulting in formation of a cellular spore (GO:0030435);	Biological Process: intracellular signal transduction (GO:0035556);	Biological Process: conidium formation (GO:0048315);
Diaporthe0G002760.1	4	Biological Process: cytoplasmic translation (GO:0002181);	Molecular Function: DNA binding (GO:0003677);	Cellular Component: cytoplasm (GO:0005737);	Molecular Function: metal ion binding (GO:0046872);
Diaporthe0G002770.1	2	Cellular Component: integral component of membrane (GO:0016021);	Molecular Function: transferase activity (GO:0016740);
Diaporthe0G002780.1	3	Molecular Function: nucleic acid binding (GO:0003676);	Cellular Component: nucleus (GO:0005634);	Biological Process: mRNA export from nucleus (GO:0006406);
Diaporthe0G002810.1	3	Cellular Component: ESCRT III complex (GO:0000815);	Biological Process: protein targeting to vacuole involved in ubiquitin-dependent protein catabolic process via the multivesicular body sorting pathway (GO:0043328);	Biological Process: intralumenal vesicle formation (GO:0070676);
Diaporthe0G002820.1	1	Biological Process: mycelium development (GO:0043581);
Diaporthe0G002840.1	4	Molecular Function: ATP binding (GO:0005524);	Cellular Component: integral component of membrane (GO:0016021);	Molecular Function: ATPase activity, coupled to transmembrane movement of substances (GO:0042626);	Biological Process: transmembrane transport (GO:0055085);
Diaporthe0G002850.1	2	Molecular Function: binding (GO:0005488);	Biological Process: transcription, DNA-templated (GO:0006351);
Diaporthe0G002880.1	3	Molecular Function: transcription cofactor activity (GO:0003712);	Biological Process: regulation of transcription, DNA-templated (GO:0006355);	Biological Process: positive regulation of biological process (GO:0048518);
Diaporthe0G002890.1	3	Cellular Component: endoplasmic reticulum (GO:0005783);	Cellular Component: membrane (GO:0016020);	Molecular Function: transferase activity, transferring glycosyl groups (GO:0016757);
Diaporthe0G002900.1	1	Biological Process: pseudouridine synthesis (GO:0001522);
Diaporthe0G002910.1	4	Molecular Function: GTP binding (GO:0005525);	Cellular Component: intracellular (GO:0005622);	Biological Process: small GTPase mediated signal transduction (GO:0007264);	Molecular Function: hydrolase activity (GO:0016787);
Diaporthe0G002920.1	2	Molecular Function: catalytic activity (GO:0003824);	Biological Process: cellular metabolic process (GO:0044237);
Diaporthe0G002930.1	9	Molecular Function: magnesium ion binding (GO:0000287);	Cellular Component: ribose phosphate diphosphokinase complex (GO:0002189);	Molecular Function: ribose phosphate diphosphokinase activity (GO:0004749);	Biological Process: 5-phosphoribose 1-diphosphate biosynthetic process (GO:0006015);	Biological Process: ribonucleoside monophosphate biosynthetic process (GO:0009156);	Biological Process: nucleotide biosynthetic process (GO:0009165);	Molecular Function: kinase activity (GO:0016301);	Biological Process: phosphorylation (GO:0016310);	Biological Process: fungal-type cell wall organization (GO:0031505);
Diaporthe0G002940.1	1	Molecular Function: hydrolase activity (GO:0016787);
Diaporthe0G002990.1	17	Biological Process: G1/S transition of mitotic cell cycle (GO:0000082);	Cellular Component: nuclear chromatin (GO:0000790);	Biological Process: replicative cell aging (GO:0001302);	Biological Process: tRNA wobble uridine modification (GO:0002098);	Molecular Function: protein serine/threonine phosphatase activity (GO:0004722);	Cellular Component: cytosol (GO:0005829);	Biological Process: DNA repair (GO:0006281);	Biological Process: protein dephosphorylation (GO:0006470);	Biological Process: actin cytoskeleton organization (GO:0030036);	Biological Process: fungal-type cell wall organization (GO:0031505);	Biological Process: TOR signaling (GO:0031929);	Biological Process: regulation of mitotic sister chromatid segregation (GO:0033047);	Biological Process: cellular response to oxidative stress (GO:0034599);	Molecular Function: coenzyme binding (GO:0050662);	Biological Process: establishment or maintenance of cell polarity regulating cell shape (GO:0071963);	Biological Process: positive regulation of isopentenyl diphosphate biosynthetic process, mevalonate pathway (GO:1900486);	Biological Process: positive regulation of hydroxymethylglutaryl-CoA reductase (NADPH) activity (GO:1900490);
Diaporthe0G003000.1	2	Molecular Function: catalytic activity (GO:0003824);	Molecular Function: coenzyme binding (GO:0050662);
Diaporthe0G003050.1	2	Molecular Function: binding (GO:0005488);	Cellular Component: membrane (GO:0016020);
Diaporthe0G003060.1	10	Biological Process: chronological cell aging (GO:0001300);	Molecular Function: ATP-dependent peptidase activity (GO:0004176);	Molecular Function: metalloendopeptidase activity (GO:0004222);	Molecular Function: ATP binding (GO:0005524);	Biological Process: protein folding (GO:0006457);	Biological Process: misfolded or incompletely synthesized protein catabolic process (GO:0006515);	Cellular Component: integral component of membrane (GO:0016021);	Cellular Component: i-AAA complex (GO:0031942);	Biological Process: protein import into mitochondrial intermembrane space (GO:0045041);	Biological Process: protein maturation (GO:0051604);
Diaporthe0G003090.1	3	Molecular Function: calcium ion binding (GO:0005509);	Cellular Component: endoplasmic reticulum (GO:0005783);	Cellular Component: Golgi apparatus (GO:0005794);
Diaporthe0G003100.1	3	Biological Process: tRNA processing (GO:0008033);	Molecular Function: transferase activity (GO:0016740);	Cellular Component: intracellular part (GO:0044424);
Diaporthe0G003110.1	2	Molecular Function: 3-oxoacyl-[acyl-carrier-protein] reductase (NADPH) activity (GO:0004316);	Biological Process: oxidation-reduction process (GO:0055114);
Diaporthe0G003150.1	1	Cellular Component: membrane (GO:0016020);
Diaporthe0G003160.1	9	Molecular Function: nucleic acid binding (GO:0003676);	Molecular Function: 3-oxo-5-alpha-steroid 4-dehydrogenase activity (GO:0003865);	Molecular Function: ATP binding (GO:0005524);	Cellular Component: endoplasmic reticulum (GO:0005783);	Biological Process: DNA recombination (GO:0006310);	Molecular Function: ATP-dependent helicase activity (GO:0008026);	Biological Process: steroid metabolic process (GO:0008202);	Cellular Component: integral component of membrane (GO:0016021);	Biological Process: oxidation-reduction process (GO:0055114);
Diaporthe0G003240.1	3	Molecular Function: DNA binding (GO:0003677);	Biological Process: regulation of gene expression (GO:0010468);	Cellular Component: intracellular organelle (GO:0043229);
Diaporthe0G003250.1	5	Molecular Function: DNA binding (GO:0003677);	Biological Process: ubiquinone biosynthetic process (GO:0006744);	Biological Process: isoprenoid biosynthetic process (GO:0008299);	Molecular Function: 4-hydroxybenzoate octaprenyltransferase activity (GO:0008412);	Cellular Component: integral component of mitochondrial inner membrane (GO:0031305);
Diaporthe0G003260.1	4	Molecular Function: structural constituent of ribosome (GO:0003735);	Cellular Component: mitochondrion (GO:0005739);	Biological Process: translation (GO:0006412);	Cellular Component: cytosolic small ribosomal subunit (GO:0022627);
Diaporthe0G003280.1	2	Biological Process: cellular process (GO:0009987);	Cellular Component: membrane (GO:0016020);
Diaporthe0G003300.1	10	Molecular Function: adenylate kinase activity (GO:0004017);	Molecular Function: ATP binding (GO:0005524);	Cellular Component: nucleus (GO:0005634);	Cellular Component: mitochondrial intermembrane space (GO:0005758);	Cellular Component: cytosol (GO:0005829);	Biological Process: ADP biosynthetic process (GO:0006172);	Biological Process: DNA replication initiation (GO:0006270);	Biological Process: AMP metabolic process (GO:0046033);	Biological Process: ATP metabolic process (GO:0046034);	Biological Process: nucleotide phosphorylation (GO:0046939);
Diaporthe0G003310.1	5	Cellular Component: nuclear envelope (GO:0005635);	Cellular Component: proteasome regulatory particle, lid subcomplex (GO:0008541);	Cellular Component: proteasome storage granule (GO:0034515);	Biological Process: proteasome-mediated ubiquitin-dependent protein catabolic process (GO:0043161);	Cellular Component: mitotic spindle midzone (GO:1990023);
Diaporthe0G003330.1	6	Molecular Function: coproporphyrinogen oxidase activity (GO:0004109);	Cellular Component: cytosol (GO:0005829);	Biological Process: heme biosynthetic process (GO:0006783);	Cellular Component: integral component of membrane (GO:0016021);	Biological Process: mycelium development (GO:0043581);	Biological Process: oxidation-reduction process (GO:0055114);
Diaporthe0G003350.1	15	Biological Process: autophagosome assembly (GO:0000045);	Cellular Component: fungal-type vacuole membrane (GO:0000329);	Cellular Component: pre-autophagosomal structure (GO:0000407);	Cellular Component: autophagosome membrane (GO:0000421);	Biological Process: mitophagy (GO:0000422);	Cellular Component: cytosol (GO:0005829);	Biological Process: ER to Golgi vesicle-mediated transport (GO:0006888);	Biological Process: cellular response to nitrogen starvation (GO:0006995);	Cellular Component: extrinsic component of membrane (GO:0019898);	Molecular Function: protein tag (GO:0031386);	Biological Process: CVT pathway (GO:0032258);	Cellular Component: Cvt vesicle membrane (GO:0033110);	Biological Process: piecemeal microautophagy of nucleus (GO:0034727);	Biological Process: late nucleophagy (GO:0044805);	Biological Process: membrane fusion (GO:0061025);
Diaporthe0G003370.1	1	Cellular Component: intracellular part (GO:0044424);
Diaporthe0G003390.1	8	Cellular Component: fungal-type vacuole membrane (GO:0000329);	Molecular Function: guanyl-nucleotide exchange factor activity (GO:0005085);	Biological Process: intracellular protein transport (GO:0006886);	Cellular Component: integral component of membrane (GO:0016021);	Biological Process: vesicle-mediated transport (GO:0016192);	Biological Process: regulation of organelle organization (GO:0033043);	Biological Process: vacuole fusion, non-autophagic (GO:0042144);	Biological Process: transmembrane transport (GO:0055085);
Diaporthe0G003400.1	3	Molecular Function: oxidoreductase activity, acting on CH-OH group of donors (GO:0016614);	Molecular Function: flavin adenine dinucleotide binding (GO:0050660);	Biological Process: oxidation-reduction process (GO:0055114);
Diaporthe0G003410.1	2	Biological Process: response to stress (GO:0006950);	Cellular Component: integral component of membrane (GO:0016021);
Diaporthe0G003420.1	4	Molecular Function: RNA polymerase II transcription factor activity, sequence-specific DNA binding (GO:0000981);	Cellular Component: nucleus (GO:0005634);	Biological Process: regulation of transcription from RNA polymerase II promoter (GO:0006357);	Molecular Function: zinc ion binding (GO:0008270);
Diaporthe0G003450.1	4	Biological Process: carbohydrate metabolic process (GO:0005975);	Molecular Function: glucosidase activity (GO:0015926);	Cellular Component: membrane (GO:0016020);	Molecular Function: arabinogalactan endo-1,4-beta-galactosidase activity (GO:0031218);
Diaporthe0G003490.1	7	Biological Process: ribosomal large subunit assembly (GO:0000027);	Cellular Component: nucleolus (GO:0005730);	Cellular Component: cytosol (GO:0005829);	Molecular Function: 5S rRNA binding (GO:0008097);	Cellular Component: preribosome, large subunit precursor (GO:0030687);	Cellular Component: cell division site (GO:0032153);	Molecular Function: rRNA primary transcript binding (GO:0042134);
Diaporthe0G003510.1	1	Molecular Function: hydrolase activity (GO:0016787);
Diaporthe0G003520.1	7	Molecular Function: glyceraldehyde-3-phosphate dehydrogenase (NAD+) (phosphorylating) activity (GO:0004365);	Cellular Component: cytoplasm (GO:0005737);	Biological Process: glucose metabolic process (GO:0006006);	Biological Process: glycolytic process (GO:0006096);	Molecular Function: NADP binding (GO:0050661);	Molecular Function: NAD binding (GO:0051287);	Biological Process: oxidation-reduction process (GO:0055114);
Diaporthe0G003550.1	5	Molecular Function: GTPase activity (GO:0003924);	Cellular Component: nucleus (GO:0005634);	Cellular Component: cytosol (GO:0005829);	Molecular Function: nickel cation binding (GO:0016151);	Biological Process: urea metabolic process (GO:0019627);
Diaporthe0G003560.1	9	Biological Process: maturation of SSU-rRNA from tricistronic rRNA transcript (SSU-rRNA, 5.8S rRNA, LSU-rRNA) (GO:0000462);	Biological Process: endonucleolytic cleavage of tricistronic rRNA transcript (SSU-rRNA, 5.8S rRNA, LSU-rRNA) (GO:0000479);	Molecular Function: GTPase activity (GO:0003924);	Molecular Function: GTP binding (GO:0005525);	Cellular Component: nucleolus (GO:0005730);	Cellular Component: cytoplasm (GO:0005737);	Cellular Component: preribosome, small subunit precursor (GO:0030688);	Molecular Function: U3 snoRNA binding (GO:0034511);	Molecular Function: ribonucleoprotein complex binding (GO:0043021);
Diaporthe0G003570.1	7	Biological Process: endonucleolytic cleavage in ITS1 to separate SSU-rRNA from 5.8S rRNA and LSU-rRNA from tricistronic rRNA transcript (SSU-rRNA, 5.8S rRNA, LSU-rRNA) (GO:0000447);	Biological Process: endonucleolytic cleavage to generate mature 5'-end of SSU-rRNA from (SSU-rRNA, 5.8S rRNA, LSU-rRNA) (GO:0000472);	Biological Process: endonucleolytic cleavage in 5'-ETS of tricistronic rRNA transcript (SSU-rRNA, 5.8S rRNA, LSU-rRNA) (GO:0000480);	Cellular Component: nucleolus (GO:0005730);	Cellular Component: viral nucleocapsid (GO:0019013);	Cellular Component: 90S preribosome (GO:0030686);	Cellular Component: small-subunit processome (GO:0032040);
Diaporthe0G003580.1	4	Molecular Function: aminoacyl-tRNA hydrolase activity (GO:0004045);	Cellular Component: cytoplasm (GO:0005737);	Cellular Component: integral component of membrane (GO:0016021);	Biological Process: negative regulation of proteasomal ubiquitin-dependent protein catabolic process (GO:0032435);
Diaporthe0G003590.1	7	Molecular Function: ATP binding (GO:0005524);	Cellular Component: nucleus (GO:0005634);	Cellular Component: cytosol (GO:0005829);	Biological Process: phosphorylation (GO:0016310);	Biological Process: NAD biosynthesis via nicotinamide riboside salvage pathway (GO:0034356);	Biological Process: nicotinamide riboside metabolic process (GO:0046495);	Molecular Function: ribosylnicotinamide kinase activity (GO:0050262);
Diaporthe0G003600.1	4	Biological Process: polysaccharide catabolic process (GO:0000272);	Cellular Component: fungal-type vacuole (GO:0000324);	Molecular Function: glucan 1,4-alpha-glucosidase activity (GO:0004339);	Molecular Function: starch binding (GO:2001070);
Diaporthe0G003610.1	4	Biological Process: spliceosomal snRNP assembly (GO:0000387);	Biological Process: maturation of 5S rRNA (GO:0000481);	Biological Process: mRNA cis splicing, via spliceosome (GO:0045292);	Cellular Component: U4/U6 x U5 tri-snRNP complex (GO:0046540);
Diaporthe0G003620.1	1	Biological Process: metabolic process (GO:0008152);
Diaporthe0G003640.1	4	Molecular Function: damaged DNA binding (GO:0003684);	Cellular Component: endoplasmic reticulum (GO:0005783);	Biological Process: DNA repair (GO:0006281);	Cellular Component: integral component of membrane (GO:0016021);
Diaporthe0G003670.1	1	Biological Process: carbohydrate metabolic process (GO:0005975);
Diaporthe0G003690.1	4	Cellular Component: endoplasmic reticulum (GO:0005783);	Cellular Component: ER to Golgi transport vesicle membrane (GO:0012507);	Biological Process: vesicle-mediated transport (GO:0016192);	Cellular Component: membrane part (GO:0044425);
Diaporthe0G003700.1	7	Molecular Function: nucleotide binding (GO:0000166);	Biological Process: protein peptidyl-prolyl isomerization (GO:0000413);	Molecular Function: nucleic acid binding (GO:0003676);	Molecular Function: peptidyl-prolyl cis-trans isomerase activity (GO:0003755);	Cellular Component: nucleus (GO:0005634);	Cellular Component: cytosol (GO:0005829);	Biological Process: protein folding (GO:0006457);
Diaporthe0G003710.1	1	Cellular Component: integral component of membrane (GO:0016021);
Diaporthe0G003720.1	3	Molecular Function: cytochrome-c oxidase activity (GO:0004129);	Cellular Component: mitochondrion (GO:0005739);	Biological Process: hydrogen ion transmembrane transport (GO:1902600);
Diaporthe0G003740.1	2	Cellular Component: ribosome (GO:0005840);	Biological Process: mycelium development (GO:0043581);
Diaporthe0G003750.1	3	Molecular Function: zinc ion binding (GO:0008270);	Molecular Function: oxidoreductase activity (GO:0016491);	Biological Process: oxidation-reduction process (GO:0055114);
Diaporthe0G003780.1	4	Molecular Function: ubiquitin-protein transferase activity (GO:0004842);	Cellular Component: nucleus (GO:0005634);	Cellular Component: cytoplasm (GO:0005737);	Biological Process: protein ubiquitination involved in ubiquitin-dependent protein catabolic process (GO:0042787);
Diaporthe0G003820.1	3	Cellular Component: intracellular (GO:0005622);	Biological Process: intracellular signal transduction (GO:0035556);	Molecular Function: metal ion binding (GO:0046872);
Diaporthe0G003900.1	6	Biological Process: proteolysis (GO:0006508);	Cellular Component: cytosolic ribosome (GO:0022626);	Molecular Function: metal ion binding (GO:0046872);	Molecular Function: metalloaminopeptidase activity (GO:0070006);	Biological Process: protein initiator methionine removal (GO:0070084);	Biological Process: fumagillin biosynthetic process (GO:1902086);
Diaporthe0G003920.1	2	Molecular Function: RNA binding (GO:0003723);	Cellular Component: nucleus (GO:0005634);
Diaporthe0G003940.1	5	Molecular Function: serine-type endopeptidase activity (GO:0004252);	Biological Process: proteolysis (GO:0006508);	Biological Process: retrograde vesicle-mediated transport, Golgi to ER (GO:0006890);	Cellular Component: integral component of membrane (GO:0016021);	Cellular Component: Dsc E3 ubiquitin ligase complex (GO:0044695);
Diaporthe0G003950.1	2	Biological Process: protein glycosylation (GO:0006486);	Molecular Function: dehydrodolichyl diphosphate synthase activity (GO:0045547);
Diaporthe0G003960.1	3	Biological Process: single-organism process (GO:0044699);	Biological Process: negative regulation of transcription, DNA-templated (GO:0045892);	Biological Process: positive regulation of transcription, DNA-templated (GO:0045893);
Diaporthe0G003990.1	3	Biological Process: regulation of transcription, DNA-templated (GO:0006355);	Cellular Component: integral component of membrane (GO:0016021);	Biological Process: transmembrane transport (GO:0055085);
Diaporthe0G004020.1	4	Biological Process: cytoplasmic translation (GO:0002181);	Molecular Function: structural constituent of ribosome (GO:0003735);	Cellular Component: cytosolic large ribosomal subunit (GO:0022625);	Biological Process: ribosomal large subunit biogenesis (GO:0042273);
Diaporthe0G004050.1	4	Molecular Function: DNA binding (GO:0003677);	Molecular Function: endonuclease activity (GO:0004519);	Biological Process: DNA repair (GO:0006281);	Biological Process: nucleic acid phosphodiester bond hydrolysis (GO:0090305);
Diaporthe0G004090.1	3	Molecular Function: protein serine/threonine kinase activity (GO:0004674);	Molecular Function: ATP binding (GO:0005524);	Biological Process: protein phosphorylation (GO:0006468);
Diaporthe0G004100.1	3	Cellular Component: cytosol (GO:0005829);	Cellular Component: SWI/SNF complex (GO:0016514);	Cellular Component: RSC complex (GO:0016586);
Diaporthe0G004110.1	3	Cellular Component: integral component of membrane (GO:0016021);	Molecular Function: substrate-specific transmembrane transporter activity (GO:0022891);	Biological Process: transmembrane transport (GO:0055085);
Diaporthe0G004160.1	7	Cellular Component: cytoplasm (GO:0005737);	Cellular Component: plasma membrane (GO:0005886);	Biological Process: proteolysis (GO:0006508);	Molecular Function: zinc ion binding (GO:0008270);	Molecular Function: peptide binding (GO:0042277);	Biological Process: peptide catabolic process (GO:0043171);	Molecular Function: metalloaminopeptidase activity (GO:0070006);
Diaporthe0G004210.1	1	Molecular Function: lipid binding (GO:0008289);
Diaporthe0G004220.1	3	Molecular Function: oxidoreductase activity, acting on CH-OH group of donors (GO:0016614);	Molecular Function: flavin adenine dinucleotide binding (GO:0050660);	Biological Process: oxidation-reduction process (GO:0055114);
Diaporthe0G004250.1	2	Cellular Component: integral component of membrane (GO:0016021);	Biological Process: transmembrane transport (GO:0055085);
Diaporthe0G004260.1	1	Molecular Function: nucleotide binding (GO:0000166);
Diaporthe0G004270.1	3	Biological Process: polysaccharide catabolic process (GO:0000272);	Molecular Function: binding (GO:0005488);	Molecular Function: endo-1,4-beta-xylanase activity (GO:0031176);
Diaporthe0G004280.1	4	Molecular Function: hydrolase activity, hydrolyzing O-glycosyl compounds (GO:0004553);	Cellular Component: extracellular region (GO:0005576);	Biological Process: carbohydrate metabolic process (GO:0005975);	Molecular Function: cellulose binding (GO:0030248);
Diaporthe0G004290.1	2	Biological Process: pathogenesis (GO:0009405);	Biological Process: ascospore formation (GO:0030437);
Diaporthe0G004320.1	8	Cellular Component: fungal-type vacuole (GO:0000324);	Cellular Component: vacuolar membrane (GO:0005774);	Biological Process: vacuole organization (GO:0007033);	Biological Process: vacuolar transport (GO:0007034);	Biological Process: arginine transport (GO:0015809);	Biological Process: lysine transport (GO:0015819);	Cellular Component: integral component of organelle membrane (GO:0031301);	Biological Process: regulation of intracellular pH (GO:0051453);
Diaporthe0G004340.1	1	Cellular Component: membrane (GO:0016020);
Diaporthe0G004360.1	3	Cellular Component: macromolecular complex (GO:0032991);	Cellular Component: intracellular non-membrane-bounded organelle (GO:0043232);	Cellular Component: intracellular organelle part (GO:0044446);
Diaporthe0G004400.1	2	Biological Process: metabolic process (GO:0008152);	Molecular Function: carbon-sulfur lyase activity (GO:0016846);
Diaporthe0G004410.1	7	Biological Process: gene expression (GO:0010467);	Molecular Function: transferase activity (GO:0016740);	Biological Process: methylation (GO:0032259);	Biological Process: cellular nitrogen compound metabolic process (GO:0034641);	Biological Process: primary metabolic process (GO:0044238);	Biological Process: cellular macromolecule metabolic process (GO:0044260);	Cellular Component: intracellular part (GO:0044424);
Diaporthe0G004420.1	16	Molecular Function: actin binding (GO:0003779);	Cellular Component: nucleus (GO:0005634);	Cellular Component: mitochondrion (GO:0005739);	Cellular Component: actomyosin contractile ring (GO:0005826);	Cellular Component: cytosol (GO:0005829);	Cellular Component: Arp2/3 protein complex (GO:0005885);	Biological Process: endocytosis (GO:0006897);	Molecular Function: methyltransferase activity (GO:0008168);	Cellular Component: actin cortical patch (GO:0030479);	Biological Process: methylation (GO:0032259);	Cellular Component: actin filament bundle (GO:0032432);	Biological Process: Arp2/3 complex-mediated actin nucleation (GO:0034314);	Cellular Component: cell tip (GO:0051286);	Biological Process: establishment of mitochondrion localization (GO:0051654);	Biological Process: actin cortical patch localization (GO:0051666);	Biological Process: establishment or maintenance of cell polarity regulating cell shape (GO:0071963);
Diaporthe0G004450.1	3	Biological Process: amino acid transmembrane transport (GO:0003333);	Molecular Function: amino acid transmembrane transporter activity (GO:0015171);	Cellular Component: integral component of membrane (GO:0016021);
Diaporthe0G004470.1	1	Biological Process: metabolic process (GO:0008152);
Diaporthe0G004480.1	4	Molecular Function: iron ion binding (GO:0005506);	Molecular Function: oxidoreductase activity, acting on paired donors, with incorporation or reduction of molecular oxygen (GO:0016705);	Molecular Function: heme binding (GO:0020037);	Biological Process: oxidation-reduction process (GO:0055114);
Diaporthe0G004510.1	1	Molecular Function: transferase activity (GO:0016740);
Diaporthe0G004520.1	3	Molecular Function: peroxiredoxin activity (GO:0051920);	Biological Process: oxidation-reduction process (GO:0055114);	Biological Process: cellular oxidant detoxification (GO:0098869);
Diaporthe0G004540.1	4	Molecular Function: ATP binding (GO:0005524);	Cellular Component: integral component of membrane (GO:0016021);	Molecular Function: ATPase activity, coupled to transmembrane movement of substances (GO:0042626);	Biological Process: transmembrane transport (GO:0055085);
Diaporthe0G004570.1	3	Cellular Component: membrane (GO:0016020);	Molecular Function: oxidoreductase activity (GO:0016491);	Molecular Function: ion binding (GO:0043167);
Diaporthe0G004580.1	2	Biological Process: tricarboxylic acid cycle (GO:0006099);	Molecular Function: transferase activity, transferring acyl groups, acyl groups converted into alkyl on transfer (GO:0046912);
Diaporthe0G004600.1	1	Molecular Function: oxidoreductase activity (GO:0016491);
Diaporthe0G004610.1	3	Molecular Function: oxidoreductase activity (GO:0016491);	Molecular Function: metal ion binding (GO:0046872);	Biological Process: oxidation-reduction process (GO:0055114);
Diaporthe0G004680.1	1	Molecular Function: peptidase activity (GO:0008233);
Diaporthe0G004710.1	5	Molecular Function: monooxygenase activity (GO:0004497);	Cellular Component: membrane (GO:0016020);	Molecular Function: oxidoreductase activity, acting on paired donors, with incorporation or reduction of molecular oxygen (GO:0016705);	Biological Process: single-organism metabolic process (GO:0044710);	Molecular Function: metal ion binding (GO:0046872);
Diaporthe0G004750.1	1	Molecular Function: catalytic activity (GO:0003824);
Diaporthe0G004760.1	2	Biological Process: regulation of transcription, DNA-templated (GO:0006355);	Molecular Function: metal ion binding (GO:0046872);
Diaporthe0G004790.1	2	Cellular Component: nucleus (GO:0005634);	Molecular Function: zinc ion binding (GO:0008270);
Diaporthe0G004840.1	2	Molecular Function: ATP binding (GO:0005524);	Biological Process: mycelium development (GO:0043581);
Diaporthe0G004850.1	4	Molecular Function: cation transmembrane transporter activity (GO:0008324);	Cellular Component: integral component of membrane (GO:0016021);	Biological Process: single-organism cellular process (GO:0044763);	Biological Process: cation transmembrane transport (GO:0098655);
Diaporthe0G004880.1	1	Cellular Component: membrane part (GO:0044425);
Diaporthe0G004900.1	1	Molecular Function: catalytic activity (GO:0003824);
Diaporthe0G004930.1	3	Cellular Component: membrane (GO:0016020);	Molecular Function: glycoprotein-N-acetylgalactosamine 3-beta-galactosyltransferase activity (GO:0016263);	Biological Process: O-glycan processing, core 1 (GO:0016267);
Diaporthe0G004960.1	9	Molecular Function: protein kinase activity (GO:0004672);	Molecular Function: ATP binding (GO:0005524);	Cellular Component: endoplasmic reticulum (GO:0005783);	Cellular Component: Golgi apparatus (GO:0005794);	Cellular Component: plasma membrane (GO:0005886);	Biological Process: protein phosphorylation (GO:0006468);	Cellular Component: integral component of membrane (GO:0016021);	Biological Process: tetrapeptide transmembrane transport (GO:1901583);	Molecular Function: tetrapeptide transmembrane transporter activity (GO:1901584);
Diaporthe0G004990.1	4	Molecular Function: guanylate kinase activity (GO:0004385);	Biological Process: phosphorylation (GO:0016310);	Biological Process: GMP metabolic process (GO:0046037);	Biological Process: GDP metabolic process (GO:0046710);
Diaporthe0G005040.1	5	Molecular Function: sugar:proton symporter activity (GO:0005351);	Molecular Function: glucose transmembrane transporter activity (GO:0005355);	Cellular Component: integral component of plasma membrane (GO:0005887);	Biological Process: hexose transmembrane transport (GO:0035428);	Biological Process: glucose import (GO:0046323);
Diaporthe0G005060.1	1	Molecular Function: transferase activity (GO:0016740);
Diaporthe0G005070.1	1	Cellular Component: membrane (GO:0016020);
Diaporthe0G005090.1	4	Cellular Component: cytosol (GO:0005829);	Biological Process: protein sumoylation (GO:0016925);	Molecular Function: SUMO activating enzyme activity (GO:0019948);	Cellular Component: SUMO activating enzyme complex (GO:0031510);
Diaporthe0G005120.1	8	Cellular Component: nucleus (GO:0005634);	Biological Process: DNA metabolic process (GO:0006259);	Cellular Component: macromolecular complex (GO:0032991);	Biological Process: nuclear-transcribed mRNA catabolic process, exonucleolytic, 3'-5' (GO:0034427);	Cellular Component: intracellular non-membrane-bounded organelle (GO:0043232);	Cellular Component: cytoplasmic part (GO:0044444);	Cellular Component: intracellular organelle part (GO:0044446);	Biological Process: macromolecular complex assembly (GO:0065003);
Diaporthe0G005130.1	16	Cellular Component: cellular bud neck septin ring (GO:0000144);	Biological Process: septin ring assembly (GO:0000921);	Cellular Component: mating projection base (GO:0001400);	Molecular Function: GTPase activity (GO:0003924);	Molecular Function: GTP binding (GO:0005525);	Molecular Function: 1-phosphatidylinositol binding (GO:0005545);	Cellular Component: prospore membrane (GO:0005628);	Cellular Component: spindle microtubule (GO:0005876);	Biological Process: exit from mitosis (GO:0010458);	Biological Process: maintenance of cell polarity (GO:0030011);	Cellular Component: septin filament array (GO:0032160);	Molecular Function: protein complex scaffold (GO:0032947);	Cellular Component: mating projection tip (GO:0043332);	Biological Process: sporulation (GO:0043934);	Biological Process: cell division (GO:0051301);	Cellular Component: meiotic spindle (GO:0072687);
Diaporthe0G005140.1	6	Molecular Function: guanylate kinase activity (GO:0004385);	Cellular Component: nucleus (GO:0005634);	Cellular Component: cytoplasm (GO:0005737);	Biological Process: phosphorylation (GO:0016310);	Biological Process: GMP metabolic process (GO:0046037);	Biological Process: GDP metabolic process (GO:0046710);
Diaporthe0G005170.1	1	Cellular Component: membrane (GO:0016020);
Diaporthe0G005180.1	2	Molecular Function: cellulase activity (GO:0008810);	Biological Process: cellulose catabolic process (GO:0030245);
Diaporthe0G005210.1	5	Biological Process: regulation of cellular metabolic process (GO:0031323);	Biological Process: primary metabolic process (GO:0044238);	Biological Process: single-organism metabolic process (GO:0044710);	Biological Process: negative regulation of biological process (GO:0048519);	Biological Process: organic substance metabolic process (GO:0071704);
Diaporthe0G005270.1	10	Molecular Function: DNA clamp loader activity (GO:0003689);	Molecular Function: ATP binding (GO:0005524);	Cellular Component: nucleus (GO:0005634);	Cellular Component: DNA replication factor C complex (GO:0005663);	Cellular Component: cytosol (GO:0005829);	Biological Process: leading strand elongation (GO:0006272);	Biological Process: sister chromatid cohesion (GO:0007062);	Cellular Component: Rad17 RFC-like complex (GO:0031389);	Cellular Component: Ctf18 RFC-like complex (GO:0031390);	Cellular Component: Elg1 RFC-like complex (GO:0031391);
Diaporthe0G005290.1	2	Cellular Component: integral component of membrane (GO:0016021);	Biological Process: transmembrane transport (GO:0055085);
Diaporthe0G005300.1	2	Biological Process: metabolic process (GO:0008152);	Molecular Function: hydrolase activity, acting on ester bonds (GO:0016788);
Diaporthe0G005310.1	1	Cellular Component: membrane (GO:0016020);
Diaporthe0G005340.1	1	Biological Process: mycelium development (GO:0043581);
Diaporthe0G005350.1	2	Biological Process: metabolic process (GO:0008152);	Molecular Function: transferase activity (GO:0016740);
Diaporthe0G005380.1	3	Molecular Function: structural constituent of ribosome (GO:0003735);	Cellular Component: mitochondrial small ribosomal subunit (GO:0005763);	Biological Process: mitochondrial translation (GO:0032543);
Diaporthe0G005390.1	5	Biological Process: snRNA 3'-end processing (GO:0034472);	Biological Process: single-organism cellular process (GO:0044763);	Biological Process: negative regulation of cellular process (GO:0048523);	Biological Process: cellular component organization or biogenesis (GO:0071840);	Biological Process: RNA phosphodiester bond hydrolysis (GO:0090501);
Diaporthe0G005400.1	2	Molecular Function: fatty-acyl-CoA binding (GO:0000062);	Cellular Component: integral component of membrane (GO:0016021);
Diaporthe0G005420.1	5	Molecular Function: NADH dehydrogenase (ubiquinone) activity (GO:0008137);	Molecular Function: electron carrier activity (GO:0009055);	Cellular Component: membrane (GO:0016020);	Biological Process: ATP synthesis coupled electron transport (GO:0042773);	Molecular Function: iron-sulfur cluster binding (GO:0051536);
Diaporthe0G005440.1	6	Molecular Function: protein serine/threonine phosphatase activity (GO:0004722);	Cellular Component: mitochondrial intermembrane space (GO:0005758);	Biological Process: protein dephosphorylation (GO:0006470);	Biological Process: pathogenesis (GO:0009405);	Biological Process: hyphal growth (GO:0030448);	Biological Process: positive regulation of catalytic activity (GO:0043085);
Diaporthe0G005450.1	2	Molecular Function: mannosyl-oligosaccharide glucosidase activity (GO:0004573);	Biological Process: oligosaccharide metabolic process (GO:0009311);
Diaporthe0G005480.1	4	Molecular Function: aldo-keto reductase (NADP) activity (GO:0004033);	Molecular Function: oxidoreductase activity, acting on the aldehyde or oxo group of donors (GO:0016903);	Biological Process: cellular metabolic process (GO:0044237);	Biological Process: oxidation-reduction process (GO:0055114);
Diaporthe0G005500.1	2	Molecular Function: protein serine/threonine kinase activity (GO:0004674);	Biological Process: protein phosphorylation (GO:0006468);
Diaporthe0G005510.1	6	Molecular Function: GTPase activity (GO:0003924);	Molecular Function: GTP binding (GO:0005525);	Cellular Component: endoplasmic reticulum membrane (GO:0005789);	Biological Process: endoplasmic reticulum organization (GO:0007029);	Cellular Component: integral component of membrane (GO:0016021);	Molecular Function: carbohydrate binding (GO:0030246);
Diaporthe0G005520.1	6	Molecular Function: RNA binding (GO:0003723);	Molecular Function: RNA-DNA hybrid ribonuclease activity (GO:0004523);	Cellular Component: nucleus (GO:0005634);	Cellular Component: ribonuclease H2 complex (GO:0032299);	Biological Process: DNA replication, removal of RNA primer (GO:0043137);	Biological Process: RNA phosphodiester bond hydrolysis, endonucleolytic (GO:0090502);
Diaporthe0G005530.1	2	Cellular Component: chromosome, centromeric region (GO:0000775);	Biological Process: chromosome organization (GO:0051276);
Diaporthe0G005540.1	4	Biological Process: mitochondrial genome maintenance (GO:0000002);	Molecular Function: nucleotide binding (GO:0000166);	Molecular Function: nucleic acid binding (GO:0003676);	Cellular Component: integral component of mitochondrial inner membrane (GO:0031305);
Diaporthe0G005560.1	7	Molecular Function: ATP binding (GO:0005524);	Cellular Component: nucleus (GO:0005634);	Cellular Component: cytoplasm (GO:0005737);	Biological Process: protein folding (GO:0006457);	Biological Process: SRP-dependent cotranslational protein targeting to membrane, translocation (GO:0006616);	Biological Process: mycelium development (GO:0043581);	Molecular Function: unfolded protein binding (GO:0051082);
Diaporthe0G005570.1	5	Molecular Function: nucleotide binding (GO:0000166);	Biological Process: double-strand break repair via homologous recombination (GO:0000724);	Biological Process: organelle organization (GO:0006996);	Cellular Component: intracellular organelle (GO:0043229);	Biological Process: single-organism process (GO:0044699);
Diaporthe0G005580.1	5	Molecular Function: DNA binding (GO:0003677);	Molecular Function: DNA-directed RNA polymerase activity (GO:0003899);	Cellular Component: DNA-directed RNA polymerase III complex (GO:0005666);	Molecular Function: ribonucleoside binding (GO:0032549);	Biological Process: tRNA transcription from RNA polymerase III promoter (GO:0042797);
Diaporthe0G005600.1	7	Biological Process: cytoplasmic translation (GO:0002181);	Molecular Function: structural constituent of ribosome (GO:0003735);	Molecular Function: guanyl-nucleotide exchange factor activity (GO:0005085);	Biological Process: small GTPase mediated signal transduction (GO:0007264);	Cellular Component: cytosolic large ribosomal subunit (GO:0022625);	Biological Process: positive regulation of GTPase activity (GO:0043547);	Biological Process: mycelium development (GO:0043581);
Diaporthe0G005630.1	5	Molecular Function: iron ion binding (GO:0005506);	Cellular Component: mitochondrial matrix (GO:0005759);	Biological Process: intracellular sequestering of iron ion (GO:0006880);	Biological Process: iron-sulfur cluster assembly (GO:0016226);	Molecular Function: iron-sulfur cluster binding (GO:0051536);
Diaporthe0G005700.1	1	Cellular Component: membrane (GO:0016020);
Diaporthe0G005710.1	1	Cellular Component: integral component of membrane (GO:0016021);
Diaporthe0G005720.1	1	Cellular Component: ribosome (GO:0005840);
Diaporthe0G005730.1	3	Biological Process: attachment of spindle microtubules to kinetochore (GO:0008608);	Cellular Component: DASH complex (GO:0042729);	Cellular Component: mitotic spindle (GO:0072686);
Diaporthe0G005750.1	5	Molecular Function: structural constituent of ribosome (GO:0003735);	Cellular Component: mitochondrion (GO:0005739);	Biological Process: translation (GO:0006412);	Biological Process: transport (GO:0006810);	Cellular Component: integral component of membrane (GO:0016021);
Diaporthe0G005780.1	5	Molecular Function: sugar:proton symporter activity (GO:0005351);	Molecular Function: glucose transmembrane transporter activity (GO:0005355);	Cellular Component: integral component of plasma membrane (GO:0005887);	Biological Process: hexose transmembrane transport (GO:0035428);	Biological Process: glucose import (GO:0046323);
Diaporthe0G005790.1	6	Cellular Component: endoplasmic reticulum membrane (GO:0005789);	Biological Process: protein folding (GO:0006457);	Cellular Component: integral component of membrane (GO:0016021);	Molecular Function: transferase activity (GO:0016740);	Biological Process: fungal-type cell wall chitin biosynthetic process (GO:0034221);	Molecular Function: unfolded protein binding (GO:0051082);
Diaporthe0G005800.1	6	Biological Process: DNA repair (GO:0006281);	Biological Process: transcription from RNA polymerase II promoter (GO:0006366);	Cellular Component: protein complex (GO:0043234);	Biological Process: cellular protein metabolic process (GO:0044267);	Cellular Component: nuclear part (GO:0044428);	Molecular Function: metal ion binding (GO:0046872);
Diaporthe0G005810.1	5	Molecular Function: 4-hydroxyphenylpyruvate dioxygenase activity (GO:0003868);	Biological Process: L-phenylalanine catabolic process (GO:0006559);	Biological Process: tyrosine catabolic process (GO:0006572);	Molecular Function: metal ion binding (GO:0046872);	Biological Process: oxidation-reduction process (GO:0055114);
Diaporthe0G005820.1	3	Molecular Function: structural constituent of ribosome (GO:0003735);	Cellular Component: ribosome (GO:0005840);	Biological Process: translation (GO:0006412);
Diaporthe0G005830.1	1	Cellular Component: integral component of membrane (GO:0016021);
Diaporthe0G005840.1	2	Molecular Function: oxidoreductase activity (GO:0016491);	Biological Process: oxidation-reduction process (GO:0055114);
Diaporthe0G005850.1	6	Molecular Function: phosphorelay sensor kinase activity (GO:0000155);	Biological Process: phosphorelay signal transduction system (GO:0000160);	Molecular Function: protein serine/threonine kinase activity (GO:0004674);	Molecular Function: ATP binding (GO:0005524);	Cellular Component: intracellular (GO:0005622);	Biological Process: signal transduction by protein phosphorylation (GO:0023014);
Diaporthe0G005860.1	2	Biological Process: allantoin catabolic process (GO:0000256);	Molecular Function: allantoicase activity (GO:0004037);
Diaporthe0G005870.1	4	Biological Process: pathogenesis (GO:0009405);	Biological Process: ascospore formation (GO:0030437);	Biological Process: developmental pigmentation (GO:0048066);	Biological Process: conidium formation (GO:0048315);
Diaporthe0G005900.1	3	Biological Process: allantoin catabolic process (GO:0000256);	Molecular Function: allantoicase activity (GO:0004037);	Biological Process: purine nucleobase metabolic process (GO:0006144);
Diaporthe0G005910.1	2	Cellular Component: integral component of membrane (GO:0016021);	Biological Process: oxidation-reduction process (GO:0055114);
Diaporthe0G005920.1	3	Biological Process: signal transduction (GO:0007165);	Molecular Function: kinase activity (GO:0016301);	Biological Process: phosphorylation (GO:0016310);
Diaporthe0G005930.1	4	Molecular Function: acid phosphatase activity (GO:0003993);	Cellular Component: cytoplasm (GO:0005737);	Biological Process: dephosphorylation (GO:0016311);	Biological Process: intracellular sterol transport (GO:0032366);
Diaporthe0G005950.1	6	Molecular Function: ATP binding (GO:0005524);	Cellular Component: nucleus (GO:0005634);	Cellular Component: chaperonin-containing T-complex (GO:0005832);	Biological Process: protein folding (GO:0006457);	Biological Process: mycelium development (GO:0043581);	Molecular Function: unfolded protein binding (GO:0051082);
Diaporthe0G005960.1	1	Cellular Component: membrane (GO:0016020);
Diaporthe0G005970.1	1	Biological Process: mycelium development (GO:0043581);
Diaporthe0G005990.1	9	Biological Process: ribosomal large subunit export from nucleus (GO:0000055);	Cellular Component: kinetochore (GO:0000776);	Cellular Component: nucleus (GO:0005634);	Cellular Component: spindle pole body (GO:0005816);	Biological Process: mRNA export from nucleus (GO:0006406);	Biological Process: protein export from nucleus (GO:0006611);	Molecular Function: Ran GTPase binding (GO:0008536);	Molecular Function: protein transporter activity (GO:0008565);	Biological Process: protein localization to kinetochore (GO:0034501);
Diaporthe0G006000.1	3	Cellular Component: mitochondrion (GO:0005739);	Molecular Function: alanine-glyoxylate transaminase activity (GO:0008453);	Biological Process: glycine biosynthetic process, by transamination of glyoxylate (GO:0019265);
Diaporthe0G006010.1	8	Cellular Component: nucleus (GO:0005634);	Cellular Component: endosome (GO:0005768);	Cellular Component: cytosol (GO:0005829);	Biological Process: intracellular protein transport (GO:0006886);	Molecular Function: protein transporter activity (GO:0008565);	Molecular Function: hydrolase activity (GO:0016787);	Cellular Component: retromer, cargo-selective complex (GO:0030906);	Biological Process: retrograde transport, endosome to Golgi (GO:0042147);
Diaporthe0G006020.1	1	Biological Process: single-organism cellular process (GO:0044763);
Diaporthe0G006030.1	3	Biological Process: mitotic nuclear division (GO:0007067);	Cellular Component: DASH complex (GO:0042729);	Cellular Component: mitotic spindle (GO:0072686);
Diaporthe0G006060.1	1	Cellular Component: membrane (GO:0016020);
Diaporthe0G006080.1	6	Molecular Function: ATP-dependent RNA helicase activity (GO:0004004);	Molecular Function: ATP binding (GO:0005524);	Cellular Component: spliceosomal complex (GO:0005681);	Cellular Component: cytoplasm (GO:0005737);	Biological Process: RNA processing (GO:0006396);	Molecular Function: poly(A) RNA binding (GO:0044822);
Diaporthe0G006100.1	2	Cellular Component: intracellular (GO:0005622);	Biological Process: vacuolar transport (GO:0007034);
Diaporthe0G006120.1	1	Molecular Function: protein binding (GO:0005515);
Diaporthe0G006130.1	7	Molecular Function: aspartic-type endopeptidase activity (GO:0004190);	Molecular Function: cyclin-dependent protein serine/threonine kinase inhibitor activity (GO:0004861);	Cellular Component: nucleus (GO:0005634);	Biological Process: proteolysis (GO:0006508);	Biological Process: lipid metabolic process (GO:0006629);	Molecular Function: phosphoric diester hydrolase activity (GO:0008081);	Biological Process: negative regulation of protein serine/threonine kinase activity (GO:0071901);
Diaporthe0G006150.1	2	Cellular Component: integral component of mitochondrial inner membrane (GO:0031305);	Biological Process: mitochondrial respiratory chain complex IV assembly (GO:0033617);
Diaporthe0G006160.1	3	Molecular Function: structural constituent of ribosome (GO:0003735);	Cellular Component: mitochondrial large ribosomal subunit (GO:0005762);	Biological Process: translation (GO:0006412);
Diaporthe0G006180.1	1	Cellular Component: ribosome (GO:0005840);
Diaporthe0G006200.1	4	Cellular Component: condensed chromosome kinetochore (GO:0000777);	Cellular Component: nucleus (GO:0005634);	Biological Process: mitotic nuclear division (GO:0007067);	Biological Process: cell division (GO:0051301);
Diaporthe0G006220.1	4	Molecular Function: dolichyl-phosphate-mannose-protein mannosyltransferase activity (GO:0004169);	Cellular Component: endoplasmic reticulum membrane (GO:0005789);	Cellular Component: integral component of membrane (GO:0016021);	Biological Process: protein O-linked mannosylation (GO:0035269);
Diaporthe0G006230.1	3	Molecular Function: GTP binding (GO:0005525);	Cellular Component: intracellular (GO:0005622);	Biological Process: small GTPase mediated signal transduction (GO:0007264);
Diaporthe0G006240.1	1	Cellular Component: membrane (GO:0016020);
Diaporthe0G006250.1	1	Molecular Function: nucleotide binding (GO:0000166);
Diaporthe0G006260.1	7	Cellular Component: mitochondrial intermembrane space (GO:0005758);	Biological Process: mitochondrial electron transport, ubiquinol to cytochrome c (GO:0006122);	Biological Process: mitochondrial electron transport, cytochrome c to oxygen (GO:0006123);	Molecular Function: electron carrier activity (GO:0009055);	Molecular Function: heme binding (GO:0020037);	Molecular Function: metal ion binding (GO:0046872);	Cellular Component: respiratory chain (GO:0070469);
Diaporthe0G006280.1	13	Cellular Component: nuclear exosome (RNase complex) (GO:0000176);	Cellular Component: cytoplasmic exosome (RNase complex) (GO:0000177);	Biological Process: exonucleolytic trimming to generate mature 3'-end of 5.8S rRNA from tricistronic rRNA transcript (SSU-rRNA, 5.8S rRNA, LSU-rRNA) (GO:0000467);	Molecular Function: AU-rich element binding (GO:0017091);	Biological Process: nuclear-transcribed mRNA catabolic process, exonucleolytic, 3'-5' (GO:0034427);	Biological Process: U1 snRNA 3'-end processing (GO:0034473);	Biological Process: U4 snRNA 3'-end processing (GO:0034475);	Biological Process: U5 snRNA 3'-end processing (GO:0034476);	Biological Process: exonucleolytic nuclear-transcribed mRNA catabolic process involved in deadenylation-dependent decay (GO:0043928);	Biological Process: nuclear mRNA surveillance (GO:0071028);	Biological Process: nuclear polyadenylation-dependent rRNA catabolic process (GO:0071035);	Biological Process: nuclear polyadenylation-dependent tRNA catabolic process (GO:0071038);	Biological Process: nuclear polyadenylation-dependent mRNA catabolic process (GO:0071042);
Diaporthe0G006300.1	2	Cellular Component: cytoplasm (GO:0005737);	Molecular Function: transferase activity (GO:0016740);
Diaporthe0G006310.1	9	Molecular Function: endopolyphosphatase activity (GO:0000298);	Cellular Component: cytoplasm (GO:0005737);	Biological Process: polyphosphate catabolic process (GO:0006798);	Molecular Function: diphosphoinositol-polyphosphate diphosphatase activity (GO:0008486);	Biological Process: diadenosine polyphosphate catabolic process (GO:0015961);	Molecular Function: bis(5'-adenosyl)-hexaphosphatase activity (GO:0034431);	Molecular Function: bis(5'-adenosyl)-pentaphosphatase activity (GO:0034432);	Biological Process: inositol phosphate dephosphorylation (GO:0046855);	Molecular Function: m7G(5')pppN diphosphatase activity (GO:0050072);
Diaporthe0G006320.1	8	Cellular Component: fungal-type vacuole membrane (GO:0000329);	Cellular Component: endoplasmic reticulum (GO:0005783);	Biological Process: polyphosphate metabolic process (GO:0006797);	Biological Process: vacuolar transport (GO:0007034);	Cellular Component: integral component of membrane (GO:0016021);	Biological Process: lysosomal microautophagy (GO:0016237);	Cellular Component: vacuolar transporter chaperone complex (GO:0033254);	Biological Process: vacuole fusion, non-autophagic (GO:0042144);
Diaporthe0G006330.1	10	Molecular Function: iron ion binding (GO:0005506);	Cellular Component: mitochondrion (GO:0005739);	Cellular Component: cytosol (GO:0005829);	Biological Process: glutamate biosynthetic process (GO:0006537);	Molecular Function: FMN binding (GO:0010181);	Molecular Function: glutamate synthase (NADH) activity (GO:0016040);	Biological Process: ammonia assimilation cycle (GO:0019676);	Molecular Function: flavin adenine dinucleotide binding (GO:0050660);	Molecular Function: iron-sulfur cluster binding (GO:0051536);	Biological Process: oxidation-reduction process (GO:0055114);
Diaporthe0G006360.1	8	Molecular Function: SNAP receptor activity (GO:0005484);	Cellular Component: endoplasmic reticulum membrane (GO:0005789);	Biological Process: ER to Golgi vesicle-mediated transport (GO:0006888);	Biological Process: retrograde vesicle-mediated transport, Golgi to ER (GO:0006890);	Biological Process: vesicle fusion (GO:0006906);	Cellular Component: integral component of membrane (GO:0016021);	Cellular Component: ER to Golgi transport vesicle (GO:0030134);	Cellular Component: SNARE complex (GO:0031201);
Diaporthe0G006370.1	11	Biological Process: regulation of cyclin-dependent protein serine/threonine kinase activity (GO:0000079);	Biological Process: negative regulation of transcription from RNA polymerase II promoter (GO:0000122);	Cellular Component: cyclin-dependent protein kinase holoenzyme complex (GO:0000307);	Cellular Component: nucleus (GO:0005634);	Biological Process: cellular metal ion homeostasis (GO:0006875);	Biological Process: negative regulation of macroautophagy (GO:0016242);	Molecular Function: cyclin-dependent protein serine/threonine kinase regulator activity (GO:0016538);	Molecular Function: protein kinase binding (GO:0019901);	Biological Process: regulation of protein localization (GO:0032880);	Biological Process: negative regulation of phosphate metabolic process (GO:0045936);	Biological Process: negative regulation of calcium-mediated signaling (GO:0050849);
Diaporthe0G006390.1	2	Biological Process: ion transport (GO:0006811);	Cellular Component: membrane (GO:0016020);
Diaporthe0G006400.1	3	Molecular Function: transporter activity (GO:0005215);	Biological Process: transport (GO:0006810);	Cellular Component: integral component of membrane (GO:0016021);
Diaporthe0G006440.1	3	Molecular Function: solute:proton antiporter activity (GO:0015299);	Cellular Component: integral component of membrane (GO:0016021);	Biological Process: hydrogen ion transmembrane transport (GO:1902600);
Diaporthe0G006460.1	4	Biological Process: enzyme-directed rRNA pseudouridine synthesis (GO:0000455);	Molecular Function: tRNA-specific adenosine deaminase activity (GO:0008251);	Molecular Function: pseudouridine synthase activity (GO:0009982);	Cellular Component: intracellular part (GO:0044424);
Diaporthe0G006470.1	5	Molecular Function: 6-phosphofructo-2-kinase activity (GO:0003873);	Molecular Function: ATP binding (GO:0005524);	Biological Process: fructose metabolic process (GO:0006000);	Biological Process: fructose 2,6-bisphosphate metabolic process (GO:0006003);	Biological Process: carbohydrate phosphorylation (GO:0046835);
Diaporthe0G006480.1	2	Molecular Function: transcription factor activity, sequence-specific DNA binding (GO:0003700);	Biological Process: regulation of transcription, DNA-templated (GO:0006355);
Diaporthe0G006510.1	4	Molecular Function: N2-acetyl-L-ornithine:2-oxoglutarate 5-aminotransferase activity (GO:0003992);	Cellular Component: mitochondrial matrix (GO:0005759);	Biological Process: arginine metabolic process (GO:0006525);	Molecular Function: pyridoxal phosphate binding (GO:0030170);
Diaporthe0G006520.1	2	Biological Process: metabolic process (GO:0008152);	Molecular Function: hydrolase activity (GO:0016787);
Diaporthe0G006540.1	7	Molecular Function: translation initiation factor activity (GO:0003743);	Molecular Function: guanyl-nucleotide exchange factor activity (GO:0005085);	Cellular Component: eukaryotic translation initiation factor 2B complex (GO:0005851);	Biological Process: regulation of translational initiation (GO:0006446);	Molecular Function: transferase activity (GO:0016740);	Cellular Component: guanyl-nucleotide exchange factor complex (GO:0032045);	Biological Process: positive regulation of GTPase activity (GO:0043547);
Diaporthe0G006550.1	1	Cellular Component: membrane (GO:0016020);
Diaporthe0G006560.1	1	Cellular Component: intracellular part (GO:0044424);
Diaporthe0G006580.1	1	Molecular Function: catalytic activity (GO:0003824);
Diaporthe0G006590.1	2	Biological Process: metabolic process (GO:0008152);	Molecular Function: kinase activity (GO:0016301);
Diaporthe0G006610.1	1	Cellular Component: cell part (GO:0044464);
Diaporthe0G006620.1	7	Molecular Function: nucleotide binding (GO:0000166);	Molecular Function: protein kinase activity (GO:0004672);	Biological Process: protein phosphorylation (GO:0006468);	Biological Process: regulation of cell cycle process (GO:0010564);	Biological Process: cellular component organization (GO:0016043);	Biological Process: positive regulation of cellular process (GO:0048522);	Cellular Component: cell cortex of cell tip (GO:0051285);
Diaporthe0G006630.1	8	Cellular Component: endoplasmic reticulum (GO:0005783);	Cellular Component: integral component of membrane (GO:0016021);	Molecular Function: transferase activity, transferring glycosyl groups (GO:0016757);	Biological Process: cellular metabolic process (GO:0044237);	Biological Process: primary metabolic process (GO:0044238);	Biological Process: single-organism cellular process (GO:0044763);	Biological Process: glycosylation (GO:0070085);	Biological Process: carbohydrate derivative biosynthetic process (GO:1901137);
Diaporthe0G006650.1	4	Molecular Function: ribonucleoside-diphosphate reductase activity, thioredoxin disulfide as acceptor (GO:0004748);	Molecular Function: ATP binding (GO:0005524);	Biological Process: DNA replication (GO:0006260);	Biological Process: oxidation-reduction process (GO:0055114);
Diaporthe0G006660.1	1	Molecular Function: hydrolase activity, acting on ester bonds (GO:0016788);
Diaporthe0G006670.1	6	Biological Process: mitotic sister chromatid segregation (GO:0000070);	Cellular Component: condensed chromosome kinetochore (GO:0000777);	Cellular Component: nucleus (GO:0005634);	Biological Process: establishment of sister chromatid cohesion (GO:0034085);	Biological Process: macromolecular complex subunit organization (GO:0043933);	Biological Process: meiotic sister chromatid cohesion (GO:0051177);
Diaporthe0G006700.1	3	Molecular Function: transaminase activity (GO:0008483);	Biological Process: biosynthetic process (GO:0009058);	Molecular Function: pyridoxal phosphate binding (GO:0030170);
Diaporthe0G006740.1	5	Molecular Function: nucleotide binding (GO:0000166);	Molecular Function: RNA binding (GO:0003723);	Cellular Component: nucleus (GO:0005634);	Biological Process: mRNA processing (GO:0006397);	Molecular Function: U1 snRNP binding (GO:1990446);
Diaporthe0G006750.1	8	Molecular Function: iron ion binding (GO:0005506);	Cellular Component: endoplasmic reticulum membrane (GO:0005789);	Biological Process: fatty acid biosynthetic process (GO:0006633);	Biological Process: mannosyl-inositol phosphorylceramide metabolic process (GO:0006675);	Cellular Component: integral component of membrane (GO:0016021);	Molecular Function: heme binding (GO:0020037);	Biological Process: oxidation-reduction process (GO:0055114);	Molecular Function: fatty acid alpha-hydroxylase activity (GO:0080132);
Diaporthe0G006770.1	13	Cellular Component: fungal-type vacuole membrane (GO:0000329);	Biological Process: mitophagy (GO:0000422);	Molecular Function: magnesium-dependent protein serine/threonine phosphatase activity (GO:0004724);	Cellular Component: mitochondrial inner membrane (GO:0005743);	Cellular Component: mitochondrial intermembrane space (GO:0005758);	Cellular Component: mitochondrial matrix (GO:0005759);	Biological Process: protein dephosphorylation (GO:0006470);	Biological Process: regulation of stress-activated MAPK cascade (GO:0032872);	Biological Process: positive regulation of catalytic activity (GO:0043085);	Molecular Function: metal ion binding (GO:0046872);	Biological Process: positive regulation of vacuole fusion, non-autophagic (GO:0061191);	Biological Process: positive regulation of autophagosome maturation (GO:1901098);	Biological Process: regulation of aerobic respiration (GO:1903715);
Diaporthe0G006790.1	5	Molecular Function: orotidine-5'-phosphate decarboxylase activity (GO:0004590);	Molecular Function: binding (GO:0005488);	Cellular Component: cytosol (GO:0005829);	Biological Process: 'de novo' pyrimidine nucleobase biosynthetic process (GO:0006207);	Biological Process: UMP biosynthetic process (GO:0006222);
Diaporthe0G006810.1	5	Biological Process: phospholipid biosynthetic process (GO:0008654);	Cellular Component: integral component of membrane (GO:0016021);	Molecular Function: phosphotransferase activity, for other substituted phosphate groups (GO:0016780);	Cellular Component: intracellular membrane-bounded organelle (GO:0043231);	Cellular Component: cytoplasmic part (GO:0044444);
Diaporthe0G006830.1	5	Molecular Function: peroxidase activity (GO:0004601);	Molecular Function: copper ion binding (GO:0005507);	Cellular Component: integral component of membrane (GO:0016021);	Biological Process: oxidation-reduction process (GO:0055114);	Biological Process: cellular oxidant detoxification (GO:0098869);
Diaporthe0G006840.1	7	Molecular Function: iron ion transmembrane transporter activity (GO:0005381);	Cellular Component: endoplasmic reticulum (GO:0005783);	Cellular Component: Golgi apparatus (GO:0005794);	Biological Process: high-affinity iron ion transmembrane transport (GO:0006827);	Cellular Component: integral component of membrane (GO:0016021);	Molecular Function: transferase activity (GO:0016740);	Cellular Component: high-affinity iron permease complex (GO:0033573);
Diaporthe0G006850.1	7	Biological Process: establishment of mitotic spindle orientation (GO:0000132);	Cellular Component: astral microtubule (GO:0000235);	Cellular Component: spindle pole body (GO:0005816);	Cellular Component: dynactin complex (GO:0005869);	Cellular Component: cell cortex (GO:0005938);	Biological Process: transport along microtubule (GO:0010970);	Molecular Function: dynein binding (GO:0045502);
Diaporthe0G006870.1	10	Biological Process: box C/D snoRNP assembly (GO:0000492);	Cellular Component: Swr1 complex (GO:0000812);	Molecular Function: ATP binding (GO:0005524);	Biological Process: DNA repair (GO:0006281);	Biological Process: regulation of transcription from RNA polymerase II promoter (GO:0006357);	Cellular Component: Ino80 complex (GO:0031011);	Biological Process: DNA duplex unwinding (GO:0032508);	Molecular Function: ATP-dependent 5'-3' DNA helicase activity (GO:0043141);	Biological Process: histone exchange (GO:0043486);	Cellular Component: R2TP complex (GO:0097255);
Diaporthe0G006880.1	1	Biological Process: cellular nitrogen compound biosynthetic process (GO:0044271);
Diaporthe0G006890.1	9	Cellular Component: vacuolar proton-transporting V-type ATPase, V0 domain (GO:0000220);	Cellular Component: fungal-type vacuole membrane (GO:0000329);	Biological Process: vacuolar acidification (GO:0007035);	Biological Process: ATP synthesis coupled proton transport (GO:0015986);	Biological Process: ATP hydrolysis coupled proton transport (GO:0015991);	Cellular Component: integral component of membrane (GO:0016021);	Molecular Function: proton-transporting ATPase activity, rotational mechanism (GO:0046961);	Molecular Function: ATPase binding (GO:0051117);	Biological Process: vacuolar proton-transporting V-type ATPase complex assembly (GO:0070072);
Diaporthe0G006900.1	2	Molecular Function: binding (GO:0005488);	Biological Process: transcription, DNA-templated (GO:0006351);
Diaporthe0G006920.1	5	Cellular Component: nucleus (GO:0005634);	Cellular Component: signal recognition particle, endoplasmic reticulum targeting (GO:0005786);	Cellular Component: cytosol (GO:0005829);	Biological Process: SRP-dependent cotranslational protein targeting to membrane, signal sequence recognition (GO:0006617);	Molecular Function: 7S RNA binding (GO:0008312);
Diaporthe0G006930.1	10	Molecular Function: RNA binding (GO:0003723);	Molecular Function: endoribonuclease activity (GO:0004521);	Cellular Component: mRNA cleavage and polyadenylation specificity factor complex (GO:0005847);	Biological Process: termination of RNA polymerase II transcription (GO:0006369);	Biological Process: mRNA polyadenylation (GO:0006378);	Biological Process: mRNA cleavage (GO:0006379);	Biological Process: snoRNA 3'-end processing (GO:0031126);	Biological Process: snoRNA splicing (GO:0034247);	Molecular Function: metal ion binding (GO:0046872);	Biological Process: RNA phosphodiester bond hydrolysis, endonucleolytic (GO:0090502);
Diaporthe0G006940.1	4	Biological Process: gene expression (GO:0010467);	Biological Process: cellular macromolecule biosynthetic process (GO:0034645);	Biological Process: primary metabolic process (GO:0044238);	Biological Process: cellular nitrogen compound biosynthetic process (GO:0044271);
Diaporthe0G006950.1	3	Cellular Component: nucleus (GO:0005634);	Biological Process: nitrogen compound metabolic process (GO:0006807);	Molecular Function: hydrolase activity (GO:0016787);
Diaporthe0G006980.1	13	Biological Process: mitochondrion inheritance (GO:0000001);	Biological Process: actin cortical patch assembly (GO:0000147);	Molecular Function: mRNA binding (GO:0003729);	Molecular Function: structural molecule activity (GO:0005198);	Cellular Component: nucleus (GO:0005634);	Cellular Component: actomyosin contractile ring (GO:0005826);	Cellular Component: cytosol (GO:0005829);	Cellular Component: Arp2/3 protein complex (GO:0005885);	Cellular Component: actin cortical patch (GO:0030479);	Cellular Component: medial cortex (GO:0031097);	Cellular Component: extrinsic component of mitochondrial outer membrane (GO:0031315);	Biological Process: Arp2/3 complex-mediated actin nucleation (GO:0034314);	Cellular Component: mating projection tip (GO:0043332);
Diaporthe0G006990.1	2	Molecular Function: methyltransferase activity (GO:0008168);	Biological Process: methylation (GO:0032259);
Diaporthe0G007000.1	5	Cellular Component: cellular bud neck (GO:0005935);	Biological Process: intracellular protein transport (GO:0006886);	Molecular Function: protein transporter activity (GO:0008565);	Biological Process: vesicle-mediated transport (GO:0016192);	Cellular Component: AP-2 adaptor complex (GO:0030122);
Diaporthe0G007010.1	2	Cellular Component: intracellular (GO:0005622);	Molecular Function: pyridoxal phosphate binding (GO:0030170);
Diaporthe0G007030.1	4	Cellular Component: Golgi membrane (GO:0000139);	Molecular Function: methyltransferase activity (GO:0008168);	Cellular Component: integral component of membrane (GO:0016021);	Biological Process: methylation (GO:0032259);
Diaporthe0G007040.1	2	Biological Process: transcription from RNA polymerase II promoter (GO:0006366);	Molecular Function: protein heterodimerization activity (GO:0046982);
Diaporthe0G007050.1	1	Cellular Component: integral component of membrane (GO:0016021);
Diaporthe0G007080.1	12	Molecular Function: nucleic acid binding (GO:0003676);	Molecular Function: 5'-3' exoribonuclease activity (GO:0004534);	Molecular Function: GTPase activator activity (GO:0005096);	Cellular Component: nucleus (GO:0005634);	Biological Process: regulation of transcription, DNA-templated (GO:0006355);	Biological Process: rRNA processing (GO:0006364);	Biological Process: termination of RNA polymerase II transcription (GO:0006369);	Biological Process: mRNA processing (GO:0006397);	Biological Process: signal transduction (GO:0007165);	Molecular Function: zinc ion binding (GO:0008270);	Biological Process: positive regulation of GTPase activity (GO:0043547);	Biological Process: RNA phosphodiester bond hydrolysis, exonucleolytic (GO:0090503);
Diaporthe0G007100.1	9	Molecular Function: nucleic acid binding (GO:0003676);	Molecular Function: exonuclease activity (GO:0004527);	Molecular Function: GTPase activator activity (GO:0005096);	Molecular Function: structural molecule activity (GO:0005198);	Cellular Component: bicellular tight junction (GO:0005923);	Biological Process: signal transduction (GO:0007165);	Molecular Function: zinc ion binding (GO:0008270);	Biological Process: positive regulation of GTPase activity (GO:0043547);	Biological Process: nucleic acid phosphodiester bond hydrolysis (GO:0090305);
Diaporthe0G007110.1	4	Molecular Function: nucleic acid binding (GO:0003676);	Biological Process: cellular response to stress (GO:0033554);	Cellular Component: intracellular part (GO:0044424);	Biological Process: positive regulation of transcription from RNA polymerase II promoter (GO:0045944);
Diaporthe0G007120.1	12	Molecular Function: 3-dehydroquinate dehydratase activity (GO:0003855);	Molecular Function: 3-dehydroquinate synthase activity (GO:0003856);	Molecular Function: 3-phosphoshikimate 1-carboxyvinyltransferase activity (GO:0003866);	Molecular Function: shikimate 3-dehydrogenase (NADP+) activity (GO:0004764);	Molecular Function: shikimate kinase activity (GO:0004765);	Molecular Function: ATP binding (GO:0005524);	Cellular Component: cytosol (GO:0005829);	Biological Process: aromatic amino acid family biosynthetic process (GO:0009073);	Biological Process: chorismate biosynthetic process (GO:0009423);	Biological Process: phosphorylation (GO:0016310);	Molecular Function: metal ion binding (GO:0046872);	Biological Process: oxidation-reduction process (GO:0055114);
Diaporthe0G007130.1	6	Cellular Component: membrane-bounded organelle (GO:0043227);	Cellular Component: intracellular organelle (GO:0043229);	Cellular Component: membrane part (GO:0044425);	Cellular Component: cytoplasmic part (GO:0044444);	Biological Process: biological regulation (GO:0065007);	Biological Process: cellular response to metal ion (GO:0071248);
Diaporthe0G007140.1	16	Molecular Function: SNARE binding (GO:0000149);	Cellular Component: fungal-type vacuole (GO:0000324);	Molecular Function: SNAP receptor activity (GO:0005484);	Cellular Component: endoplasmic reticulum membrane (GO:0005789);	Cellular Component: cytosol (GO:0005829);	Biological Process: protein targeting to vacuole (GO:0006623);	Biological Process: ER to Golgi vesicle-mediated transport (GO:0006888);	Biological Process: intra-Golgi vesicle-mediated transport (GO:0006891);	Biological Process: Golgi to vacuole transport (GO:0006896);	Cellular Component: ER to Golgi transport vesicle membrane (GO:0012507);	Cellular Component: integral component of Golgi membrane (GO:0030173);	Cellular Component: SNARE complex (GO:0031201);	Cellular Component: late endosome membrane (GO:0031902);	Biological Process: vacuole fusion, non-autophagic (GO:0042144);	Biological Process: retrograde transport, endosome to Golgi (GO:0042147);	Biological Process: vesicle fusion with Golgi apparatus (GO:0048280);
Diaporthe0G007150.1	2	Cellular Component: nucleus (GO:0005634);	Cellular Component: mitotic spindle pole body (GO:0044732);
Diaporthe0G007160.1	11	Molecular Function: ATPase activator activity (GO:0001671);	Molecular Function: soluble NSF attachment protein activity (GO:0005483);	Cellular Component: cytosol (GO:0005829);	Biological Process: intracellular protein transport (GO:0006886);	Biological Process: autophagy (GO:0006914);	Cellular Component: extrinsic component of membrane (GO:0019898);	Biological Process: positive regulation of ATPase activity (GO:0032781);	Biological Process: SNARE complex disassembly (GO:0035494);	Biological Process: vacuole fusion, non-autophagic (GO:0042144);	Biological Process: vesicle fusion with Golgi apparatus (GO:0048280);	Biological Process: negative regulation of G0 to G1 transition (GO:0070317);
Diaporthe0G007190.1	6	Cellular Component: membrane-bounded organelle (GO:0043227);	Cellular Component: intracellular organelle (GO:0043229);	Cellular Component: membrane part (GO:0044425);	Cellular Component: cytoplasmic part (GO:0044444);	Biological Process: biological regulation (GO:0065007);	Biological Process: cellular response to metal ion (GO:0071248);
Diaporthe0G007200.1	5	Molecular Function: ornithine carbamoyltransferase activity (GO:0004585);	Cellular Component: mitochondrion (GO:0005739);	Cellular Component: cytosol (GO:0005829);	Molecular Function: amino acid binding (GO:0016597);	Biological Process: arginine biosynthetic process via ornithine (GO:0042450);
Diaporthe0G007210.1	7	Molecular Function: acetolactate synthase activity (GO:0003984);	Cellular Component: acetolactate synthase complex (GO:0005948);	Biological Process: branched-chain amino acid biosynthetic process (GO:0009082);	Molecular Function: amino acid binding (GO:0016597);	Molecular Function: enzyme regulator activity (GO:0030234);	Cellular Component: mitochondrial nucleoid (GO:0042645);	Biological Process: regulation of catalytic activity (GO:0050790);
Diaporthe0G007220.1	9	Biological Process: vesicle fusion (GO:0006906);	Cellular Component: endomembrane system (GO:0012505);	Molecular Function: transferase activity (GO:0016740);	Biological Process: methylation (GO:0032259);	Cellular Component: cytoplasmic part (GO:0044444);	Cellular Component: intracellular organelle part (GO:0044446);	Biological Process: intracellular transport (GO:0046907);	Biological Process: Golgi vesicle transport (GO:0048193);	Cellular Component: bounding membrane of organelle (GO:0098588);
Diaporthe0G007230.1	3	Biological Process: protein methylation (GO:0006479);	Molecular Function: protein-arginine N-methyltransferase activity (GO:0016274);	Cellular Component: cytoplasmic part (GO:0044444);
Diaporthe0G007240.1	1	Cellular Component: membrane (GO:0016020);
Diaporthe0G007250.1	3	Biological Process: amino acid transmembrane transport (GO:0003333);	Molecular Function: amino acid transmembrane transporter activity (GO:0015171);	Cellular Component: integral component of membrane (GO:0016021);
Diaporthe0G007260.1	2	Biological Process: carbohydrate metabolic process (GO:0005975);	Molecular Function: hydrolase activity, acting on carbon-nitrogen (but not peptide) bonds (GO:0016810);
Diaporthe0G007270.1	2	Molecular Function: binding (GO:0005488);	Molecular Function: oxidoreductase activity (GO:0016491);
Diaporthe0G007290.1	1	Biological Process: mycelium development (GO:0043581);
Diaporthe0G007300.1	5	Biological Process: ribosomal large subunit export from nucleus (GO:0000055);	Cellular Component: nucleus (GO:0005634);	Biological Process: traversing start control point of mitotic cell cycle (GO:0007089);	Biological Process: actin cytoskeleton organization (GO:0030036);	Biological Process: ribosomal large subunit biogenesis (GO:0042273);
Diaporthe0G007340.1	2	Biological Process: regulation of transcription, DNA-templated (GO:0006355);	Molecular Function: metal ion binding (GO:0046872);
Diaporthe0G007410.1	1	Molecular Function: catalytic activity (GO:0003824);
Diaporthe0G007430.1	2	Biological Process: metabolic process (GO:0008152);	Molecular Function: carboxylic ester hydrolase activity (GO:0052689);
Diaporthe0G007440.1	4	Cellular Component: mitochondrial proton-transporting ATP synthase, stator stalk (GO:0000274);	Biological Process: ATP synthesis coupled proton transport (GO:0015986);	Molecular Function: proton-transporting ATP synthase activity, rotational mechanism (GO:0046933);	Molecular Function: proton-transporting ATPase activity, rotational mechanism (GO:0046961);
Diaporthe0G007450.1	11	Cellular Component: nucleus (GO:0005634);	Cellular Component: cytosol (GO:0005829);	Cellular Component: cellular bud neck (GO:0005935);	Molecular Function: kinase activity (GO:0016301);	Molecular Function: protein kinase activator activity (GO:0030295);	Biological Process: positive regulation of septation initiation signaling (GO:0031031);	Cellular Component: medial cortex (GO:0031097);	Biological Process: activation of protein kinase activity (GO:0032147);	Biological Process: cellular protein localization (GO:0034613);	Cellular Component: Sid2-Mob1 complex (GO:0034973);	Cellular Component: mitotic spindle pole body (GO:0044732);
Diaporthe0G007460.1	2	Biological Process: metabolic process (GO:0008152);	Molecular Function: hydrolase activity, acting on glycosyl bonds (GO:0016798);
Diaporthe0G007470.1	4	Biological Process: deadenylation-dependent decapping of nuclear-transcribed mRNA (GO:0000290);	Molecular Function: RNA cap binding (GO:0000339);	Cellular Component: cytoplasmic mRNA processing body (GO:0000932);	Cellular Component: nucleus (GO:0005634);
Diaporthe0G007490.1	2	Molecular Function: methyltransferase activity (GO:0008168);	Biological Process: methylation (GO:0032259);
Diaporthe0G007510.1	6	Molecular Function: structural molecule activity (GO:0005198);	Cellular Component: nucleus (GO:0005634);	Biological Process: ubiquitin-dependent protein catabolic process (GO:0006511);	Cellular Component: proteasome regulatory particle, lid subcomplex (GO:0008541);	Cellular Component: proteasome storage granule (GO:0034515);	Biological Process: proteasome assembly (GO:0043248);
Diaporthe0G007520.1	4	Biological Process: maturation of SSU-rRNA from tricistronic rRNA transcript (SSU-rRNA, 5.8S rRNA, LSU-rRNA) (GO:0000462);	Cellular Component: nucleolus (GO:0005730);	Cellular Component: small-subunit processome (GO:0032040);	Cellular Component: mitotic spindle (GO:0072686);
Diaporthe0G007530.1	2	Molecular Function: protein kinase activity (GO:0004672);	Biological Process: phosphorylation (GO:0016310);
Diaporthe0G007540.1	7	Cellular Component: fungal-type cell wall (GO:0009277);	Molecular Function: hydrolase activity (GO:0016787);	Cellular Component: anchored component of external side of plasma membrane (GO:0031362);	Biological Process: fungal-type cell wall organization (GO:0031505);	Molecular Function: 1,3-beta-glucanosyltransferase activity (GO:0042124);	Biological Process: mycelium development (GO:0043581);	Biological Process: fungal-type cell wall (1->3)-beta-D-glucan biosynthetic process (GO:0071970);
Diaporthe0G007550.1	5	Molecular Function: sugar:proton symporter activity (GO:0005351);	Molecular Function: glucose transmembrane transporter activity (GO:0005355);	Cellular Component: integral component of plasma membrane (GO:0005887);	Biological Process: hexose transmembrane transport (GO:0035428);	Biological Process: glucose import (GO:0046323);
Diaporthe0G007560.1	8	Molecular Function: spermine transmembrane transporter activity (GO:0000297);	Cellular Component: fungal-type vacuole membrane (GO:0000329);	Molecular Function: spermidine transmembrane transporter activity (GO:0015606);	Biological Process: putrescine transport (GO:0015847);	Cellular Component: integral component of membrane (GO:0016021);	Cellular Component: cellular bud membrane (GO:0033101);	Biological Process: spermine transmembrane transport (GO:1903710);	Biological Process: spermidine transmembrane transport (GO:1903711);
Diaporthe0G007580.1	4	Biological Process: tryptophan biosynthetic process (GO:0000162);	Molecular Function: anthranilate synthase activity (GO:0004049);	Cellular Component: nucleus (GO:0005634);	Cellular Component: cytosol (GO:0005829);
Diaporthe0G007600.1	4	Biological Process: ribosomal large subunit assembly (GO:0000027);	Biological Process: cytoplasmic translation (GO:0002181);	Molecular Function: structural constituent of ribosome (GO:0003735);	Cellular Component: cytosolic large ribosomal subunit (GO:0022625);
Diaporthe0G007610.1	3	Molecular Function: transcription factor activity, transcription factor binding (GO:0000989);	Biological Process: regulation of transcription from RNA polymerase II promoter (GO:0006357);	Biological Process: negative regulation of transcription, DNA-templated (GO:0045892);
Diaporthe0G007620.1	3	Cellular Component: Golgi apparatus (GO:0005794);	Biological Process: retrograde vesicle-mediated transport, Golgi to ER (GO:0006890);	Cellular Component: integral component of membrane (GO:0016021);
Diaporthe0G007640.1	6	Molecular Function: sugar:proton symporter activity (GO:0005351);	Molecular Function: glucose transmembrane transporter activity (GO:0005355);	Cellular Component: integral component of plasma membrane (GO:0005887);	Biological Process: proton transport (GO:0015992);	Biological Process: glucose import (GO:0046323);	Biological Process: glucose transmembrane transport (GO:1904659);
Diaporthe0G007650.1	5	Cellular Component: extracellular region (GO:0005576);	Biological Process: arabinan catabolic process (GO:0031222);	Biological Process: pectin catabolic process (GO:0045490);	Biological Process: L-arabinose metabolic process (GO:0046373);	Molecular Function: alpha-L-arabinofuranosidase activity (GO:0046556);
Diaporthe0G007670.1	2	Molecular Function: metallopeptidase activity (GO:0008237);	Cellular Component: membrane (GO:0016020);
Diaporthe0G007680.1	5	Molecular Function: acetate-CoA ligase activity (GO:0003987);	Molecular Function: ATP binding (GO:0005524);	Cellular Component: integral component of membrane (GO:0016021);	Molecular Function: AMP binding (GO:0016208);	Biological Process: acetyl-CoA biosynthetic process from acetate (GO:0019427);
Diaporthe0G007690.1	10	Molecular Function: DNA clamp loader activity (GO:0003689);	Cellular Component: nucleus (GO:0005634);	Cellular Component: DNA replication factor C complex (GO:0005663);	Cellular Component: cytosol (GO:0005829);	Biological Process: leading strand elongation (GO:0006272);	Biological Process: sister chromatid cohesion (GO:0007062);	Cellular Component: Rad17 RFC-like complex (GO:0031389);	Cellular Component: Ctf18 RFC-like complex (GO:0031390);	Cellular Component: Elg1 RFC-like complex (GO:0031391);	Biological Process: UV-damage excision repair (GO:0070914);
Diaporthe0G007710.1	5	Molecular Function: structural constituent of ribosome (GO:0003735);	Cellular Component: mitochondrial large ribosomal subunit (GO:0005762);	Molecular Function: rRNA binding (GO:0019843);	Biological Process: mitochondrial translation (GO:0032543);	Biological Process: protein maturation (GO:0051604);
Diaporthe0G007720.1	8	Molecular Function: DNA clamp loader activity (GO:0003689);	Molecular Function: ATP binding (GO:0005524);	Cellular Component: nucleus (GO:0005634);	Cellular Component: DNA replication factor C complex (GO:0005663);	Biological Process: DNA strand elongation involved in DNA replication (GO:0006271);	Cellular Component: Elg1 RFC-like complex (GO:0031391);	Biological Process: UV-damage excision repair (GO:0070914);	Biological Process: mitotic DNA replication (GO:1902969);
Diaporthe0G007740.1	6	Molecular Function: adenyl-nucleotide exchange factor activity (GO:0000774);	Cellular Component: mitochondrial matrix (GO:0005759);	Biological Process: protein folding (GO:0006457);	Molecular Function: protein homodimerization activity (GO:0042803);	Biological Process: regulation of catalytic activity (GO:0050790);	Molecular Function: chaperone binding (GO:0051087);
Diaporthe0G007750.1	7	Molecular Function: RNA polymerase II activity (GO:0001055);	Biological Process: transcription, RNA-templated (GO:0001172);	Molecular Function: DNA binding (GO:0003677);	Cellular Component: DNA-directed RNA polymerase II, core complex (GO:0005665);	Cellular Component: cytosol (GO:0005829);	Biological Process: termination of RNA polymerase II transcription (GO:0006369);	Molecular Function: protein dimerization activity (GO:0046983);
Diaporthe0G007760.1	7	Molecular Function: structural constituent of ribosome (GO:0003735);	Molecular Function: dicarboxylic acid transmembrane transporter activity (GO:0005310);	Cellular Component: mitochondrial envelope (GO:0005740);	Biological Process: translation (GO:0006412);	Biological Process: dicarboxylic acid transport (GO:0006835);	Cellular Component: integral component of membrane (GO:0016021);	Biological Process: transmembrane transport (GO:0055085);
Diaporthe0G007770.1	12	Molecular Function: tRNA binding (GO:0000049);	Molecular Function: magnesium ion binding (GO:0000287);	Molecular Function: adenyl-nucleotide exchange factor activity (GO:0000774);	Molecular Function: phenylalanine-tRNA ligase activity (GO:0004826);	Molecular Function: ATP binding (GO:0005524);	Cellular Component: mitochondrion (GO:0005739);	Biological Process: protein folding (GO:0006457);	Biological Process: tRNA processing (GO:0008033);	Molecular Function: protein homodimerization activity (GO:0042803);	Biological Process: regulation of catalytic activity (GO:0050790);	Molecular Function: chaperone binding (GO:0051087);	Biological Process: mitochondrial phenylalanyl-tRNA aminoacylation (GO:0070156);
Diaporthe0G007780.1	3	Molecular Function: nucleotide binding (GO:0000166);	Cellular Component: intracellular (GO:0005622);	Biological Process: calcium-mediated signaling (GO:0019722);
Diaporthe0G007800.1	1	Cellular Component: nucleus (GO:0005634);
Diaporthe0G007850.1	6	Molecular Function: nucleotide binding (GO:0000166);	Molecular Function: nucleic acid binding (GO:0003676);	Molecular Function: endoribonuclease activity, producing 5'-phosphomonoesters (GO:0016891);	Molecular Function: ion binding (GO:0043167);	Biological Process: defense response to virus (GO:0051607);	Biological Process: RNA phosphodiester bond hydrolysis (GO:0090501);
Diaporthe0G007870.1	7	Molecular Function: threonine-type endopeptidase activity (GO:0004298);	Cellular Component: nucleus (GO:0005634);	Biological Process: proteasomal ubiquitin-independent protein catabolic process (GO:0010499);	Cellular Component: proteasome core complex, alpha-subunit complex (GO:0019773);	Cellular Component: proteasome storage granule (GO:0034515);	Cellular Component: nuclear outer membrane-endoplasmic reticulum membrane network (GO:0042175);	Biological Process: proteasome-mediated ubiquitin-dependent protein catabolic process (GO:0043161);
Diaporthe0G007890.1	3	Molecular Function: alpha-1,6-mannosyltransferase activity (GO:0000009);	Cellular Component: alpha-1,6-mannosyltransferase complex (GO:0000136);	Biological Process: protein N-linked glycosylation (GO:0006487);
Diaporthe0G007910.1	2	Molecular Function: kinase activity (GO:0016301);	Biological Process: phosphorylation (GO:0016310);
Diaporthe0G007920.1	9	Biological Process: sphingolipid metabolic process (GO:0006665);	Molecular Function: sphinganine-1-phosphate aldolase activity (GO:0008117);	Biological Process: cellular response to starvation (GO:0009267);	Molecular Function: carboxy-lyase activity (GO:0016831);	Biological Process: calcium-mediated signaling (GO:0019722);	Biological Process: carboxylic acid metabolic process (GO:0019752);	Molecular Function: pyridoxal phosphate binding (GO:0030170);	Cellular Component: cortical endoplasmic reticulum (GO:0032541);	Cellular Component: perinuclear endoplasmic reticulum (GO:0097038);
Diaporthe0G007930.1	6	Molecular Function: sugar:proton symporter activity (GO:0005351);	Molecular Function: glucose transmembrane transporter activity (GO:0005355);	Cellular Component: integral component of plasma membrane (GO:0005887);	Biological Process: proton transport (GO:0015992);	Biological Process: glucose import (GO:0046323);	Biological Process: glucose transmembrane transport (GO:1904659);
Diaporthe0G007970.1	5	Molecular Function: protein serine/threonine kinase activity (GO:0004674);	Molecular Function: ATP binding (GO:0005524);	Cellular Component: nucleus (GO:0005634);	Biological Process: protein phosphorylation (GO:0006468);	Biological Process: regulation of meiotic nuclear division (GO:0040020);
Diaporthe0G007980.1	1	Molecular Function: ATP binding (GO:0005524);
Diaporthe0G008020.1	8	Cellular Component: nucleus (GO:0005634);	Cellular Component: cytosol (GO:0005829);	Biological Process: osmosensory signaling via phosphorelay pathway (GO:0007234);	Molecular Function: histidine phosphotransfer kinase activity (GO:0009927);	Biological Process: negative regulation of G2/M transition of mitotic cell cycle (GO:0010972);	Biological Process: positive regulation of stress-activated MAPK cascade (GO:0032874);	Biological Process: cellular response to oxidative stress (GO:0034599);	Molecular Function: protein histidine kinase binding (GO:0043424);
Diaporthe0G008040.1	1	Biological Process: mycelium development (GO:0043581);
Diaporthe0G008050.1	2	Biological Process: regulation of transcription, DNA-templated (GO:0006355);	Cellular Component: intracellular part (GO:0044424);
Diaporthe0G008060.1	1	Cellular Component: intracellular (GO:0005622);
Diaporthe0G008080.1	7	Molecular Function: structural constituent of ribosome (GO:0003735);	Cellular Component: endoplasmic reticulum membrane (GO:0005789);	Biological Process: transport (GO:0006810);	Cellular Component: integral component of membrane (GO:0016021);	Cellular Component: cytosolic small ribosomal subunit (GO:0022627);	Cellular Component: GET complex (GO:0043529);	Biological Process: tail-anchored membrane protein insertion into ER membrane (GO:0071816);
Diaporthe0G008100.1	2	Biological Process: protein targeting to Golgi (GO:0000042);	Cellular Component: intracellular (GO:0005622);
Diaporthe0G008110.1	4	Cellular Component: nucleus (GO:0005634);	Biological Process: cellular component biogenesis (GO:0044085);	Molecular Function: organic cyclic compound binding (GO:0097159);	Molecular Function: heterocyclic compound binding (GO:1901363);
Diaporthe0G008120.1	7	Molecular Function: structural molecule activity (GO:0005198);	Cellular Component: Sec61 translocon complex (GO:0005784);	Biological Process: SRP-dependent cotranslational protein targeting to membrane, translocation (GO:0006616);	Molecular Function: P-P-bond-hydrolysis-driven protein transmembrane transporter activity (GO:0015450);	Cellular Component: integral component of membrane (GO:0016021);	Biological Process: posttranslational protein targeting to membrane, translocation (GO:0031204);	Cellular Component: Ssh1 translocon complex (GO:0071261);
Diaporthe0G008140.1	1	Molecular Function: peptidase activity (GO:0008233);
Diaporthe0G008150.1	4	Molecular Function: aspartic-type endopeptidase activity (GO:0004190);	Cellular Component: endoplasmic reticulum (GO:0005783);	Biological Process: proteolysis (GO:0006508);	Cellular Component: integral component of membrane (GO:0016021);
Diaporthe0G008160.1	19	Cellular Component: incipient cellular bud site (GO:0000131);	Cellular Component: 1,3-beta-D-glucan synthase complex (GO:0000148);	Molecular Function: GTPase activity (GO:0003924);	Molecular Function: GTP binding (GO:0005525);	Cellular Component: peroxisome (GO:0005777);	Cellular Component: Golgi apparatus (GO:0005794);	Cellular Component: cellular bud tip (GO:0005934);	Cellular Component: cellular bud neck (GO:0005935);	Biological Process: budding cell bud growth (GO:0007117);	Biological Process: small GTPase mediated signal transduction (GO:0007264);	Biological Process: regulation of cell size (GO:0008361);	Biological Process: actin cytoskeleton reorganization (GO:0031532);	Biological Process: regulation of vacuole fusion, non-autophagic (GO:0032889);	Cellular Component: mating projection tip (GO:0043332);	Biological Process: positive regulation of endocytosis (GO:0045807);	Biological Process: regulation of exocyst localization (GO:0060178);	Biological Process: regulation of fungal-type cell wall organization (GO:0060237);	Biological Process: positive regulation of protein kinase C signaling (GO:0090037);	Biological Process: regulation of cell wall (1->3)-beta-D-glucan biosynthetic process (GO:0090334);
Diaporthe0G008170.1	1	Molecular Function: catalytic activity (GO:0003824);
Diaporthe0G008200.1	1	Cellular Component: membrane (GO:0016020);
Diaporthe0G008210.1	1	Cellular Component: membrane (GO:0016020);
Diaporthe0G008220.1	7	Molecular Function: O-acetylhomoserine aminocarboxypropyltransferase activity (GO:0003961);	Molecular Function: cysteine synthase activity (GO:0004124);	Cellular Component: cytoplasm (GO:0005737);	Cellular Component: integral component of membrane (GO:0016021);	Biological Process: cysteine biosynthetic process (GO:0019344);	Molecular Function: pyridoxal phosphate binding (GO:0030170);	Biological Process: 'de novo' L-methionine biosynthetic process (GO:0071266);
Diaporthe0G008230.1	1	Cellular Component: integral component of membrane (GO:0016021);
Diaporthe0G008240.1	10	Biological Process: long-chain fatty acid metabolic process (GO:0001676);	Molecular Function: long-chain fatty acid-CoA ligase activity (GO:0004467);	Cellular Component: mitochondrion (GO:0005739);	Cellular Component: peroxisome (GO:0005777);	Biological Process: fatty acid beta-oxidation (GO:0006635);	Biological Process: peroxisomal long-chain fatty acid import (GO:0015910);	Biological Process: fatty-acyl-CoA transport (GO:0015916);	Molecular Function: medium-chain fatty acid-CoA ligase activity (GO:0031956);	Molecular Function: very long-chain fatty acid-CoA ligase activity (GO:0031957);	Biological Process: very long-chain fatty acid catabolic process (GO:0042760);
Diaporthe0G008250.1	5	Biological Process: nuclear division (GO:0000280);	Biological Process: chromatin silencing (GO:0006342);	Cellular Component: intracellular organelle part (GO:0044446);	Biological Process: single organism reproductive process (GO:0044702);	Biological Process: nuclear chromosome segregation (GO:0098813);
Diaporthe0G008260.1	8	Biological Process: mitochondrial genome maintenance (GO:0000002);	Molecular Function: DNA binding (GO:0003677);	Molecular Function: tricarboxylate secondary active transmembrane transporter activity (GO:0005371);	Biological Process: mitochondrial citrate transport (GO:0006843);	Biological Process: alpha-ketoglutarate transport (GO:0015742);	Cellular Component: integral component of membrane (GO:0016021);	Biological Process: tricarboxylic acid transmembrane transport (GO:0035674);	Cellular Component: mitochondrial nucleoid (GO:0042645);
Diaporthe0G008270.1	3	Molecular Function: citrate (Si)-synthase activity (GO:0004108);	Cellular Component: mitochondrion (GO:0005739);	Biological Process: tricarboxylic acid cycle (GO:0006099);
Diaporthe0G008280.1	3	Molecular Function: nucleic acid binding (GO:0003676);	Biological Process: RNA catabolic process (GO:0006401);	Biological Process: ncRNA 3'-end processing (GO:0043628);
Diaporthe0G008290.1	8	Molecular Function: ATP binding (GO:0005524);	Cellular Component: integral component of plasma membrane (GO:0005887);	Biological Process: ATP biosynthetic process (GO:0006754);	Molecular Function: hydrogen-exporting ATPase activity, phosphorylative mechanism (GO:0008553);	Cellular Component: intracellular membrane-bounded organelle (GO:0043231);	Molecular Function: metal ion binding (GO:0046872);	Biological Process: regulation of intracellular pH (GO:0051453);	Biological Process: hydrogen ion transmembrane transport (GO:1902600);
Diaporthe0G008300.1	2	Molecular Function: monooxygenase activity (GO:0004497);	Biological Process: oxidation-reduction process (GO:0055114);
Diaporthe0G008330.1	7	Biological Process: ribosomal large subunit export from nucleus (GO:0000055);	Molecular Function: protein binding (GO:0005515);	Biological Process: protein import into nucleus (GO:0006606);	Biological Process: nuclear pore organization (GO:0006999);	Molecular Function: structural constituent of nuclear pore (GO:0017056);	Cellular Component: nuclear pore linkers (GO:0044612);	Cellular Component: nuclear pore nuclear basket (GO:0044615);
Diaporthe0G008360.1	1	Cellular Component: membrane (GO:0016020);
Diaporthe0G008390.1	4	Molecular Function: binding (GO:0005488);	Biological Process: DNA metabolic process (GO:0006259);	Biological Process: RNA metabolic process (GO:0016070);	Cellular Component: intracellular part (GO:0044424);
Diaporthe0G008410.1	2	Molecular Function: oxidoreductase activity (GO:0016491);	Biological Process: oxidation-reduction process (GO:0055114);
Diaporthe0G008420.1	4	Biological Process: metabolic process (GO:0008152);	Biological Process: cellular process (GO:0009987);	Molecular Function: transferase activity (GO:0016740);	Cellular Component: intracellular part (GO:0044424);
Diaporthe0G008430.1	1	Molecular Function: DNA binding (GO:0003677);
Diaporthe0G008440.1	2	Cellular Component: nucleus (GO:0005634);	Biological Process: post-chaperonin tubulin folding pathway (GO:0007023);
Diaporthe0G008490.1	3	Molecular Function: glutamate decarboxylase activity (GO:0004351);	Biological Process: glutamate metabolic process (GO:0006536);	Molecular Function: pyridoxal phosphate binding (GO:0030170);
Diaporthe0G008500.1	2	Biological Process: regulation of transcription, DNA-templated (GO:0006355);	Molecular Function: metal ion binding (GO:0046872);
Diaporthe0G008510.1	9	Molecular Function: adenine deaminase activity (GO:0000034);	Cellular Component: nucleus (GO:0005634);	Cellular Component: cytosol (GO:0005829);	Biological Process: adenine catabolic process (GO:0006146);	Molecular Function: zinc ion binding (GO:0008270);	Biological Process: nucleotide metabolic process (GO:0009117);	Biological Process: purine ribonucleoside monophosphate biosynthetic process (GO:0009168);	Cellular Component: membrane (GO:0016020);	Biological Process: hypoxanthine salvage (GO:0043103);
Diaporthe0G008520.1	2	Cellular Component: vacuolar membrane (GO:0005774);	Biological Process: transport (GO:0006810);
Diaporthe0G008540.1	4	Biological Process: protein glycosylation (GO:0006486);	Cellular Component: integral component of membrane (GO:0016021);	Molecular Function: transferase activity, transferring glycosyl groups (GO:0016757);	Biological Process: mycelium development (GO:0043581);
Diaporthe0G008550.1	2	Cellular Component: integral component of membrane (GO:0016021);	Biological Process: transmembrane transport (GO:0055085);
Diaporthe0G008560.1	4	Cellular Component: membrane (GO:0016020);	Molecular Function: oxidoreductase activity (GO:0016491);	Biological Process: oxidation-reduction process (GO:0055114);	Molecular Function: FAD binding (GO:0071949);
Diaporthe0G008590.1	2	Biological Process: proteolysis (GO:0006508);	Molecular Function: dipeptidyl-peptidase activity (GO:0008239);
Diaporthe0G008600.1	2	Cellular Component: integral component of membrane (GO:0016021);	Biological Process: transmembrane transport (GO:0055085);
Diaporthe0G008610.1	7	Molecular Function: ATP binding (GO:0005524);	Cellular Component: integral component of membrane (GO:0016021);	Molecular Function: oxidoreductase activity (GO:0016491);	Molecular Function: ATPase activity, coupled to transmembrane movement of substances (GO:0042626);	Biological Process: transmembrane transport (GO:0055085);	Biological Process: oxidation-reduction process (GO:0055114);	Molecular Function: FAD binding (GO:0071949);
Diaporthe0G008620.1	1	Molecular Function: catalytic activity (GO:0003824);
Diaporthe0G008640.1	1	Biological Process: metabolic process (GO:0008152);
Diaporthe0G008660.1	2	Cellular Component: membrane (GO:0016020);	Molecular Function: transferase activity (GO:0016740);
Diaporthe0G008690.1	1	Molecular Function: hydrolase activity (GO:0016787);
Diaporthe0G008700.1	1	Biological Process: cell wall glycoprotein biosynthetic process (GO:0031506);
Diaporthe0G008720.1	2	Molecular Function: oxidoreductase activity (GO:0016491);	Biological Process: oxidation-reduction process (GO:0055114);
Diaporthe0G008730.1	2	Molecular Function: oxidoreductase activity (GO:0016491);	Molecular Function: metal ion binding (GO:0046872);
Diaporthe0G008750.1	3	Molecular Function: oxidoreductase activity (GO:0016491);	Biological Process: melanin biosynthetic process (GO:0042438);	Biological Process: oxidation-reduction process (GO:0055114);
Diaporthe0G008770.1	21	Cellular Component: incipient cellular bud site (GO:0000131);	Cellular Component: polarisome (GO:0000133);	Molecular Function: actin binding (GO:0003779);	Molecular Function: cytoskeletal regulatory protein binding (GO:0005519);	Cellular Component: spindle pole body (GO:0005816);	Cellular Component: cellular bud tip (GO:0005934);	Cellular Component: cellular bud neck (GO:0005935);	Biological Process: budding cell apical bud growth (GO:0007118);	Biological Process: bipolar cellular bud site selection (GO:0007121);	Biological Process: pseudohyphal growth (GO:0007124);	Molecular Function: enzyme activator activity (GO:0008047);	Biological Process: astral microtubule organization (GO:0030953);	Biological Process: regulation of protein localization (GO:0032880);	Biological Process: extrachromosomal circular DNA localization involved in cell aging (GO:0034652);	Cellular Component: growing cell tip (GO:0035838);	Cellular Component: non-growing cell tip (GO:0035839);	Biological Process: positive regulation of catalytic activity (GO:0043085);	Cellular Component: mating projection tip (GO:0043332);	Biological Process: activation of bipolar cell growth (GO:0051519);	Biological Process: positive regulation of formin-nucleated actin cable assembly (GO:0090338);	Biological Process: positive regulation of actin cytoskeleton reorganization (GO:2000251);
Diaporthe0G008800.1	3	Molecular Function: inorganic phosphate transmembrane transporter activity (GO:0005315);	Cellular Component: integral component of mitochondrial inner membrane (GO:0031305);	Biological Process: phosphate ion transmembrane transport (GO:0035435);
Diaporthe0G008820.1	2	Cellular Component: membrane (GO:0016020);	Molecular Function: hydrolase activity (GO:0016787);
Diaporthe0G008850.1	2	Molecular Function: binding (GO:0005488);	Biological Process: transcription, DNA-templated (GO:0006351);
Diaporthe0G008860.1	2	Molecular Function: transcription factor activity, sequence-specific DNA binding (GO:0003700);	Biological Process: regulation of transcription, DNA-templated (GO:0006355);
Diaporthe0G008880.1	3	Molecular Function: hydrolase activity, hydrolyzing O-glycosyl compounds (GO:0004553);	Biological Process: carbohydrate metabolic process (GO:0005975);	Molecular Function: carbohydrate binding (GO:0030246);
Diaporthe0G008920.1	3	Biological Process: transport (GO:0006810);	Cellular Component: membrane (GO:0016020);	Molecular Function: transmembrane transporter activity (GO:0022857);
Diaporthe0G008950.1	3	Cellular Component: integral component of membrane (GO:0016021);	Biological Process: mycelium development (GO:0043581);	Biological Process: transmembrane transport (GO:0055085);
Diaporthe0G008960.1	1	Cellular Component: membrane (GO:0016020);
Diaporthe0G008970.1	3	Molecular Function: mannan endo-1,6-alpha-mannosidase activity (GO:0008496);	Cellular Component: integral component of membrane (GO:0016021);	Biological Process: carbohydrate catabolic process (GO:0016052);
Diaporthe0G008990.1	3	Molecular Function: metallocarboxypeptidase activity (GO:0004181);	Biological Process: proteolysis (GO:0006508);	Cellular Component: membrane (GO:0016020);
Diaporthe0G009000.1	4	Molecular Function: binding (GO:0005488);	Biological Process: ribosome biogenesis (GO:0042254);	Cellular Component: intracellular organelle (GO:0043229);	Cellular Component: cytoplasmic part (GO:0044444);
Diaporthe0G009010.1	1	Biological Process: metabolic process (GO:0008152);
Diaporthe0G009030.1	6	Molecular Function: monooxygenase activity (GO:0004497);	Molecular Function: iron ion binding (GO:0005506);	Cellular Component: membrane (GO:0016020);	Molecular Function: oxidoreductase activity, acting on paired donors, with incorporation or reduction of molecular oxygen (GO:0016705);	Molecular Function: heme binding (GO:0020037);	Biological Process: oxidation-reduction process (GO:0055114);
Diaporthe0G009090.1	2	Cellular Component: membrane (GO:0016020);	Molecular Function: transferase activity, transferring glycosyl groups (GO:0016757);
Diaporthe0G009110.1	2	Cellular Component: integral component of membrane (GO:0016021);	Biological Process: transmembrane transport (GO:0055085);
Diaporthe0G009130.1	9	Molecular Function: iron ion binding (GO:0005506);	Cellular Component: integral component of membrane (GO:0016021);	Molecular Function: oxidoreductase activity, acting on paired donors, with incorporation or reduction of molecular oxygen, NAD(P)H as one donor, and incorporation of one atom of oxygen (GO:0016709);	Molecular Function: heme binding (GO:0020037);	Cellular Component: intracellular membrane-bounded organelle (GO:0043231);	Biological Process: mycelium development (GO:0043581);	Biological Process: small molecule metabolic process (GO:0044281);	Biological Process: secondary metabolite biosynthetic process (GO:0044550);	Biological Process: oxidation-reduction process (GO:0055114);
Diaporthe0G009140.1	8	Biological Process: invasive growth in response to glucose limitation (GO:0001403);	Cellular Component: nucleus (GO:0005634);	Cellular Component: cytosol (GO:0005829);	Biological Process: response to pH (GO:0009268);	Biological Process: protein processing (GO:0016485);	Biological Process: sporulation resulting in formation of a cellular spore (GO:0030435);	Cellular Component: cell division site (GO:0032153);	Cellular Component: mitotic spindle pole body (GO:0044732);
Diaporthe0G009150.1	2	Molecular Function: transferase activity, transferring acyl groups (GO:0016746);	Biological Process: mycelium development (GO:0043581);
Diaporthe0G009180.1	1	Cellular Component: integral component of membrane (GO:0016021);
Diaporthe0G009190.1	1	Molecular Function: oxidoreductase activity (GO:0016491);
Diaporthe0G009210.1	2	Molecular Function: phospholipase activity (GO:0004620);	Biological Process: lipid catabolic process (GO:0016042);
Diaporthe0G009240.1	1	Molecular Function: ATP binding (GO:0005524);
Diaporthe0G009260.1	4	Molecular Function: sulfuric ester hydrolase activity (GO:0008484);	Molecular Function: ion binding (GO:0043167);	Biological Process: cellular metabolic process (GO:0044237);	Biological Process: organic substance metabolic process (GO:0071704);
Diaporthe0G009270.1	6	Molecular Function: GTPase activity (GO:0003924);	Molecular Function: structural constituent of cytoskeleton (GO:0005200);	Molecular Function: GTP binding (GO:0005525);	Cellular Component: cytoplasm (GO:0005737);	Cellular Component: microtubule (GO:0005874);	Biological Process: microtubule-based process (GO:0007017);
Diaporthe0G009280.1	2	Molecular Function: RNA binding (GO:0003723);	Biological Process: translational elongation (GO:0006414);
Diaporthe0G009290.1	3	Molecular Function: binding (GO:0005488);	Biological Process: metabolic process (GO:0008152);	Molecular Function: hydrolase activity, acting on glycosyl bonds (GO:0016798);
Diaporthe0G009300.1	1	Molecular Function: hydrolase activity (GO:0016787);
Diaporthe0G009310.1	1	Molecular Function: actin binding (GO:0003779);
Diaporthe0G009320.1	18	Biological Process: reproduction (GO:0000003);	Biological Process: establishment of mitotic spindle orientation (GO:0000132);	Cellular Component: kinetochore (GO:0000776);	Cellular Component: spindle pole (GO:0000922);	Cellular Component: nucleus (GO:0005634);	Cellular Component: centrosome (GO:0005813);	Cellular Component: microtubule associated complex (GO:0005875);	Cellular Component: cytoplasmic microtubule (GO:0005881);	Cellular Component: cell cortex (GO:0005938);	Biological Process: mitotic nuclear division (GO:0007067);	Molecular Function: hydrolase activity (GO:0016787);	Biological Process: nuclear migration along microtubule (GO:0030473);	Biological Process: microtubule organizing center organization (GO:0031023);	Molecular Function: dynein binding (GO:0045502);	Biological Process: vesicle transport along microtubule (GO:0047496);	Molecular Function: microtubule plus-end binding (GO:0051010);	Biological Process: cell division (GO:0051301);	Biological Process: regulation of microtubule motor activity (GO:2000574);
Diaporthe0G009330.1	11	Cellular Component: condensed nuclear chromosome kinetochore (GO:0000778);	Molecular Function: nucleic acid binding (GO:0003676);	Molecular Function: structural constituent of cytoskeleton (GO:0005200);	Cellular Component: spindle pole body (GO:0005816);	Cellular Component: spindle microtubule (GO:0005876);	Cellular Component: cell cortex (GO:0005938);	Biological Process: microtubule nucleation (GO:0007020);	Molecular Function: microtubule binding (GO:0008017);	Biological Process: metabolic process (GO:0008152);	Cellular Component: membrane (GO:0016020);	Biological Process: mitotic spindle organization in nucleus (GO:0030472);
Diaporthe0G009340.1	2	Molecular Function: 3-oxoacyl-[acyl-carrier-protein] reductase (NADPH) activity (GO:0004316);	Biological Process: oxidation-reduction process (GO:0055114);
Diaporthe0G009350.1	1	Molecular Function: glucan endo-1,3-beta-glucanase activity, C-3 substituted reducing group (GO:0052861);
Diaporthe0G009360.1	3	Biological Process: spliceosomal complex disassembly (GO:0000390);	Molecular Function: nucleic acid binding (GO:0003676);	Cellular Component: U2-type post-mRNA release spliceosomal complex (GO:0071008);
Diaporthe0G009380.1	2	Cellular Component: membrane (GO:0016020);	Molecular Function: oxidoreductase activity (GO:0016491);
Diaporthe0G009390.1	9	Molecular Function: phosphogluconate dehydrogenase (decarboxylating) activity (GO:0004616);	Molecular Function: iron ion binding (GO:0005506);	Molecular Function: oxidoreductase activity, acting on paired donors, with incorporation or reduction of molecular oxygen (GO:0016705);	Molecular Function: heme binding (GO:0020037);	Cellular Component: membrane part (GO:0044425);	Molecular Function: peroxiredoxin activity (GO:0051920);	Biological Process: oxidation-reduction process (GO:0055114);	Molecular Function: FAD binding (GO:0071949);	Biological Process: cellular oxidant detoxification (GO:0098869);
Diaporthe0G009400.1	3	Molecular Function: oxidoreductase activity, acting on the CH-OH group of donors, NAD or NADP as acceptor (GO:0016616);	Molecular Function: NAD binding (GO:0051287);	Biological Process: oxidation-reduction process (GO:0055114);
Diaporthe0G009420.1	2	Molecular Function: beta-galactosidase activity (GO:0004565);	Biological Process: carbohydrate metabolic process (GO:0005975);
Diaporthe0G009440.1	4	Cellular Component: integral component of membrane (GO:0016021);	Molecular Function: oxidoreductase activity, acting on CH-OH group of donors (GO:0016614);	Molecular Function: flavin adenine dinucleotide binding (GO:0050660);	Biological Process: oxidation-reduction process (GO:0055114);
Diaporthe0G009480.1	1	Cellular Component: integral component of membrane (GO:0016021);
Diaporthe0G009520.1	5	Molecular Function: calcium-dependent cysteine-type endopeptidase activity (GO:0004198);	Cellular Component: nucleus (GO:0005634);	Cellular Component: cytosol (GO:0005829);	Biological Process: misfolded or incompletely synthesized protein catabolic process (GO:0006515);	Biological Process: positive regulation of apoptotic process (GO:0043065);
Diaporthe0G009540.1	3	Molecular Function: binding (GO:0005488);	Biological Process: metabolic process (GO:0008152);	Molecular Function: hydrolase activity (GO:0016787);
Diaporthe0G009620.1	1	Molecular Function: oxidoreductase activity (GO:0016491);
Diaporthe0G009660.1	10	Molecular Function: acetyl-CoA hydrolase activity (GO:0003986);	Molecular Function: biotin carboxylase activity (GO:0004075);	Molecular Function: ATP binding (GO:0005524);	Cellular Component: mitochondrion (GO:0005739);	Cellular Component: cytosol (GO:0005829);	Biological Process: acetate metabolic process (GO:0006083);	Biological Process: acetyl-CoA metabolic process (GO:0006084);	Molecular Function: acetate CoA-transferase activity (GO:0008775);	Molecular Function: lyase activity (GO:0016829);	Molecular Function: metal ion binding (GO:0046872);
Diaporthe0G009670.1	3	Cellular Component: cytoplasm (GO:0005737);	Cellular Component: integral component of membrane (GO:0016021);	Biological Process: transmembrane transport (GO:0055085);
Diaporthe0G009680.1	2	Molecular Function: hydrolase activity, hydrolyzing O-glycosyl compounds (GO:0004553);	Biological Process: cellulose catabolic process (GO:0030245);
Diaporthe0G009690.1	3	Molecular Function: endopeptidase activity (GO:0004175);	Biological Process: proteolysis (GO:0006508);	Molecular Function: tripeptidyl-peptidase activity (GO:0008240);
Diaporthe0G009700.1	2	Cellular Component: integral component of membrane (GO:0016021);	Biological Process: transmembrane transport (GO:0055085);
Diaporthe0G009720.1	1	Molecular Function: nucleic acid binding (GO:0003676);
Diaporthe0G009740.1	1	Cellular Component: integral component of membrane (GO:0016021);
Diaporthe0G009750.1	1	Molecular Function: transferase activity (GO:0016740);
Diaporthe0G009810.1	5	Molecular Function: binding (GO:0005488);	Biological Process: translation (GO:0006412);	Biological Process: RNA metabolic process (GO:0016070);	Molecular Function: hydrolase activity (GO:0016787);	Biological Process: single-organism metabolic process (GO:0044710);
Diaporthe0G009830.1	3	Molecular Function: oxidoreductase activity, acting on CH-OH group of donors (GO:0016614);	Molecular Function: flavin adenine dinucleotide binding (GO:0050660);	Biological Process: oxidation-reduction process (GO:0055114);
Diaporthe0G009840.1	1	Cellular Component: membrane (GO:0016020);
Diaporthe0G009850.1	2	Biological Process: carbohydrate metabolic process (GO:0005975);	Molecular Function: hydrolase activity (GO:0016787);
Diaporthe0G009950.1	8	Molecular Function: 6-phosphofructo-2-kinase activity (GO:0003873);	Molecular Function: fructose-2,6-bisphosphate 2-phosphatase activity (GO:0004331);	Molecular Function: ATP binding (GO:0005524);	Biological Process: fructose metabolic process (GO:0006000);	Biological Process: fructose 2,6-bisphosphate metabolic process (GO:0006003);	Biological Process: glucose metabolic process (GO:0006006);	Biological Process: dephosphorylation (GO:0016311);	Biological Process: carbohydrate phosphorylation (GO:0046835);
Diaporthe0G009960.1	9	Biological Process: maturation of SSU-rRNA from tricistronic rRNA transcript (SSU-rRNA, 5.8S rRNA, LSU-rRNA) (GO:0000462);	Biological Process: maturation of LSU-rRNA from tricistronic rRNA transcript (SSU-rRNA, 5.8S rRNA, LSU-rRNA) (GO:0000463);	Molecular Function: RNA binding (GO:0003723);	Molecular Function: ATP-dependent RNA helicase activity (GO:0004004);	Molecular Function: ATP binding (GO:0005524);	Cellular Component: nuclear envelope (GO:0005635);	Cellular Component: nucleolus (GO:0005730);	Cellular Component: preribosome, large subunit precursor (GO:0030687);	Biological Process: snoRNA release from pre-rRNA (GO:1990417);
Diaporthe0G009970.1	10	Molecular Function: SNARE binding (GO:0000149);	Molecular Function: SNAP receptor activity (GO:0005484);	Biological Process: intracellular protein transport (GO:0006886);	Biological Process: vesicle fusion (GO:0006906);	Cellular Component: endomembrane system (GO:0012505);	Cellular Component: integral component of membrane (GO:0016021);	Cellular Component: SNARE complex (GO:0031201);	Biological Process: vesicle docking (GO:0048278);	Molecular Function: organic cyclic compound binding (GO:0097159);	Molecular Function: heterocyclic compound binding (GO:1901363);
Diaporthe0G009980.1	3	Molecular Function: binding (GO:0005488);	Molecular Function: oxidoreductase activity (GO:0016491);	Biological Process: single-organism metabolic process (GO:0044710);
Diaporthe0G010020.1	1	Biological Process: mycelium development (GO:0043581);
Diaporthe0G010030.1	1	Cellular Component: membrane (GO:0016020);
Diaporthe0G010040.1	3	Cellular Component: integral component of membrane (GO:0016021);	Biological Process: mycelium development (GO:0043581);	Biological Process: transmembrane transport (GO:0055085);
Diaporthe0G010070.1	5	Molecular Function: Rab geranylgeranyltransferase activity (GO:0004663);	Cellular Component: Rab-protein geranylgeranyltransferase complex (GO:0005968);	Biological Process: protein geranylgeranylation (GO:0018344);	Cellular Component: intracellular organelle (GO:0043229);	Biological Process: intracellular transport (GO:0046907);
Diaporthe0G010130.1	4	Molecular Function: structural constituent of ribosome (GO:0003735);	Biological Process: translation (GO:0006412);	Biological Process: transport (GO:0006810);	Cellular Component: membrane (GO:0016020);
Diaporthe0G010140.1	7	Cellular Component: cyclin-dependent protein kinase holoenzyme complex (GO:0000307);	Cellular Component: nucleus (GO:0005634);	Cellular Component: membrane (GO:0016020);	Molecular Function: cyclin-dependent protein serine/threonine kinase regulator activity (GO:0016538);	Biological Process: positive regulation of cyclin-dependent protein serine/threonine kinase activity (GO:0045737);	Biological Process: positive regulation of transcription from RNA polymerase II promoter (GO:0045944);	Biological Process: positive regulation of phosphorylation of RNA polymerase II C-terminal domain (GO:1901409);
Diaporthe0G010150.1	1	Molecular Function: oxidoreductase activity (GO:0016491);
Diaporthe0G010190.1	1	Molecular Function: transferase activity (GO:0016740);
Diaporthe0G010200.1	5	Cellular Component: cytosol (GO:0005829);	Cellular Component: integral component of membrane (GO:0016021);	Cellular Component: intracellular membrane-bounded organelle (GO:0043231);	Cellular Component: intracellular organelle part (GO:0044446);	Biological Process: single-organism cellular process (GO:0044763);
Diaporthe0G010210.1	1	Cellular Component: integral component of membrane (GO:0016021);
Diaporthe0G010220.1	3	Molecular Function: protein tyrosine phosphatase activity (GO:0004725);	Cellular Component: integral component of membrane (GO:0016021);	Biological Process: peptidyl-tyrosine dephosphorylation (GO:0035335);
Diaporthe0G010230.1	1	Cellular Component: intracellular organelle part (GO:0044446);
Diaporthe0G010240.1	2	Molecular Function: structural constituent of ribosome (GO:0003735);	Cellular Component: mitochondrial small ribosomal subunit (GO:0005763);
Diaporthe0G010250.1	1	Biological Process: mycelium development (GO:0043581);
Diaporthe0G010260.1	3	Molecular Function: cytochrome-c oxidase activity (GO:0004129);	Cellular Component: integral component of membrane (GO:0016021);	Biological Process: hydrogen ion transmembrane transport (GO:1902600);
Diaporthe0G010270.1	4	Molecular Function: RNA binding (GO:0003723);	Molecular Function: RNA helicase activity (GO:0003724);	Molecular Function: ATP binding (GO:0005524);	Biological Process: RNA catabolic process (GO:0006401);
Diaporthe0G010280.1	5	Biological Process: protein metabolic process (GO:0019538);	Cellular Component: intracellular membrane-bounded organelle (GO:0043231);	Cellular Component: organelle part (GO:0044422);	Cellular Component: membrane part (GO:0044425);	Cellular Component: cytoplasmic part (GO:0044444);
Diaporthe0G010290.1	4	Biological Process: cellular component organization (GO:0016043);	Cellular Component: intracellular part (GO:0044424);	Biological Process: single-organism cellular process (GO:0044763);	Biological Process: regulation of cellular process (GO:0050794);
Diaporthe0G010300.1	9	Cellular Component: nucleus (GO:0005634);	Cellular Component: mitochondrion (GO:0005739);	Cellular Component: cytosol (GO:0005829);	Cellular Component: integral component of membrane (GO:0016021);	Molecular Function: kynurenine-oxoglutarate transaminase activity (GO:0016212);	Molecular Function: pyridoxal phosphate binding (GO:0030170);	Biological Process: kynurenic acid biosynthetic process (GO:0034276);	Molecular Function: 2-aminoadipate transaminase activity (GO:0047536);	Biological Process: L-kynurenine metabolic process (GO:0097052);
Diaporthe0G010310.1	1	Biological Process: meiotic cell cycle (GO:0051321);
Diaporthe0G010320.1	12	Molecular Function: xanthine dehydrogenase activity (GO:0004854);	Molecular Function: xanthine oxidase activity (GO:0004855);	Molecular Function: iron ion binding (GO:0005506);	Cellular Component: cytosol (GO:0005829);	Molecular Function: electron carrier activity (GO:0009055);	Biological Process: xanthine catabolic process (GO:0009115);	Molecular Function: oxidoreductase activity, acting on CH-OH group of donors (GO:0016614);	Molecular Function: oxidoreductase activity, acting on the aldehyde or oxo group of donors (GO:0016903);	Molecular Function: molybdopterin cofactor binding (GO:0043546);	Molecular Function: flavin adenine dinucleotide binding (GO:0050660);	Molecular Function: 2 iron, 2 sulfur cluster binding (GO:0051537);	Biological Process: oxidation-reduction process (GO:0055114);
Diaporthe0G010330.1	2	Molecular Function: aldehyde dehydrogenase (NAD) activity (GO:0004029);	Biological Process: oxidation-reduction process (GO:0055114);
Diaporthe0G010350.1	4	Biological Process: anion transport (GO:0006820);	Cellular Component: integral component of membrane (GO:0016021);	Molecular Function: transmembrane transporter activity (GO:0022857);	Biological Process: transmembrane transport (GO:0055085);
Diaporthe0G010360.1	7	Molecular Function: GTPase activator activity (GO:0005096);	Cellular Component: intracellular (GO:0005622);	Biological Process: intracellular protein transport (GO:0006886);	Cellular Component: endomembrane system (GO:0012505);	Molecular Function: Rab GTPase binding (GO:0017137);	Biological Process: regulation of vesicle fusion (GO:0031338);	Biological Process: activation of GTPase activity (GO:0090630);
Diaporthe0G010370.1	9	Cellular Component: ubiquitin ligase complex (GO:0000151);	Cellular Component: nucleus (GO:0005634);	Cellular Component: cytoplasm (GO:0005737);	Biological Process: ubiquitin-dependent protein catabolic process (GO:0006511);	Biological Process: response to stress (GO:0006950);	Biological Process: response to organic substance (GO:0010033);	Biological Process: protein ubiquitination (GO:0016567);	Molecular Function: ubiquitin-ubiquitin ligase activity (GO:0034450);	Biological Process: cellular response to stimulus (GO:0051716);
Diaporthe0G010380.1	15	Cellular Component: exocyst (GO:0000145);	Molecular Function: SNARE binding (GO:0000149);	Biological Process: cell separation after cytokinesis (GO:0000920);	Cellular Component: nucleus (GO:0005634);	Cellular Component: cellular bud tip (GO:0005934);	Cellular Component: cellular bud neck (GO:0005935);	Biological Process: Golgi to plasma membrane transport (GO:0006893);	Cellular Component: cell division site (GO:0032153);	Biological Process: negative regulation of SNARE complex assembly (GO:0035544);	Molecular Function: protein homodimerization activity (GO:0042803);	Cellular Component: mitotic spindle pole body (GO:0044732);	Biological Process: exocyst localization (GO:0051601);	Biological Process: vesicle tethering involved in exocytosis (GO:0090522);	Cellular Component: lateral cell cortex (GO:0097575);	Cellular Component: cell cortex of growing cell tip (GO:1902716);
Diaporthe0G010400.1	3	Molecular Function: zinc ion binding (GO:0008270);	Molecular Function: oxidoreductase activity (GO:0016491);	Biological Process: oxidation-reduction process (GO:0055114);
Diaporthe0G010420.1	1	Cellular Component: membrane (GO:0016020);
Diaporthe0G010450.1	5	Biological Process: very long-chain fatty acid metabolic process (GO:0000038);	Cellular Component: endoplasmic reticulum membrane (GO:0005789);	Cellular Component: integral component of membrane (GO:0016021);	Molecular Function: oxidoreductase activity, acting on the CH-CH group of donors (GO:0016627);	Biological Process: oxidation-reduction process (GO:0055114);
Diaporthe0G010460.1	1	Cellular Component: BLOC-1 complex (GO:0031083);
Diaporthe0G010490.1	8	Molecular Function: glutathione-disulfide reductase activity (GO:0004362);	Cellular Component: cytosol (GO:0005829);	Biological Process: glutathione metabolic process (GO:0006749);	Biological Process: cell redox homeostasis (GO:0045454);	Molecular Function: flavin adenine dinucleotide binding (GO:0050660);	Molecular Function: NADP binding (GO:0050661);	Biological Process: oxidation-reduction process (GO:0055114);	Biological Process: cellular oxidant detoxification (GO:0098869);
Diaporthe0G010510.1	13	Biological Process: double-strand break repair via homologous recombination (GO:0000724);	Molecular Function: DNA binding (GO:0003677);	Molecular Function: ATP binding (GO:0005524);	Cellular Component: nucleus (GO:0005634);	Cellular Component: chromosome (GO:0005694);	Cellular Component: cytoplasm (GO:0005737);	Biological Process: lipid metabolic process (GO:0006629);	Molecular Function: four-way junction helicase activity (GO:0009378);	Cellular Component: integral component of membrane (GO:0016021);	Molecular Function: oxidoreductase activity, acting on the CH-CH group of donors (GO:0016627);	Biological Process: DNA duplex unwinding (GO:0032508);	Molecular Function: ATP-dependent 3'-5' DNA helicase activity (GO:0043140);	Biological Process: oxidation-reduction process (GO:0055114);
Diaporthe0G010520.1	2	Cellular Component: cell part (GO:0044464);	Biological Process: cell division (GO:0051301);
Diaporthe0G010540.1	3	Molecular Function: structural constituent of ribosome (GO:0003735);	Cellular Component: ribosome (GO:0005840);	Biological Process: translation (GO:0006412);
Diaporthe0G010550.1	7	Molecular Function: GTPase activator activity (GO:0005096);	Cellular Component: intracellular (GO:0005622);	Biological Process: intracellular protein transport (GO:0006886);	Cellular Component: endomembrane system (GO:0012505);	Molecular Function: Rab GTPase binding (GO:0017137);	Biological Process: regulation of vesicle fusion (GO:0031338);	Biological Process: activation of GTPase activity (GO:0090630);
Diaporthe0G010570.1	2	Biological Process: maturation of SSU-rRNA from tricistronic rRNA transcript (SSU-rRNA, 5.8S rRNA, LSU-rRNA) (GO:0000462);	Biological Process: endonucleolytic cleavage of tricistronic rRNA transcript (SSU-rRNA, 5.8S rRNA, LSU-rRNA) (GO:0000479);
Diaporthe0G010580.1	7	Molecular Function: magnesium ion binding (GO:0000287);	Molecular Function: ribose phosphate diphosphokinase activity (GO:0004749);	Cellular Component: cytosol (GO:0005829);	Biological Process: ribonucleoside monophosphate biosynthetic process (GO:0009156);	Biological Process: nucleotide biosynthetic process (GO:0009165);	Molecular Function: kinase activity (GO:0016301);	Biological Process: phosphorylation (GO:0016310);
Diaporthe0G010590.1	3	Molecular Function: structural constituent of ribosome (GO:0003735);	Cellular Component: ribosome (GO:0005840);	Biological Process: translation (GO:0006412);
Diaporthe0G010600.1	2	Cellular Component: cytoplasm (GO:0005737);	Biological Process: peptidyl-diphthamide biosynthetic process from peptidyl-histidine (GO:0017183);
Diaporthe0G010620.1	3	Biological Process: carbohydrate metabolic process (GO:0005975);	Molecular Function: isomerase activity (GO:0016853);	Molecular Function: carbohydrate binding (GO:0030246);
Diaporthe0G010630.1	9	Cellular Component: vacuolar proton-transporting V-type ATPase, V1 domain (GO:0000221);	Cellular Component: fungal-type vacuole membrane (GO:0000329);	Molecular Function: ATP binding (GO:0005524);	Biological Process: cellular calcium ion homeostasis (GO:0006874);	Biological Process: vacuolar acidification (GO:0007035);	Biological Process: ATP hydrolysis coupled proton transport (GO:0015991);	Biological Process: ATP metabolic process (GO:0046034);	Molecular Function: proton-transporting ATPase activity, rotational mechanism (GO:0046961);	Biological Process: proteasome storage granule assembly (GO:1902906);
Diaporthe0G010640.1	5	Biological Process: protein peptidyl-prolyl isomerization (GO:0000413);	Molecular Function: peptidyl-prolyl cis-trans isomerase activity (GO:0003755);	Cellular Component: nucleus (GO:0005634);	Biological Process: RNA processing (GO:0006396);	Biological Process: protein folding (GO:0006457);
Diaporthe0G010650.1	1	Biological Process: cellular process (GO:0009987);
Diaporthe0G010660.1	5	Biological Process: barrier septum assembly (GO:0000917);	Cellular Component: barrier septum (GO:0000935);	Cellular Component: cytosol (GO:0005829);	Cellular Component: cell division site (GO:0032153);	Biological Process: positive regulation of GTPase activity (GO:0043547);
Diaporthe0G010670.1	3	Biological Process: protein peptidyl-prolyl isomerization (GO:0000413);	Molecular Function: peptidyl-prolyl cis-trans isomerase activity (GO:0003755);	Biological Process: protein folding (GO:0006457);
Diaporthe0G010680.1	1	Molecular Function: oxidoreductase activity (GO:0016491);
Diaporthe0G010720.1	2	Molecular Function: zinc ion binding (GO:0008270);	Biological Process: mycelium development (GO:0043581);
Diaporthe0G010740.1	1	Cellular Component: cytosol (GO:0005829);
Diaporthe0G010800.1	4	Biological Process: cellular biosynthetic process (GO:0044249);	Biological Process: secondary metabolite biosynthetic process (GO:0044550);	Biological Process: single-organism cellular process (GO:0044763);	Biological Process: organic cyclic compound biosynthetic process (GO:1901362);
Diaporthe0G010840.1	7	Cellular Component: ribosome (GO:0005840);	Molecular Function: glycerophosphodiester phosphodiesterase activity (GO:0008889);	Molecular Function: kinase activity (GO:0016301);	Biological Process: phosphorylation (GO:0016310);	Biological Process: cellular phosphate ion homeostasis (GO:0030643);	Biological Process: glycerophospholipid catabolic process (GO:0046475);	Molecular Function: glycerophosphocholine phosphodiesterase activity (GO:0047389);
Diaporthe0G010850.1	9	Molecular Function: peroxisomal fatty-acyl-CoA transporter activity (GO:0005325);	Molecular Function: ATP binding (GO:0005524);	Cellular Component: integral component of peroxisomal membrane (GO:0005779);	Biological Process: fatty acid beta-oxidation (GO:0006635);	Biological Process: peroxisomal long-chain fatty acid import (GO:0015910);	Molecular Function: ATPase activity, coupled to transmembrane movement of substances (GO:0042626);	Biological Process: long-chain fatty acid catabolic process (GO:0042758);	Biological Process: very long-chain fatty acid catabolic process (GO:0042760);	Biological Process: fatty acid transmembrane transport (GO:1902001);
Diaporthe0G010890.1	8	Molecular Function: 5-methyltetrahydropteroyltriglutamate-homocysteine S-methyltransferase activity (GO:0003871);	Cellular Component: nucleus (GO:0005634);	Cellular Component: cytosol (GO:0005829);	Molecular Function: zinc ion binding (GO:0008270);	Biological Process: L-methionine biosynthetic process from homoserine via O-acetyl-L-homoserine and cystathionine (GO:0019280);	Biological Process: methylation (GO:0032259);	Biological Process: mycelium development (GO:0043581);	Biological Process: adenine biosynthetic process (GO:0046084);
Diaporthe0G010900.1	1	Biological Process: mycelium development (GO:0043581);
Diaporthe0G010910.1	2	Cellular Component: integral component of membrane (GO:0016021);	Molecular Function: hydrolase activity (GO:0016787);
Diaporthe0G010920.1	2	Biological Process: chromosome segregation (GO:0007059);	Cellular Component: Mis6-Sim4 complex (GO:0031511);
Diaporthe0G010930.1	11	Biological Process: DNA metabolic process (GO:0006259);	Biological Process: chromatin remodeling (GO:0006338);	Biological Process: chromatin silencing (GO:0006342);	Biological Process: transcription from RNA polymerase II promoter (GO:0006366);	Biological Process: cellular response to DNA damage stimulus (GO:0006974);	Biological Process: histone deacetylation (GO:0016575);	Cellular Component: Rpd3S complex (GO:0032221);	Cellular Component: NuA4 histone acetyltransferase complex (GO:0035267);	Biological Process: histone H4 acetylation (GO:0043967);	Biological Process: histone H2A acetylation (GO:0043968);	Biological Process: establishment or maintenance of cell polarity regulating cell shape (GO:0071963);
Diaporthe0G010940.1	7	Molecular Function: structural constituent of ribosome (GO:0003735);	Cellular Component: nucleus (GO:0005634);	Cellular Component: mitochondrial large ribosomal subunit (GO:0005762);	Cellular Component: cytosol (GO:0005829);	Biological Process: mitochondrial translation (GO:0032543);	Molecular Function: transferase activity, transferring acyl groups, acyl groups converted into alkyl on transfer (GO:0046912);	Molecular Function: cofactor binding (GO:0048037);
Diaporthe0G010950.1	7	Molecular Function: ATP citrate synthase activity (GO:0003878);	Molecular Function: ATP binding (GO:0005524);	Cellular Component: nucleus (GO:0005634);	Cellular Component: cytosol (GO:0005829);	Biological Process: lipid metabolic process (GO:0006629);	Molecular Function: metal ion binding (GO:0046872);	Molecular Function: cofactor binding (GO:0048037);
Diaporthe0G010960.1	5	Molecular Function: ATP binding (GO:0005524);	Cellular Component: nucleus (GO:0005634);	Cellular Component: cytosol (GO:0005829);	Molecular Function: lyase activity (GO:0016829);	Molecular Function: metal ion binding (GO:0046872);
Diaporthe0G010990.1	1	Molecular Function: transferase activity (GO:0016740);
Diaporthe0G011010.1	5	Cellular Component: endoplasmic reticulum membrane (GO:0005789);	Biological Process: protein retention in ER lumen (GO:0006621);	Biological Process: protein transport (GO:0015031);	Cellular Component: integral component of membrane (GO:0016021);	Molecular Function: ER retention sequence binding (GO:0046923);
Diaporthe0G011020.1	1	Cellular Component: integral component of membrane (GO:0016021);
Diaporthe0G011030.1	9	Biological Process: resolution of meiotic recombination intermediates (GO:0000712);	Biological Process: DNA catabolic process, endonucleolytic (GO:0000737);	Molecular Function: DNA binding (GO:0003677);	Cellular Component: nucleus (GO:0005634);	Biological Process: double-strand break repair (GO:0006302);	Molecular Function: crossover junction endodeoxyribonuclease activity (GO:0008821);	Biological Process: replication fork processing (GO:0031297);	Biological Process: intra-S DNA damage checkpoint (GO:0031573);	Cellular Component: Holliday junction resolvase complex (GO:0048476);
Diaporthe0G011040.1	1	Molecular Function: nucleotide binding (GO:0000166);
Diaporthe0G011050.1	7	Cellular Component: fungal-type cell wall (GO:0009277);	Cellular Component: integral component of membrane (GO:0016021);	Molecular Function: hydrolase activity (GO:0016787);	Cellular Component: anchored component of external side of plasma membrane (GO:0031362);	Biological Process: fungal-type cell wall organization (GO:0031505);	Molecular Function: 1,3-beta-glucanosyltransferase activity (GO:0042124);	Biological Process: fungal-type cell wall (1->3)-beta-D-glucan biosynthetic process (GO:0071970);
Diaporthe0G011070.1	3	Molecular Function: serine-type endopeptidase activity (GO:0004252);	Biological Process: proteolysis (GO:0006508);	Cellular Component: integral component of membrane (GO:0016021);
Diaporthe0G011080.1	2	Molecular Function: hydroxymethylglutaryl-CoA lyase activity (GO:0004419);	Cellular Component: integral component of membrane (GO:0016021);
Diaporthe0G011090.1	5	Cellular Component: nucleus (GO:0005634);	Cellular Component: cytosol (GO:0005829);	Biological Process: peptidyl-lysine modification to peptidyl-hypusine (GO:0008612);	Molecular Function: deoxyhypusine synthase activity (GO:0034038);	Biological Process: deoxyhypusine biosynthetic process from spermidine (GO:0050983);
Diaporthe0G011210.1	1	Biological Process: cellular process (GO:0009987);
Diaporthe0G011230.1	2	Biological Process: transcription, DNA-templated (GO:0006351);	Molecular Function: metal ion binding (GO:0046872);
Diaporthe0G011240.1	2	Molecular Function: nitrilase activity (GO:0000257);	Biological Process: nitrogen compound metabolic process (GO:0006807);
Diaporthe0G011260.1	2	Molecular Function: phosphatidylserine decarboxylase activity (GO:0004609);	Biological Process: phospholipid biosynthetic process (GO:0008654);
Diaporthe0G011270.1	2	Molecular Function: binding (GO:0005488);	Molecular Function: oxidoreductase activity (GO:0016491);
Diaporthe0G011280.1	4	Molecular Function: transaminase activity (GO:0008483);	Molecular Function: 8-amino-7-oxononanoate synthase activity (GO:0008710);	Biological Process: biosynthetic process (GO:0009058);	Molecular Function: pyridoxal phosphate binding (GO:0030170);
Diaporthe0G011290.1	3	Molecular Function: transferase activity (GO:0016740);	Biological Process: secondary metabolic process (GO:0019748);	Molecular Function: ion binding (GO:0043167);
Diaporthe0G011310.1	3	Biological Process: amino acid transmembrane transport (GO:0003333);	Molecular Function: amino acid transmembrane transporter activity (GO:0015171);	Cellular Component: integral component of membrane (GO:0016021);
Diaporthe0G011320.1	5	Molecular Function: RNA polymerase II transcription factor activity, sequence-specific DNA binding (GO:0000981);	Molecular Function: DNA binding (GO:0003677);	Cellular Component: nucleus (GO:0005634);	Biological Process: regulation of transcription from RNA polymerase II promoter (GO:0006357);	Molecular Function: zinc ion binding (GO:0008270);
Diaporthe0G011330.1	2	Biological Process: metabolic process (GO:0008152);	Molecular Function: transferase activity (GO:0016740);
Diaporthe0G011340.1	2	Molecular Function: kinase activity (GO:0016301);	Biological Process: phosphorylation (GO:0016310);
Diaporthe0G011350.1	1	Molecular Function: serine-type peptidase activity (GO:0008236);
Diaporthe0G011390.1	1	Molecular Function: hydrolase activity (GO:0016787);
Diaporthe0G011410.1	1	Cellular Component: intracellular part (GO:0044424);
Diaporthe0G011420.1	2	Molecular Function: polygalacturonase activity (GO:0004650);	Biological Process: carbohydrate metabolic process (GO:0005975);
Diaporthe0G011430.1	1	Molecular Function: transferase activity, transferring phosphorus-containing groups (GO:0016772);
Diaporthe0G011460.1	14	Cellular Component: fungal-type vacuole membrane (GO:0000329);	Molecular Function: ubiquitin-protein transferase activity (GO:0004842);	Molecular Function: ATP binding (GO:0005524);	Cellular Component: cytosol (GO:0005829);	Biological Process: mismatch repair (GO:0006298);	Biological Process: intracellular protein transport (GO:0006886);	Biological Process: Golgi to endosome transport (GO:0006895);	Molecular Function: zinc ion binding (GO:0008270);	Biological Process: histone ubiquitination (GO:0016574);	Biological Process: regulation of vacuole fusion, non-autophagic (GO:0032889);	Cellular Component: CORVET complex (GO:0033263);	Biological Process: regulation of SNARE complex assembly (GO:0035542);	Biological Process: histone catabolic process (GO:0036205);	Biological Process: late endosome to vacuole transport (GO:0045324);
Diaporthe0G011480.1	1	Molecular Function: transferase activity, transferring phosphorus-containing groups (GO:0016772);
Diaporthe0G011510.1	4	Biological Process: spliceosomal complex assembly (GO:0000245);	Cellular Component: spliceosomal complex (GO:0005681);	Cellular Component: U5 snRNP (GO:0005682);	Cellular Component: U4/U6 x U5 tri-snRNP complex (GO:0046540);
Diaporthe0G011530.1	3	Molecular Function: hydrolase activity, hydrolyzing O-glycosyl compounds (GO:0004553);	Molecular Function: calcium ion binding (GO:0005509);	Biological Process: carbohydrate metabolic process (GO:0005975);
Diaporthe0G011560.1	8	Molecular Function: chorismate synthase activity (GO:0004107);	Cellular Component: nucleus (GO:0005634);	Cellular Component: cytosol (GO:0005829);	Biological Process: aromatic amino acid family biosynthetic process (GO:0009073);	Biological Process: chorismate biosynthetic process (GO:0009423);	Molecular Function: FMN binding (GO:0010181);	Molecular Function: riboflavin reductase (NADPH) activity (GO:0042602);	Biological Process: oxidation-reduction process (GO:0055114);
Diaporthe0G011570.1	2	Molecular Function: binding (GO:0005488);	Biological Process: transcription, DNA-templated (GO:0006351);
Diaporthe0G011580.1	2	Molecular Function: dioxygenase activity (GO:0051213);	Biological Process: oxidation-reduction process (GO:0055114);
Diaporthe0G011600.1	3	Molecular Function: oxidoreductase activity, acting on CH-OH group of donors (GO:0016614);	Molecular Function: flavin adenine dinucleotide binding (GO:0050660);	Biological Process: oxidation-reduction process (GO:0055114);
Diaporthe0G011610.1	4	Cellular Component: integral component of membrane (GO:0016021);	Molecular Function: oxidoreductase activity (GO:0016491);	Biological Process: oxidation-reduction process (GO:0055114);	Molecular Function: FAD binding (GO:0071949);
Diaporthe0G011620.1	1	Cellular Component: membrane (GO:0016020);
Diaporthe0G011630.1	1	Biological Process: thiamine biosynthetic process (GO:0009228);
Diaporthe0G011670.1	6	Molecular Function: hydrolase activity, hydrolyzing O-glycosyl compounds (GO:0004553);	Cellular Component: extracellular region (GO:0005576);	Biological Process: carbohydrate metabolic process (GO:0005975);	Biological Process: lipid metabolic process (GO:0006629);	Molecular Function: hydrolase activity, acting on ester bonds (GO:0016788);	Molecular Function: cellulose binding (GO:0030248);
Diaporthe0G011680.1	3	Molecular Function: oxidoreductase activity, acting on CH-OH group of donors (GO:0016614);	Molecular Function: flavin adenine dinucleotide binding (GO:0050660);	Biological Process: oxidation-reduction process (GO:0055114);
Diaporthe0G011690.1	1	Molecular Function: iron-sulfur cluster binding (GO:0051536);
Diaporthe0G011710.1	1	Molecular Function: hydrolase activity (GO:0016787);
Diaporthe0G011730.1	7	Biological Process: replicative cell aging (GO:0001302);	Biological Process: age-dependent response to reactive oxygen species involved in chronological cell aging (GO:0001320);	Molecular Function: superoxide dismutase activity (GO:0004784);	Cellular Component: mitochondrial matrix (GO:0005759);	Biological Process: removal of superoxide radicals (GO:0019430);	Molecular Function: manganese ion binding (GO:0030145);	Biological Process: oxidation-reduction process (GO:0055114);
Diaporthe0G011740.1	3	Biological Process: double-strand break repair via break-induced replication (GO:0000727);	Biological Process: DNA-dependent DNA replication (GO:0006261);	Cellular Component: replication fork protection complex (GO:0031298);
Diaporthe0G011750.1	4	Biological Process: carbohydrate transport (GO:0008643);	Cellular Component: integral component of membrane (GO:0016021);	Molecular Function: substrate-specific transmembrane transporter activity (GO:0022891);	Biological Process: transmembrane transport (GO:0055085);
Diaporthe0G011780.1	1	Molecular Function: transferase activity (GO:0016740);
Diaporthe0G011790.1	3	Cellular Component: integral component of membrane (GO:0016021);	Molecular Function: substrate-specific transmembrane transporter activity (GO:0022891);	Biological Process: transmembrane transport (GO:0055085);
Diaporthe0G011800.1	2	Molecular Function: binding (GO:0005488);	Molecular Function: oxidoreductase activity (GO:0016491);
Diaporthe0G011810.1	2	Molecular Function: catalytic activity (GO:0003824);	Biological Process: metabolic process (GO:0008152);
Diaporthe0G011850.1	3	Biological Process: amino acid transmembrane transport (GO:0003333);	Molecular Function: amino acid transmembrane transporter activity (GO:0015171);	Cellular Component: integral component of membrane (GO:0016021);
Diaporthe0G011860.1	2	Cellular Component: integral component of membrane (GO:0016021);	Biological Process: transmembrane transport (GO:0055085);
Diaporthe0G011880.1	6	Molecular Function: monooxygenase activity (GO:0004497);	Molecular Function: iron ion binding (GO:0005506);	Cellular Component: integral component of membrane (GO:0016021);	Molecular Function: oxidoreductase activity, acting on paired donors, with incorporation or reduction of molecular oxygen (GO:0016705);	Molecular Function: heme binding (GO:0020037);	Biological Process: oxidation-reduction process (GO:0055114);
Diaporthe0G011890.1	1	Molecular Function: oxidoreductase activity (GO:0016491);
Diaporthe0G011910.1	3	Molecular Function: monooxygenase activity (GO:0004497);	Molecular Function: oxidoreductase activity, acting on paired donors, with incorporation or reduction of molecular oxygen (GO:0016705);	Molecular Function: metal ion binding (GO:0046872);
Diaporthe0G011920.1	2	Biological Process: metabolic process (GO:0008152);	Molecular Function: hydrolase activity (GO:0016787);
Diaporthe0G011940.1	1	Molecular Function: transferase activity (GO:0016740);
Diaporthe0G011950.1	5	Cellular Component: nuclear pore (GO:0005643);	Biological Process: nucleocytoplasmic transport (GO:0006913);	Molecular Function: structural constituent of nuclear pore (GO:0017056);	Molecular Function: dioxygenase activity (GO:0051213);	Biological Process: oxidation-reduction process (GO:0055114);
Diaporthe0G011990.1	9	Cellular Component: integral component of plasma membrane (GO:0005887);	Molecular Function: galactose:proton symporter activity (GO:0015517);	Molecular Function: arabinose:proton symporter activity (GO:0015518);	Molecular Function: fucose:proton symporter activity (GO:0015535);	Biological Process: arabinose transport (GO:0015751);	Biological Process: fructose transport (GO:0015755);	Biological Process: fucose transport (GO:0015756);	Biological Process: galactose transport (GO:0015757);	Biological Process: transmembrane transport (GO:0055085);
Diaporthe0G012030.1	2	Cellular Component: integral component of membrane (GO:0016021);	Biological Process: transmembrane transport (GO:0055085);
Diaporthe0G012040.1	4	Molecular Function: glutathione transferase activity (GO:0004364);	Molecular Function: glutathione peroxidase activity (GO:0004602);	Cellular Component: endoplasmic reticulum (GO:0005783);	Biological Process: cellular oxidant detoxification (GO:0098869);
Diaporthe0G012050.1	2	Molecular Function: binding (GO:0005488);	Cellular Component: site of polarized growth (GO:0030427);
Diaporthe0G012060.1	4	Molecular Function: iron ion binding (GO:0005506);	Cellular Component: mitochondrion (GO:0005739);	Biological Process: sulfur compound metabolic process (GO:0006790);	Biological Process: oxidation-reduction process (GO:0055114);
Diaporthe0G012070.1	6	Cellular Component: nucleus (GO:0005634);	Cellular Component: cytosol (GO:0005829);	Biological Process: protein targeting to vacuole (GO:0006623);	Biological Process: Golgi to vacuole transport (GO:0006896);	Molecular Function: protein transporter activity (GO:0008565);	Cellular Component: AP-3 adaptor complex (GO:0030123);
Diaporthe0G012080.1	1	Cellular Component: integral component of membrane (GO:0016021);
Diaporthe0G012090.1	8	Molecular Function: aminoacyl-tRNA editing activity (GO:0002161);	Molecular Function: leucine-tRNA ligase activity (GO:0004823);	Molecular Function: ATP binding (GO:0005524);	Cellular Component: cytosol (GO:0005829);	Biological Process: DNA replication initiation (GO:0006270);	Biological Process: leucyl-tRNA aminoacylation (GO:0006429);	Biological Process: regulation of translational fidelity (GO:0006450);	Biological Process: regulation of TOR signaling (GO:0032006);
Diaporthe0G012100.1	6	Molecular Function: monooxygenase activity (GO:0004497);	Molecular Function: iron ion binding (GO:0005506);	Cellular Component: membrane (GO:0016020);	Molecular Function: oxidoreductase activity, acting on paired donors, with incorporation or reduction of molecular oxygen (GO:0016705);	Molecular Function: heme binding (GO:0020037);	Biological Process: oxidation-reduction process (GO:0055114);
Diaporthe0G012130.1	3	Biological Process: cellular process (GO:0009987);	Cellular Component: endomembrane system (GO:0012505);	Cellular Component: intracellular membrane-bounded organelle (GO:0043231);
Diaporthe0G012150.1	2	Biological Process: metabolic process (GO:0008152);	Molecular Function: hydrolase activity (GO:0016787);
Diaporthe0G012160.1	2	Biological Process: metabolic process (GO:0008152);	Molecular Function: hydrolase activity (GO:0016787);
Diaporthe0G012180.1	7	Biological Process: tRNA wobble uridine modification (GO:0002098);	Molecular Function: iron ion binding (GO:0005506);	Cellular Component: nucleus (GO:0005634);	Cellular Component: cytoplasm (GO:0005737);	Molecular Function: zinc ion binding (GO:0008270);	Molecular Function: electron carrier activity (GO:0009055);	Biological Process: peptidyl-diphthamide biosynthetic process from peptidyl-histidine (GO:0017183);
Diaporthe0G012200.1	6	Molecular Function: iron ion binding (GO:0005506);	Cellular Component: integral component of membrane (GO:0016021);	Molecular Function: benzoate 4-monooxygenase activity (GO:0018664);	Molecular Function: heme binding (GO:0020037);	Biological Process: transmembrane transport (GO:0055085);	Biological Process: oxidation-reduction process (GO:0055114);
Diaporthe0G012330.1	1	Molecular Function: transferase activity (GO:0016740);
Diaporthe0G012340.1	1	Molecular Function: hydrolase activity (GO:0016787);
Diaporthe0G012440.1	2	Cellular Component: integral component of membrane (GO:0016021);	Biological Process: transmembrane transport (GO:0055085);
Diaporthe0G012450.1	3	Biological Process: metabolic process (GO:0008152);	Molecular Function: sulfuric ester hydrolase activity (GO:0008484);	Cellular Component: integral component of membrane (GO:0016021);
Diaporthe0G012460.1	5	Molecular Function: RNA polymerase II transcription factor activity, sequence-specific DNA binding (GO:0000981);	Molecular Function: DNA binding (GO:0003677);	Cellular Component: nucleus (GO:0005634);	Biological Process: regulation of transcription from RNA polymerase II promoter (GO:0006357);	Molecular Function: zinc ion binding (GO:0008270);
Diaporthe0G012470.1	8	Molecular Function: guanyl-nucleotide exchange factor activity (GO:0005085);	Cellular Component: cellular bud (GO:0005933);	Biological Process: organelle organization (GO:0006996);	Cellular Component: site of polarized growth (GO:0030427);	Biological Process: intracellular signal transduction (GO:0035556);	Cellular Component: intracellular part (GO:0044424);	Biological Process: cell division (GO:0051301);	Biological Process: mitotic cell cycle process (GO:1903047);
Diaporthe0G012540.1	4	Cellular Component: fungal-type vacuole membrane (GO:0000329);	Cellular Component: integral component of membrane (GO:0016021);	Biological Process: filamentous growth (GO:0030447);	Biological Process: late endosome to vacuole transport via multivesicular body sorting pathway (GO:0032511);
Diaporthe0G012550.1	2	Molecular Function: binding (GO:0005488);	Biological Process: transcription, DNA-templated (GO:0006351);
Diaporthe0G012560.1	2	Biological Process: transport (GO:0006810);	Cellular Component: membrane (GO:0016020);
Diaporthe0G012570.1	3	Molecular Function: oxidoreductase activity (GO:0016491);	Molecular Function: NADP binding (GO:0050661);	Biological Process: oxidation-reduction process (GO:0055114);
Diaporthe0G012590.1	6	Molecular Function: peroxidase activity (GO:0004601);	Biological Process: response to oxidative stress (GO:0006979);	Molecular Function: heme binding (GO:0020037);	Molecular Function: metal ion binding (GO:0046872);	Biological Process: oxidation-reduction process (GO:0055114);	Biological Process: cellular oxidant detoxification (GO:0098869);
Diaporthe0G012630.1	1	Cellular Component: membrane (GO:0016020);
Diaporthe0G012660.1	3	Molecular Function: hydrolase activity, hydrolyzing O-glycosyl compounds (GO:0004553);	Biological Process: metabolic process (GO:0008152);	Molecular Function: lyase activity (GO:0016829);
Diaporthe0G012670.1	2	Molecular Function: oxidoreductase activity (GO:0016491);	Biological Process: oxidation-reduction process (GO:0055114);
Diaporthe0G012720.1	1	Cellular Component: membrane (GO:0016020);
Diaporthe0G012800.1	1	Biological Process: metabolic process (GO:0008152);
Diaporthe0G012820.1	3	Molecular Function: hydrolase activity (GO:0016787);	Biological Process: primary metabolic process (GO:0044238);	Biological Process: organic substance metabolic process (GO:0071704);
Diaporthe0G012830.1	4	Biological Process: carbohydrate transport (GO:0008643);	Cellular Component: integral component of membrane (GO:0016021);	Molecular Function: substrate-specific transmembrane transporter activity (GO:0022891);	Biological Process: transmembrane transport (GO:0055085);
Diaporthe0G012880.1	1	Molecular Function: transferase activity, transferring phosphorus-containing groups (GO:0016772);
Diaporthe0G012890.1	1	Molecular Function: catalytic activity (GO:0003824);
Diaporthe0G012930.1	3	Biological Process: drug transport (GO:0015893);	Cellular Component: membrane (GO:0016020);	Biological Process: transmembrane transport (GO:0055085);
Diaporthe0G012950.1	1	Molecular Function: oxidoreductase activity (GO:0016491);
Diaporthe0G012970.1	1	Biological Process: signal transduction (GO:0007165);
Diaporthe0G012980.1	2	Molecular Function: catalytic activity (GO:0003824);	Biological Process: cellular process (GO:0009987);
Diaporthe0G013020.1	2	Biological Process: regulation of transcription, DNA-templated (GO:0006355);	Molecular Function: metal ion binding (GO:0046872);
Diaporthe0G013030.1	2	Cellular Component: integral component of membrane (GO:0016021);	Biological Process: transmembrane transport (GO:0055085);
Diaporthe0G013040.1	1	Molecular Function: peptidase activity (GO:0008233);
Diaporthe0G013080.1	7	Molecular Function: serine-type endopeptidase activity (GO:0004252);	Cellular Component: plant-type cell wall (GO:0009505);	Biological Process: macromolecule metabolic process (GO:0043170);	Biological Process: primary metabolic process (GO:0044238);	Cellular Component: apoplast (GO:0048046);	Biological Process: mucilage metabolic process involved in seed coat development (GO:0048359);	Biological Process: mucilage extrusion from seed coat (GO:0080001);
Diaporthe0G013110.1	2	Molecular Function: binding (GO:0005488);	Molecular Function: oxidoreductase activity (GO:0016491);
Diaporthe0G013150.1	1	Molecular Function: transferase activity (GO:0016740);
Diaporthe0G013170.1	3	Molecular Function: oxidoreductase activity (GO:0016491);	Biological Process: oxidation-reduction process (GO:0055114);	Molecular Function: FAD binding (GO:0071949);
Diaporthe0G013210.1	3	Molecular Function: transporter activity (GO:0005215);	Cellular Component: integral component of membrane (GO:0016021);	Biological Process: transmembrane transport (GO:0055085);
Diaporthe0G013220.1	1	Molecular Function: transferase activity (GO:0016740);
Diaporthe0G013250.1	2	Cellular Component: integral component of membrane (GO:0016021);	Biological Process: transmembrane transport (GO:0055085);
Diaporthe0G013260.1	3	Molecular Function: transporter activity (GO:0005215);	Cellular Component: integral component of membrane (GO:0016021);	Biological Process: transmembrane transport (GO:0055085);
Diaporthe0G013270.1	3	Molecular Function: catalytic activity (GO:0003824);	Biological Process: biosynthetic process (GO:0009058);	Molecular Function: pyridoxal phosphate binding (GO:0030170);
Diaporthe0G013280.1	2	Biological Process: carbohydrate metabolic process (GO:0005975);	Molecular Function: hydrolase activity, acting on carbon-nitrogen (but not peptide) bonds (GO:0016810);
Diaporthe0G013300.1	5	Molecular Function: acid phosphatase activity (GO:0003993);	Cellular Component: nuclear pore (GO:0005643);	Biological Process: nucleocytoplasmic transport (GO:0006913);	Biological Process: dephosphorylation (GO:0016311);	Molecular Function: structural constituent of nuclear pore (GO:0017056);
Diaporthe0G013330.1	1	Cellular Component: integral component of membrane (GO:0016021);
Diaporthe0G013340.1	3	Biological Process: oxalate metabolic process (GO:0033609);	Biological Process: mycelium development (GO:0043581);	Molecular Function: nutrient reservoir activity (GO:0045735);
Diaporthe0G013410.1	3	Molecular Function: binding (GO:0005488);	Molecular Function: oxidoreductase activity (GO:0016491);	Biological Process: single-organism metabolic process (GO:0044710);
Diaporthe0G013420.1	5	Molecular Function: polygalacturonase activity (GO:0004650);	Cellular Component: extracellular region (GO:0005576);	Biological Process: carbohydrate metabolic process (GO:0005975);	Molecular Function: lyase activity (GO:0016829);	Biological Process: cell wall organization (GO:0071555);
Diaporthe0G013440.1	2	Molecular Function: arylsulfatase activity (GO:0004065);	Biological Process: phenol-containing compound metabolic process (GO:0018958);
Diaporthe0G013480.1	2	Molecular Function: catalytic activity (GO:0003824);	Biological Process: metabolic process (GO:0008152);
Diaporthe0G013490.1	1	Cellular Component: nucleus (GO:0005634);
Diaporthe0G013500.1	3	Biological Process: lipid metabolic process (GO:0006629);	Molecular Function: phosphoric diester hydrolase activity (GO:0008081);	Cellular Component: membrane (GO:0016020);
Diaporthe0G013530.1	4	Molecular Function: polygalacturonase activity (GO:0004650);	Cellular Component: extracellular region (GO:0005576);	Biological Process: pectin catabolic process (GO:0045490);	Biological Process: cell wall organization (GO:0071555);
Diaporthe0G013550.1	9	Cellular Component: extracellular region (GO:0005576);	Biological Process: complement activation (GO:0006956);	Molecular Function: serine-type peptidase activity (GO:0008236);	Biological Process: pathogenesis (GO:0009405);	Molecular Function: IgE binding (GO:0019863);	Biological Process: protein catabolic process (GO:0030163);	Biological Process: active evasion of host immune response via regulation of host complement system (GO:0042784);	Biological Process: elastin catabolic process (GO:0060309);	Molecular Function: fibrinogen binding (GO:0070051);
Diaporthe0G013580.1	2	Molecular Function: catalytic activity (GO:0003824);	Biological Process: metabolic process (GO:0008152);
Diaporthe0G013590.1	2	Cellular Component: integral component of membrane (GO:0016021);	Biological Process: transmembrane transport (GO:0055085);
Diaporthe0G013620.1	1	Molecular Function: catalytic activity (GO:0003824);
Diaporthe0G013650.1	1	Cellular Component: membrane (GO:0016020);
Diaporthe0G013710.1	1	Cellular Component: membrane (GO:0016020);
Diaporthe0G013730.1	1	Biological Process: carbohydrate metabolic process (GO:0005975);
Diaporthe0G013760.1	4	Molecular Function: hydrogen ion transmembrane transporter activity (GO:0015078);	Biological Process: ATP hydrolysis coupled proton transport (GO:0015991);	Cellular Component: integral component of membrane (GO:0016021);	Cellular Component: proton-transporting V-type ATPase, V0 domain (GO:0033179);
Diaporthe0G013800.1	3	Molecular Function: copper ion binding (GO:0005507);	Molecular Function: oxidoreductase activity (GO:0016491);	Biological Process: oxidation-reduction process (GO:0055114);
Diaporthe0G013820.1	3	Biological Process: proteolysis (GO:0006508);	Molecular Function: peptidase activity (GO:0008233);	Molecular Function: metal ion binding (GO:0046872);
Diaporthe0G013840.1	2	Biological Process: transcription, DNA-templated (GO:0006351);	Molecular Function: metal ion binding (GO:0046872);
Diaporthe0G013860.1	4	Molecular Function: monooxygenase activity (GO:0004497);	Biological Process: secondary metabolite biosynthetic process (GO:0044550);	Biological Process: oxidation-reduction process (GO:0055114);	Molecular Function: FAD binding (GO:0071949);
Diaporthe0G013940.1	1	Molecular Function: metal ion binding (GO:0046872);
Diaporthe0G013950.1	1	Cellular Component: membrane (GO:0016020);
Diaporthe0G013970.1	1	Molecular Function: lyase activity (GO:0016829);
Diaporthe0G014100.1	6	Molecular Function: monooxygenase activity (GO:0004497);	Molecular Function: iron ion binding (GO:0005506);	Cellular Component: integral component of membrane (GO:0016021);	Molecular Function: oxidoreductase activity, acting on paired donors, with incorporation or reduction of molecular oxygen (GO:0016705);	Molecular Function: heme binding (GO:0020037);	Biological Process: oxidation-reduction process (GO:0055114);
Diaporthe0G014120.1	4	Biological Process: metabolic process (GO:0008152);	Cellular Component: integral component of membrane (GO:0016021);	Molecular Function: transferase activity (GO:0016740);	Molecular Function: phosphopantetheine binding (GO:0031177);
Diaporthe0G014130.1	2	Cellular Component: membrane (GO:0016020);	Molecular Function: transferase activity (GO:0016740);
Diaporthe0G014140.1	1	Cellular Component: integral component of membrane (GO:0016021);
Diaporthe0G014150.1	1	Molecular Function: transferase activity (GO:0016740);
Diaporthe0G014160.1	6	Molecular Function: 3-hydroxyacyl-CoA dehydrogenase activity (GO:0003857);	Molecular Function: glycerol-3-phosphate dehydrogenase [NAD+] activity (GO:0004367);	Biological Process: glycerol-3-phosphate metabolic process (GO:0006072);	Biological Process: fatty acid metabolic process (GO:0006631);	Cellular Component: glycerol-3-phosphate dehydrogenase complex (GO:0009331);	Biological Process: oxidation-reduction process (GO:0055114);
Diaporthe0G014170.1	2	Molecular Function: oxidoreductase activity (GO:0016491);	Biological Process: single-organism metabolic process (GO:0044710);
Diaporthe0G014190.1	1	Cellular Component: membrane (GO:0016020);
Diaporthe0G014200.1	2	Cellular Component: integral component of membrane (GO:0016021);	Biological Process: transmembrane transport (GO:0055085);
Diaporthe0G014210.1	4	Molecular Function: ATP binding (GO:0005524);	Cellular Component: integral component of membrane (GO:0016021);	Molecular Function: ATPase activity, coupled to transmembrane movement of substances (GO:0042626);	Biological Process: transmembrane transport (GO:0055085);
Diaporthe0G014240.1	1	Cellular Component: membrane (GO:0016020);
Diaporthe0G014310.1	6	Molecular Function: protein disulfide isomerase activity (GO:0003756);	Cellular Component: endoplasmic reticulum (GO:0005783);	Biological Process: protein folding (GO:0006457);	Molecular Function: oxidoreductase activity, acting on a sulfur group of donors (GO:0016667);	Biological Process: response to endoplasmic reticulum stress (GO:0034976);	Biological Process: single-organism process (GO:0044699);
Diaporthe0G014320.1	19	Cellular Component: nuclear exosome (RNase complex) (GO:0000176);	Cellular Component: cytoplasmic exosome (RNase complex) (GO:0000177);	Biological Process: exonucleolytic trimming to generate mature 3'-end of 5.8S rRNA from tricistronic rRNA transcript (SSU-rRNA, 5.8S rRNA, LSU-rRNA) (GO:0000467);	Molecular Function: exonuclease activity (GO:0004527);	Cellular Component: nucleolus (GO:0005730);	Cellular Component: cytosol (GO:0005829);	Cellular Component: ribosome (GO:0005840);	Biological Process: U1 snRNA 3'-end processing (GO:0034473);	Biological Process: U4 snRNA 3'-end processing (GO:0034475);	Biological Process: U5 snRNA 3'-end processing (GO:0034476);	Cellular Component: mitotic spindle pole body (GO:0044732);	Biological Process: nuclear-transcribed mRNA catabolic process, 3'-5' exonucleolytic nonsense-mediated decay (GO:0070478);	Biological Process: nuclear-transcribed mRNA catabolic process, non-stop decay (GO:0070481);	Biological Process: nonfunctional rRNA decay (GO:0070651);	Biological Process: nuclear mRNA surveillance (GO:0071028);	Biological Process: nuclear polyadenylation-dependent tRNA catabolic process (GO:0071038);	Biological Process: nuclear polyadenylation-dependent CUT catabolic process (GO:0071039);	Biological Process: nuclear polyadenylation-dependent mRNA catabolic process (GO:0071042);	Biological Process: polyadenylation-dependent snoRNA 3'-end processing (GO:0071051);
Diaporthe0G014330.1	3	Molecular Function: glutathione transferase activity (GO:0004364);	Cellular Component: cytoplasm (GO:0005737);	Biological Process: glutathione metabolic process (GO:0006749);
Diaporthe0G014340.1	1	Cellular Component: membrane (GO:0016020);
Diaporthe0G014350.1	3	Cellular Component: integral component of membrane (GO:0016021);	Molecular Function: substrate-specific transmembrane transporter activity (GO:0022891);	Biological Process: transmembrane transport (GO:0055085);
Diaporthe0G014420.1	2	Molecular Function: binding (GO:0005488);	Biological Process: transcription, DNA-templated (GO:0006351);
Diaporthe0G014440.1	1	Molecular Function: hydrolase activity (GO:0016787);
Diaporthe0G014450.1	1	Cellular Component: membrane (GO:0016020);
Diaporthe0G014460.1	3	Molecular Function: copper ion binding (GO:0005507);	Molecular Function: oxidoreductase activity (GO:0016491);	Biological Process: oxidation-reduction process (GO:0055114);
Diaporthe0G014540.1	1	Cellular Component: membrane (GO:0016020);
Diaporthe0G014550.1	2	Molecular Function: binding (GO:0005488);	Biological Process: positive regulation of transcription from RNA polymerase II promoter (GO:0045944);
Diaporthe0G014560.1	4	Molecular Function: fatty acid synthase activity (GO:0004312);	Biological Process: metabolic process (GO:0008152);	Molecular Function: oxidoreductase activity (GO:0016491);	Cellular Component: cytoplasmic part (GO:0044444);
Diaporthe0G014570.1	2	Biological Process: cellular process (GO:0009987);	Biological Process: single-organism metabolic process (GO:0044710);
Diaporthe0G014610.1	4	Molecular Function: fatty acid synthase activity (GO:0004312);	Cellular Component: cytosol (GO:0005829);	Biological Process: fatty acid biosynthetic process (GO:0006633);	Cellular Component: membrane (GO:0016020);
Diaporthe0G014650.1	3	Molecular Function: zinc ion binding (GO:0008270);	Molecular Function: oxidoreductase activity (GO:0016491);	Biological Process: oxidation-reduction process (GO:0055114);
Diaporthe0G014660.1	2	Molecular Function: hydrolase activity, hydrolyzing O-glycosyl compounds (GO:0004553);	Biological Process: carbohydrate metabolic process (GO:0005975);
Diaporthe0G014690.1	3	Molecular Function: zinc ion binding (GO:0008270);	Molecular Function: oxidoreductase activity (GO:0016491);	Biological Process: oxidation-reduction process (GO:0055114);
Diaporthe0G014720.1	2	Molecular Function: catalytic activity (GO:0003824);	Biological Process: metabolic process (GO:0008152);
Diaporthe0G014740.1	3	Cellular Component: membrane (GO:0016020);	Molecular Function: oxidoreductase activity (GO:0016491);	Molecular Function: metal ion binding (GO:0046872);
Diaporthe0G014750.1	1	Cellular Component: membrane (GO:0016020);
Diaporthe0G014760.1	2	Molecular Function: binding (GO:0005488);	Molecular Function: oxidoreductase activity (GO:0016491);
Diaporthe0G014780.1	1	Cellular Component: membrane (GO:0016020);
Diaporthe0G014790.1	3	Molecular Function: binding (GO:0005488);	Molecular Function: oxidoreductase activity (GO:0016491);	Biological Process: response to stimulus (GO:0050896);
Diaporthe0G014800.1	1	Molecular Function: catalytic activity (GO:0003824);
Diaporthe0G014810.1	2	Molecular Function: phosphotransferase activity, alcohol group as acceptor (GO:0016773);	Biological Process: secondary metabolic process (GO:0019748);
Diaporthe0G014840.1	9	Biological Process: mitochondrial fission (GO:0000266);	Molecular Function: thiol-dependent ubiquitin-specific protease activity (GO:0004843);	Cellular Component: mitochondrion (GO:0005739);	Cellular Component: proteasome regulatory particle, lid subcomplex (GO:0008541);	Biological Process: peroxisome fission (GO:0016559);	Biological Process: protein deubiquitination (GO:0016579);	Cellular Component: nuclear periphery (GO:0034399);	Cellular Component: proteasome storage granule (GO:0034515);	Biological Process: proteasome-mediated ubiquitin-dependent protein catabolic process (GO:0043161);
Diaporthe0G014850.1	23	Biological Process: regulation of transcription involved in G1/S transition of mitotic cell cycle (GO:0000083);	Biological Process: regulation of transcription involved in G2/M transition of mitotic cell cycle (GO:0000117);	Biological Process: replicative cell aging (GO:0001302);	Molecular Function: transcription coactivator activity (GO:0003713);	Molecular Function: transcription corepressor activity (GO:0003714);	Molecular Function: histone deacetylase activity (GO:0004407);	Biological Process: transcription elongation from RNA polymerase II promoter (GO:0006368);	Biological Process: positive regulation of macroautophagy (GO:0016239);	Biological Process: negative regulation of transcription from RNA polymerase I promoter (GO:0016479);	Biological Process: regulation of DNA-dependent DNA replication initiation (GO:0030174);	Biological Process: negative regulation of chromatin silencing at telomere (GO:0031939);	Cellular Component: Rpd3S complex (GO:0032221);	Cellular Component: Rpd3L complex (GO:0033698);	Biological Process: chromatin organization involved in regulation of transcription (GO:0034401);	Biological Process: protein localization to nucleolar rDNA repeats (GO:0034503);	Biological Process: negative regulation of reciprocal meiotic recombination (GO:0045128);	Biological Process: positive regulation of transcription from RNA polymerase II promoter (GO:0045944);	Biological Process: negative regulation of transcription involved in meiotic cell cycle (GO:0051038);	Biological Process: negative regulation of chromatin silencing at silent mating-type cassette (GO:0061186);	Biological Process: negative regulation of chromatin silencing at rDNA (GO:0061188);	Biological Process: transfer RNA gene-mediated silencing (GO:0061587);	Biological Process: histone H3 deacetylation (GO:0070932);	Biological Process: histone H4 deacetylation (GO:0070933);
Diaporthe0G014870.1	2	Molecular Function: galactose 1-dehydrogenase activity (GO:0019151);	Biological Process: galactonate metabolic process (GO:0019583);
Diaporthe0G014910.1	2	Molecular Function: hydrolase activity, hydrolyzing O-glycosyl compounds (GO:0004553);	Biological Process: carbohydrate metabolic process (GO:0005975);
Diaporthe0G014920.1	3	Cellular Component: integral component of membrane (GO:0016021);	Molecular Function: ATPase activity, coupled to transmembrane movement of substances (GO:0042626);	Biological Process: transmembrane transport (GO:0055085);
Diaporthe0G014930.1	3	Biological Process: cellular response to iron ion starvation (GO:0010106);	Biological Process: ferricrocin biosynthetic process (GO:0031171);	Biological Process: iron assimilation (GO:0033212);
Diaporthe0G015040.1	3	Molecular Function: transporter activity (GO:0005215);	Cellular Component: integral component of membrane (GO:0016021);	Biological Process: transmembrane transport (GO:0055085);
Diaporthe0G015060.1	16	Cellular Component: nuclear chromosome (GO:0000228);	Molecular Function: four-way junction DNA binding (GO:0000400);	Biological Process: meiotic mismatch repair (GO:0000710);	Molecular Function: damaged DNA binding (GO:0003684);	Molecular Function: ATP binding (GO:0005524);	Cellular Component: cytosol (GO:0005829);	Biological Process: reciprocal meiotic recombination (GO:0007131);	Molecular Function: oxidoreductase activity (GO:0016491);	Molecular Function: ATPase activity (GO:0016887);	Molecular Function: guanine/thymine mispair binding (GO:0032137);	Molecular Function: single base insertion or deletion binding (GO:0032138);	Cellular Component: MutSalpha complex (GO:0032301);	Biological Process: interstrand cross-link repair (GO:0036297);	Biological Process: maintenance of DNA repeat elements (GO:0043570);	Biological Process: oxidation-reduction process (GO:0055114);	Molecular Function: FAD binding (GO:0071949);
Diaporthe0G015070.1	2	Biological Process: transport (GO:0006810);	Cellular Component: membrane (GO:0016020);
Diaporthe0G015080.1	5	Molecular Function: zinc ion binding (GO:0008270);	Molecular Function: oxidoreductase activity (GO:0016491);	Molecular Function: transferase activity (GO:0016740);	Molecular Function: phosphopantetheine binding (GO:0031177);	Biological Process: oxidation-reduction process (GO:0055114);
Diaporthe0G015090.1	4	Biological Process: biosynthetic process (GO:0009058);	Molecular Function: transferase activity (GO:0016740);	Molecular Function: hydrolase activity, acting on ester bonds (GO:0016788);	Molecular Function: phosphopantetheine binding (GO:0031177);
Diaporthe0G015110.1	1	Molecular Function: binding (GO:0005488);
Diaporthe0G015130.1	3	Molecular Function: oxidoreductase activity (GO:0016491);	Biological Process: oxidation-reduction process (GO:0055114);	Molecular Function: FAD binding (GO:0071949);
Diaporthe0G015140.1	2	Cellular Component: integral component of membrane (GO:0016021);	Biological Process: transmembrane transport (GO:0055085);
Diaporthe0G015160.1	1	Molecular Function: catalytic activity (GO:0003824);
Diaporthe0G015180.1	4	Biological Process: carbohydrate transport (GO:0008643);	Cellular Component: integral component of membrane (GO:0016021);	Molecular Function: substrate-specific transmembrane transporter activity (GO:0022891);	Biological Process: transmembrane transport (GO:0055085);
Diaporthe0G015190.1	4	Biological Process: anion transport (GO:0006820);	Cellular Component: integral component of membrane (GO:0016021);	Molecular Function: transmembrane transporter activity (GO:0022857);	Biological Process: transmembrane transport (GO:0055085);
Diaporthe0G015200.1	1	Molecular Function: oxidoreductase activity (GO:0016491);
Diaporthe0G015220.1	3	Biological Process: amino acid transmembrane transport (GO:0003333);	Molecular Function: amino acid transmembrane transporter activity (GO:0015171);	Cellular Component: integral component of membrane (GO:0016021);
Diaporthe0G015230.1	3	Molecular Function: catalytic activity (GO:0003824);	Biological Process: transport (GO:0006810);	Cellular Component: membrane (GO:0016020);
Diaporthe0G015250.1	6	Cellular Component: integral component of plasma membrane (GO:0005887);	Biological Process: cellular water homeostasis (GO:0009992);	Molecular Function: water channel activity (GO:0015250);	Molecular Function: glycerol channel activity (GO:0015254);	Biological Process: ion transmembrane transport (GO:0034220);	Biological Process: single-organism transport (GO:0044765);
Diaporthe0G015270.1	1	Cellular Component: membrane (GO:0016020);
Diaporthe0G015300.1	4	Molecular Function: oxoglutarate dehydrogenase (succinyl-transferring) activity (GO:0004591);	Biological Process: 2-oxoglutarate metabolic process (GO:0006103);	Cellular Component: mitochondrial oxoglutarate dehydrogenase complex (GO:0009353);	Biological Process: oxidation-reduction process (GO:0055114);
Diaporthe0G015320.1	4	Cellular Component: nucleus (GO:0005634);	Biological Process: DNA repair (GO:0006281);	Molecular Function: kinase activity (GO:0016301);	Biological Process: polynucleotide dephosphorylation (GO:0098501);
Diaporthe0G015340.1	6	Molecular Function: sugar:proton symporter activity (GO:0005351);	Molecular Function: glucose transmembrane transporter activity (GO:0005355);	Cellular Component: integral component of plasma membrane (GO:0005887);	Biological Process: proton transport (GO:0015992);	Biological Process: glucose import (GO:0046323);	Biological Process: glucose transmembrane transport (GO:1904659);
Diaporthe0G015380.1	2	Cellular Component: mitochondrion (GO:0005739);	Molecular Function: lyase activity (GO:0016829);
Diaporthe0G015390.1	1	Cellular Component: integral component of membrane (GO:0016021);
Diaporthe0G015400.1	5	Molecular Function: diphosphomevalonate decarboxylase activity (GO:0004163);	Molecular Function: ATP binding (GO:0005524);	Cellular Component: cytosol (GO:0005829);	Biological Process: sterol biosynthetic process (GO:0016126);	Biological Process: isopentenyl diphosphate biosynthetic process, mevalonate pathway (GO:0019287);
Diaporthe0G015420.1	2	Biological Process: metabolic process (GO:0008152);	Molecular Function: hydrolase activity, acting on glycosyl bonds (GO:0016798);
Diaporthe0G015430.1	4	Biological Process: carbohydrate transport (GO:0008643);	Cellular Component: integral component of membrane (GO:0016021);	Molecular Function: substrate-specific transmembrane transporter activity (GO:0022891);	Biological Process: transmembrane transport (GO:0055085);
Diaporthe0G015440.1	3	Cellular Component: plasma membrane (GO:0005886);	Cellular Component: fungal-type cell wall (GO:0009277);	Molecular Function: 1,3-beta-glucanosyltransferase activity (GO:0042124);
Diaporthe0G015470.1	4	Molecular Function: glycerol kinase activity (GO:0004370);	Biological Process: carbohydrate metabolic process (GO:0005975);	Biological Process: glycerol-3-phosphate metabolic process (GO:0006072);	Biological Process: phosphorylation (GO:0016310);
Diaporthe0G015490.1	4	Molecular Function: transporter activity (GO:0005215);	Biological Process: transport (GO:0006810);	Cellular Component: membrane (GO:0016020);	Cellular Component: cell part (GO:0044464);
Diaporthe0G015500.1	2	Cellular Component: extracellular region (GO:0005576);	Cellular Component: hyphal cell wall (GO:0030446);
Diaporthe0G015510.1	3	Molecular Function: hydrolase activity, hydrolyzing O-glycosyl compounds (GO:0004553);	Biological Process: carbohydrate metabolic process (GO:0005975);	Cellular Component: membrane (GO:0016020);
Diaporthe0G015520.1	3	Biological Process: amino acid transmembrane transport (GO:0003333);	Molecular Function: amino acid transmembrane transporter activity (GO:0015171);	Cellular Component: integral component of membrane (GO:0016021);
Diaporthe0G015550.1	2	Molecular Function: binding (GO:0005488);	Molecular Function: oxidoreductase activity (GO:0016491);
Diaporthe0G015570.1	2	Molecular Function: oxidoreductase activity, acting on the aldehyde or oxo group of donors, NAD or NADP as acceptor (GO:0016620);	Biological Process: oxidation-reduction process (GO:0055114);
Diaporthe0G015580.1	1	Molecular Function: catalytic activity (GO:0003824);
Diaporthe0G015610.1	4	Molecular Function: taurine dioxygenase activity (GO:0000908);	Biological Process: dephosphorylation (GO:0016311);	Molecular Function: phosphatase activity (GO:0016791);	Biological Process: oxidation-reduction process (GO:0055114);
Diaporthe0G015620.1	1	Molecular Function: hydrolase activity (GO:0016787);
Diaporthe0G015660.1	2	Molecular Function: oxidoreductase activity (GO:0016491);	Molecular Function: flavin adenine dinucleotide binding (GO:0050660);
Diaporthe0G015670.1	4	Biological Process: metabolic process (GO:0008152);	Cellular Component: membrane (GO:0016020);	Molecular Function: oxidoreductase activity (GO:0016491);	Molecular Function: metal ion binding (GO:0046872);
Diaporthe0G015690.1	5	Molecular Function: monooxygenase activity (GO:0004497);	Molecular Function: iron ion binding (GO:0005506);	Molecular Function: oxidoreductase activity, acting on paired donors, with incorporation or reduction of molecular oxygen (GO:0016705);	Molecular Function: heme binding (GO:0020037);	Biological Process: oxidation-reduction process (GO:0055114);
Diaporthe0G015720.1	5	Molecular Function: argininosuccinate lyase activity (GO:0004056);	Cellular Component: cytosol (GO:0005829);	Biological Process: arginine biosynthetic process via ornithine (GO:0042450);	Biological Process: mycelium development (GO:0043581);	Biological Process: protein tetramerization (GO:0051262);
Diaporthe0G015770.1	5	Cellular Component: vacuolar membrane (GO:0005774);	Molecular Function: hydrogen ion transmembrane transporter activity (GO:0015078);	Biological Process: ATP hydrolysis coupled proton transport (GO:0015991);	Cellular Component: integral component of membrane (GO:0016021);	Cellular Component: proton-transporting V-type ATPase, V0 domain (GO:0033179);
Diaporthe0G015780.1	2	Molecular Function: exonuclease activity (GO:0004527);	Biological Process: nucleobase-containing compound metabolic process (GO:0006139);
Diaporthe0G015800.1	6	Molecular Function: stearoyl-CoA 9-desaturase activity (GO:0004768);	Biological Process: unsaturated fatty acid biosynthetic process (GO:0006636);	Cellular Component: integral component of membrane (GO:0016021);	Molecular Function: heme binding (GO:0020037);	Molecular Function: metal ion binding (GO:0046872);	Biological Process: oxidation-reduction process (GO:0055114);
Diaporthe0G015810.1	3	Molecular Function: chitinase activity (GO:0004568);	Biological Process: carbohydrate metabolic process (GO:0005975);	Biological Process: chitin catabolic process (GO:0006032);
Diaporthe0G015870.1	2	Biological Process: dephosphorylation (GO:0016311);	Molecular Function: phosphatase activity (GO:0016791);
Diaporthe0G015930.1	1	Molecular Function: catalytic activity (GO:0003824);
Diaporthe0G015980.1	2	Molecular Function: transferase activity (GO:0016740);	Cellular Component: membrane part (GO:0044425);
Diaporthe0G016000.1	8	Biological Process: amino acid transmembrane transport (GO:0003333);	Molecular Function: calcium channel activity (GO:0005262);	Molecular Function: amino acid transmembrane transporter activity (GO:0015171);	Molecular Function: uniporter activity (GO:0015292);	Cellular Component: integral component of mitochondrial inner membrane (GO:0031305);	Biological Process: calcium ion transmembrane import into mitochondrion (GO:0036444);	Biological Process: mitochondrial calcium ion homeostasis (GO:0051560);	Cellular Component: uniplex complex (GO:1990246);
Diaporthe0G016020.1	1	Molecular Function: oxidoreductase activity (GO:0016491);
Diaporthe0G016030.1	1	Cellular Component: membrane (GO:0016020);
Diaporthe0G016060.1	2	Molecular Function: oxidoreductase activity (GO:0016491);	Molecular Function: transferase activity (GO:0016740);
Diaporthe0G016070.1	4	Molecular Function: hydrolase activity, hydrolyzing O-glycosyl compounds (GO:0004553);	Cellular Component: extracellular region (GO:0005576);	Biological Process: carbohydrate metabolic process (GO:0005975);	Molecular Function: cellulose binding (GO:0030248);
Diaporthe0G016090.1	1	Molecular Function: catalytic activity (GO:0003824);
Diaporthe0G016120.1	5	Molecular Function: hydrogen ion transmembrane transporter activity (GO:0015078);	Biological Process: ATP hydrolysis coupled proton transport (GO:0015991);	Cellular Component: integral component of membrane (GO:0016021);	Cellular Component: proton-transporting V-type ATPase, V0 domain (GO:0033179);	Biological Process: secondary metabolite biosynthetic process (GO:0044550);
Diaporthe0G016160.1	1	Cellular Component: membrane (GO:0016020);
Diaporthe0G016180.1	1	Molecular Function: oxidoreductase activity (GO:0016491);
Diaporthe0G016190.1	2	Molecular Function: dioxygenase activity (GO:0051213);	Biological Process: oxidation-reduction process (GO:0055114);
Diaporthe0G016220.1	1	Molecular Function: hydrolase activity (GO:0016787);
Diaporthe0G016260.1	1	Cellular Component: membrane (GO:0016020);
Diaporthe0G016310.1	4	Molecular Function: methyltransferase activity (GO:0008168);	Molecular Function: zinc ion binding (GO:0008270);	Molecular Function: oxidoreductase activity (GO:0016491);	Biological Process: oxidation-reduction process (GO:0055114);
Diaporthe0G016380.1	1	Biological Process: metabolic process (GO:0008152);
Diaporthe0G016390.1	1	Cellular Component: extracellular region (GO:0005576);
Diaporthe0G016410.1	3	Molecular Function: glutathione transferase activity (GO:0004364);	Cellular Component: cytoplasm (GO:0005737);	Biological Process: metabolic process (GO:0008152);
Diaporthe0G016420.1	7	Molecular Function: acyl-CoA dehydrogenase activity (GO:0003995);	Biological Process: nitrogen compound metabolic process (GO:0006807);	Cellular Component: intracellular non-membrane-bounded organelle (GO:0043232);	Cellular Component: intracellular organelle part (GO:0044446);	Molecular Function: nitroalkane oxidase activity (GO:0052664);	Biological Process: oxidation-reduction process (GO:0055114);	Molecular Function: FAD binding (GO:0071949);
Diaporthe0G016440.1	1	Cellular Component: membrane (GO:0016020);
Diaporthe0G016460.1	9	Cellular Component: prospore membrane (GO:0005628);	Cellular Component: mitochondrion (GO:0005739);	Cellular Component: endosome (GO:0005768);	Biological Process: protein targeting to vacuole (GO:0006623);	Biological Process: protein catabolic process in the vacuole (GO:0007039);	Cellular Component: extrinsic component of membrane (GO:0019898);	Biological Process: ascospore-type prospore membrane assembly (GO:0032120);	Biological Process: protein retention in Golgi apparatus (GO:0045053);	Biological Process: late endosome to vacuole transport (GO:0045324);
Diaporthe0G016530.1	5	Molecular Function: binding (GO:0005488);	Cellular Component: endoplasmic reticulum (GO:0005783);	Biological Process: fatty acid metabolic process (GO:0006631);	Cellular Component: membrane (GO:0016020);	Molecular Function: oxidoreductase activity (GO:0016491);
Diaporthe0G016560.1	4	Molecular Function: monooxygenase activity (GO:0004497);	Molecular Function: binding (GO:0005488);	Molecular Function: oxidoreductase activity, acting on paired donors, with incorporation or reduction of molecular oxygen (GO:0016705);	Biological Process: oxidation-reduction process (GO:0055114);
Diaporthe0G016590.1	6	Molecular Function: sugar:proton symporter activity (GO:0005351);	Molecular Function: glucose transmembrane transporter activity (GO:0005355);	Cellular Component: integral component of plasma membrane (GO:0005887);	Biological Process: proton transport (GO:0015992);	Biological Process: glucose import (GO:0046323);	Biological Process: glucose transmembrane transport (GO:1904659);
Diaporthe0G016600.1	6	Molecular Function: ATP binding (GO:0005524);	Biological Process: amino sugar metabolic process (GO:0006040);	Biological Process: peptidoglycan turnover (GO:0009254);	Molecular Function: kinase activity (GO:0016301);	Biological Process: phosphorylation (GO:0016310);	Molecular Function: phosphotransferase activity, alcohol group as acceptor (GO:0016773);
Diaporthe0G016660.1	3	Molecular Function: (S)-2-hydroxy-acid oxidase activity (GO:0003973);	Molecular Function: FMN binding (GO:0010181);	Biological Process: oxidation-reduction process (GO:0055114);
Diaporthe0G016670.1	1	Molecular Function: catalytic activity (GO:0003824);
Diaporthe0G016690.1	4	Molecular Function: transporter activity (GO:0005215);	Biological Process: carbohydrate transport (GO:0008643);	Cellular Component: integral component of membrane (GO:0016021);	Biological Process: transmembrane transport (GO:0055085);
Diaporthe0G016700.1	1	Molecular Function: oxidoreductase activity (GO:0016491);
Diaporthe0G016710.1	3	Molecular Function: oxidoreductase activity, acting on CH-OH group of donors (GO:0016614);	Molecular Function: flavin adenine dinucleotide binding (GO:0050660);	Biological Process: oxidation-reduction process (GO:0055114);
Diaporthe0G016720.1	2	Molecular Function: nuclease activity (GO:0004518);	Biological Process: metabolic process (GO:0008152);
Diaporthe0G016730.1	3	Biological Process: cellular process (GO:0009987);	Biological Process: single-organism process (GO:0044699);	Biological Process: biological regulation (GO:0065007);
Diaporthe0G016740.1	3	Biological Process: amino acid transmembrane transport (GO:0003333);	Molecular Function: amino acid transmembrane transporter activity (GO:0015171);	Cellular Component: integral component of membrane (GO:0016021);
Diaporthe0G016790.1	4	Molecular Function: binding (GO:0005488);	Molecular Function: oxidoreductase activity (GO:0016491);	Biological Process: single-organism metabolic process (GO:0044710);	Biological Process: organic substance metabolic process (GO:0071704);
Diaporthe0G016840.1	3	Molecular Function: oxidoreductase activity (GO:0016491);	Molecular Function: metal ion binding (GO:0046872);	Biological Process: oxidation-reduction process (GO:0055114);
Diaporthe0G016880.1	7	Molecular Function: isocitrate lyase activity (GO:0004451);	Cellular Component: peroxisomal matrix (GO:0005782);	Biological Process: glyoxylate cycle (GO:0006097);	Biological Process: fatty acid catabolic process (GO:0009062);	Biological Process: carbon utilization (GO:0015976);	Biological Process: acetate catabolic process (GO:0045733);	Molecular Function: transferase activity, transferring acyl groups, acyl groups converted into alkyl on transfer (GO:0046912);
Diaporthe0G016890.1	2	Molecular Function: binding (GO:0005488);	Biological Process: RNA metabolic process (GO:0016070);
Diaporthe0G016920.1	1	Molecular Function: catalytic activity (GO:0003824);
Diaporthe0G016940.1	2	Molecular Function: serine-type endopeptidase activity (GO:0004252);	Biological Process: proteolysis (GO:0006508);
Diaporthe0G016960.1	2	Cellular Component: membrane (GO:0016020);	Biological Process: mycelium development (GO:0043581);
Diaporthe0G016970.1	4	Biological Process: lipid catabolic process (GO:0016042);	Molecular Function: lipase activity (GO:0016298);	Biological Process: cellular carbohydrate catabolic process (GO:0044275);	Molecular Function: cutinase activity (GO:0050525);
Diaporthe0G016980.1	1	Cellular Component: membrane (GO:0016020);
Diaporthe0G017000.1	2	Biological Process: metabolic process (GO:0008152);	Molecular Function: methyltransferase activity (GO:0008168);
Diaporthe0G017020.1	1	Molecular Function: catalytic activity (GO:0003824);
Diaporthe0G017030.1	2	Cellular Component: membrane (GO:0016020);	Cellular Component: cell part (GO:0044464);
Diaporthe0G017130.1	2	Molecular Function: binding (GO:0005488);	Biological Process: regulation of transcription from RNA polymerase II promoter (GO:0006357);
Diaporthe0G017140.1	6	Cellular Component: nucleus (GO:0005634);	Cellular Component: chromosome (GO:0005694);	Biological Process: transcription, DNA-templated (GO:0006351);	Molecular Function: kinase activity (GO:0016301);	Biological Process: phosphorylation (GO:0016310);	Biological Process: biological regulation (GO:0065007);
Diaporthe0G017150.1	2	Molecular Function: transporter activity (GO:0005215);	Biological Process: transport (GO:0006810);
Diaporthe0G017170.1	4	Molecular Function: proline dehydrogenase activity (GO:0004657);	Cellular Component: mitochondrion (GO:0005739);	Biological Process: proline catabolic process to glutamate (GO:0010133);	Biological Process: oxidation-reduction process (GO:0055114);
Diaporthe0G017180.1	1	Cellular Component: integral component of membrane (GO:0016021);
Diaporthe0G017220.1	2	Molecular Function: hydrolase activity, hydrolyzing O-glycosyl compounds (GO:0004553);	Biological Process: carbohydrate metabolic process (GO:0005975);
Diaporthe0G017270.1	1	Cellular Component: membrane (GO:0016020);
Diaporthe0G017280.1	3	Cellular Component: integral component of membrane (GO:0016021);	Molecular Function: substrate-specific transmembrane transporter activity (GO:0022891);	Biological Process: transmembrane transport (GO:0055085);
Diaporthe0G017320.1	7	Molecular Function: phosphoprotein phosphatase activity (GO:0004721);	Cellular Component: mitochondrial inner membrane presequence translocase complex (GO:0005744);	Cellular Component: integral component of membrane (GO:0016021);	Biological Process: protein import into mitochondrial matrix (GO:0030150);	Molecular Function: mitochondrion targeting sequence binding (GO:0030943);	Molecular Function: identical protein binding (GO:0042802);	Biological Process: regulation of mitochondrial membrane permeability (GO:0046902);
Diaporthe0G017330.1	2	Molecular Function: binding (GO:0005488);	Biological Process: signal transduction (GO:0007165);
Diaporthe0G017340.1	2	Cellular Component: integral component of membrane (GO:0016021);	Biological Process: transmembrane transport (GO:0055085);
Diaporthe0G017360.1	2	Molecular Function: oxidoreductase activity (GO:0016491);	Molecular Function: metal ion binding (GO:0046872);
Diaporthe0G017380.1	7	Cellular Component: plasma membrane (GO:0005886);	Molecular Function: allantoate transmembrane transporter activity (GO:0015124);	Cellular Component: integral component of membrane (GO:0016021);	Molecular Function: dipeptide transporter activity (GO:0042936);	Biological Process: dipeptide transport (GO:0042938);	Biological Process: tripeptide transport (GO:0042939);	Biological Process: transmembrane transport (GO:0055085);
Diaporthe0G017390.1	2	Molecular Function: binding (GO:0005488);	Biological Process: transcription, DNA-templated (GO:0006351);
Diaporthe0G017400.1	1	Cellular Component: membrane (GO:0016020);
Diaporthe0G017410.1	2	Biological Process: metabolic process (GO:0008152);	Molecular Function: lyase activity (GO:0016829);
Diaporthe0G017460.1	2	Molecular Function: metallocarboxypeptidase activity (GO:0004181);	Cellular Component: extracellular space (GO:0005615);
Diaporthe0G017530.1	3	Molecular Function: transporter activity (GO:0005215);	Cellular Component: integral component of membrane (GO:0016021);	Biological Process: transmembrane transport (GO:0055085);
Diaporthe0G017550.1	3	Molecular Function: protein kinase activity (GO:0004672);	Molecular Function: ATP binding (GO:0005524);	Biological Process: protein phosphorylation (GO:0006468);
Diaporthe0G017580.1	1	Cellular Component: integral component of membrane (GO:0016021);
Diaporthe0G017590.1	2	Molecular Function: aspartic-type endopeptidase activity (GO:0004190);	Biological Process: proteolysis (GO:0006508);
Diaporthe0G017620.1	3	Molecular Function: oxidoreductase activity, acting on CH-OH group of donors (GO:0016614);	Molecular Function: flavin adenine dinucleotide binding (GO:0050660);	Biological Process: oxidation-reduction process (GO:0055114);
Diaporthe0G017650.1	1	Cellular Component: membrane (GO:0016020);
Diaporthe0G017670.1	16	Biological Process: mRNA splicing, via spliceosome (GO:0000398);	Molecular Function: RNA binding (GO:0003723);	Cellular Component: U5 snRNP (GO:0005682);	Cellular Component: U1 snRNP (GO:0005685);	Cellular Component: U2 snRNP (GO:0005686);	Cellular Component: U4 snRNP (GO:0005687);	Cellular Component: U12-type spliceosomal complex (GO:0005689);	Cellular Component: small nucleolar ribonucleoprotein complex (GO:0005732);	Cellular Component: cytosol (GO:0005829);	Cellular Component: viral nucleocapsid (GO:0019013);	Cellular Component: SMN-Sm protein complex (GO:0034719);	Cellular Component: P granule (GO:0043186);	Cellular Component: U4/U6 x U5 tri-snRNP complex (GO:0046540);	Cellular Component: U2-type prespliceosome (GO:0071004);	Cellular Component: precatalytic spliceosome (GO:0071011);	Cellular Component: catalytic step 2 spliceosome (GO:0071013);
Diaporthe0G017750.1	4	Molecular Function: oxidoreductase activity (GO:0016491);	Molecular Function: metal ion binding (GO:0046872);	Molecular Function: organic cyclic compound binding (GO:0097159);	Molecular Function: heterocyclic compound binding (GO:1901363);
Diaporthe0G017810.1	2	Biological Process: response to stress (GO:0006950);	Cellular Component: integral component of membrane (GO:0016021);
Diaporthe0G017820.1	1	Cellular Component: integral component of membrane (GO:0016021);
Diaporthe0G017840.1	3	Molecular Function: beta-glucosidase activity (GO:0008422);	Biological Process: cellulose catabolic process (GO:0030245);	Molecular Function: scopolin beta-glucosidase activity (GO:0102483);
Diaporthe0G017860.1	2	Cellular Component: integral component of membrane (GO:0016021);	Biological Process: transmembrane transport (GO:0055085);
Diaporthe0G017880.1	3	Cellular Component: extracellular region (GO:0005576);	Molecular Function: mannan endo-1,4-beta-mannosidase activity (GO:0016985);	Biological Process: mannan catabolic process (GO:0046355);
Diaporthe0G017890.1	1	Cellular Component: membrane (GO:0016020);
Diaporthe0G017920.1	1	Cellular Component: membrane (GO:0016020);
Diaporthe0G017940.1	2	Molecular Function: hydrolase activity, hydrolyzing O-glycosyl compounds (GO:0004553);	Biological Process: carbohydrate metabolic process (GO:0005975);
Diaporthe0G017970.1	2	Cellular Component: integral component of membrane (GO:0016021);	Biological Process: transmembrane transport (GO:0055085);
Diaporthe0G017980.1	1	Molecular Function: hydrolase activity (GO:0016787);
Diaporthe0G017990.1	4	Molecular Function: 1-aminocyclopropane-1-carboxylate deaminase activity (GO:0008660);	Biological Process: amine catabolic process (GO:0009310);	Cellular Component: integral component of membrane (GO:0016021);	Molecular Function: pyridoxal phosphate binding (GO:0030170);
Diaporthe0G018040.1	5	Biological Process: glycerol metabolic process (GO:0006071);	Molecular Function: glycerol dehydrogenase [NAD+] activity (GO:0008888);	Molecular Function: maleylacetate reductase activity (GO:0018506);	Molecular Function: metal ion binding (GO:0046872);	Biological Process: oxidation-reduction process (GO:0055114);
Diaporthe0G018050.1	3	Cellular Component: integral component of membrane (GO:0016021);	Biological Process: oligopeptide transmembrane transport (GO:0035672);	Molecular Function: oligopeptide transmembrane transporter activity (GO:0035673);
Diaporthe0G018070.1	1	Cellular Component: integral component of membrane (GO:0016021);
Diaporthe0G018100.1	3	Biological Process: guanine catabolic process (GO:0006147);	Molecular Function: zinc ion binding (GO:0008270);	Molecular Function: guanine deaminase activity (GO:0008892);
Diaporthe0G018110.1	2	Molecular Function: catalytic activity (GO:0003824);	Biological Process: metabolic process (GO:0008152);
Diaporthe0G018120.1	1	Molecular Function: nuclease activity (GO:0004518);
Diaporthe0G018140.1	9	Molecular Function: serine-type endopeptidase activity (GO:0004252);	Cellular Component: extracellular region (GO:0005576);	Biological Process: complement activation (GO:0006956);	Biological Process: pathogenesis (GO:0009405);	Molecular Function: IgE binding (GO:0019863);	Biological Process: protein catabolic process (GO:0030163);	Biological Process: active evasion of host immune response via regulation of host complement system (GO:0042784);	Biological Process: elastin catabolic process (GO:0060309);	Molecular Function: fibrinogen binding (GO:0070051);
Diaporthe0G018150.1	1	Molecular Function: sulfuric ester hydrolase activity (GO:0008484);
Diaporthe0G018180.1	5	Biological Process: macromolecule biosynthetic process (GO:0009059);	Biological Process: primary metabolic process (GO:0044238);	Biological Process: cellular macromolecule metabolic process (GO:0044260);	Biological Process: cellular nitrogen compound biosynthetic process (GO:0044271);	Cellular Component: intracellular part (GO:0044424);
Diaporthe0G018210.1	3	Molecular Function: protein serine/threonine kinase activity (GO:0004674);	Molecular Function: ATP binding (GO:0005524);	Biological Process: protein phosphorylation (GO:0006468);
Diaporthe0G018230.1	2	Molecular Function: oxidoreductase activity (GO:0016491);	Molecular Function: ion binding (GO:0043167);
Diaporthe0G018280.1	2	Biological Process: mycelium development (GO:0043581);	Biological Process: interaction with host via protein secreted by type II secretion system (GO:0052051);
Diaporthe0G018290.1	1	Molecular Function: hydrolase activity (GO:0016787);
Diaporthe0G018300.1	4	Biological Process: anion transport (GO:0006820);	Cellular Component: integral component of membrane (GO:0016021);	Molecular Function: transmembrane transporter activity (GO:0022857);	Biological Process: transmembrane transport (GO:0055085);
Diaporthe0G018320.1	3	Cellular Component: integral component of membrane (GO:0016021);	Molecular Function: transmembrane transporter activity (GO:0022857);	Biological Process: transmembrane transport (GO:0055085);
Diaporthe0G018330.1	2	Molecular Function: oxidoreductase activity (GO:0016491);	Biological Process: oxidation-reduction process (GO:0055114);
Diaporthe0G018340.1	4	Molecular Function: N,N-dimethylaniline monooxygenase activity (GO:0004499);	Molecular Function: flavin adenine dinucleotide binding (GO:0050660);	Molecular Function: NADP binding (GO:0050661);	Biological Process: oxidation-reduction process (GO:0055114);
Diaporthe0G018350.1	6	Molecular Function: DNA binding (GO:0003677);	Cellular Component: nucleus (GO:0005634);	Biological Process: transcription, DNA-templated (GO:0006351);	Molecular Function: zinc ion binding (GO:0008270);	Cellular Component: integral component of membrane (GO:0016021);	Biological Process: transmembrane transport (GO:0055085);
Diaporthe0G018360.1	7	Molecular Function: N,N-dimethylaniline monooxygenase activity (GO:0004499);	Biological Process: proteolysis (GO:0006508);	Molecular Function: peptidase activity (GO:0008233);	Cellular Component: integral component of membrane (GO:0016021);	Molecular Function: flavin adenine dinucleotide binding (GO:0050660);	Molecular Function: NADP binding (GO:0050661);	Biological Process: oxidation-reduction process (GO:0055114);
Diaporthe0G018380.1	2	Molecular Function: oxidoreductase activity (GO:0016491);	Biological Process: oxidation-reduction process (GO:0055114);
Diaporthe0G018390.1	1	Molecular Function: catalytic activity (GO:0003824);
Diaporthe0G018400.1	2	Biological Process: protein N-linked glycosylation (GO:0006487);	Biological Process: oligosaccharide metabolic process (GO:0009311);
Diaporthe0G018420.1	3	Molecular Function: riboflavin kinase activity (GO:0008531);	Biological Process: riboflavin biosynthetic process (GO:0009231);	Biological Process: phosphorylation (GO:0016310);
Diaporthe0G018430.1	1	Molecular Function: catalytic activity (GO:0003824);
Diaporthe0G018450.1	2	Molecular Function: catalytic activity (GO:0003824);	Biological Process: metabolic process (GO:0008152);
Diaporthe0G018480.1	6	Molecular Function: monooxygenase activity (GO:0004497);	Molecular Function: iron ion binding (GO:0005506);	Cellular Component: membrane (GO:0016020);	Molecular Function: oxidoreductase activity, acting on paired donors, with incorporation or reduction of molecular oxygen (GO:0016705);	Molecular Function: heme binding (GO:0020037);	Biological Process: oxidation-reduction process (GO:0055114);
Diaporthe0G018490.1	2	Molecular Function: catalytic activity (GO:0003824);	Biological Process: metabolic process (GO:0008152);
Diaporthe0G018500.1	2	Molecular Function: oxidoreductase activity (GO:0016491);	Molecular Function: metal ion binding (GO:0046872);
Diaporthe0G018510.1	1	Cellular Component: membrane (GO:0016020);
Diaporthe0G018520.1	2	Molecular Function: binding (GO:0005488);	Biological Process: transcription, DNA-templated (GO:0006351);
Diaporthe0G018530.1	1	Cellular Component: integral component of membrane (GO:0016021);
Diaporthe0G018570.1	2	Cellular Component: nucleus (GO:0005634);	Cellular Component: cytosol (GO:0005829);
Diaporthe0G018620.1	3	Biological Process: lipid metabolic process (GO:0006629);	Molecular Function: phosphoric diester hydrolase activity (GO:0008081);	Molecular Function: lyase activity (GO:0016829);
Diaporthe0G018630.1	1	Molecular Function: catalytic activity (GO:0003824);
Diaporthe0G018640.1	6	Molecular Function: L-aspartate:2-oxoglutarate aminotransferase activity (GO:0004069);	Cellular Component: peroxisome (GO:0005777);	Cellular Component: cytosol (GO:0005829);	Biological Process: aspartate biosynthetic process (GO:0006532);	Molecular Function: pyridoxal phosphate binding (GO:0030170);	Molecular Function: L-phenylalanine:2-oxoglutarate aminotransferase activity (GO:0080130);
Diaporthe0G018650.1	2	Molecular Function: methyltransferase activity (GO:0008168);	Biological Process: methylation (GO:0032259);
Diaporthe0G018670.1	3	Molecular Function: zinc ion binding (GO:0008270);	Molecular Function: oxidoreductase activity (GO:0016491);	Biological Process: oxidation-reduction process (GO:0055114);
Diaporthe0G018680.1	9	Molecular Function: RNA polymerase II transcription factor activity, sequence-specific DNA binding (GO:0000981);	Molecular Function: DNA binding (GO:0003677);	Cellular Component: nucleus (GO:0005634);	Biological Process: regulation of transcription from RNA polymerase II promoter (GO:0006357);	Molecular Function: zinc ion binding (GO:0008270);	Biological Process: carbohydrate transport (GO:0008643);	Cellular Component: integral component of membrane (GO:0016021);	Molecular Function: substrate-specific transmembrane transporter activity (GO:0022891);	Biological Process: transmembrane transport (GO:0055085);
Diaporthe0G018700.1	2	Molecular Function: dioxygenase activity (GO:0051213);	Biological Process: oxidation-reduction process (GO:0055114);
Diaporthe0G018710.1	4	Biological Process: transcription, DNA-templated (GO:0006351);	Molecular Function: transition metal ion binding (GO:0046914);	Molecular Function: organic cyclic compound binding (GO:0097159);	Molecular Function: heterocyclic compound binding (GO:1901363);
Diaporthe0G018720.1	2	Molecular Function: catalytic activity (GO:0003824);	Biological Process: metabolic process (GO:0008152);
Diaporthe0G018730.1	1	Cellular Component: membrane (GO:0016020);
Diaporthe0G018750.1	1	Biological Process: carbohydrate metabolic process (GO:0005975);
Diaporthe0G018760.1	1	Cellular Component: membrane (GO:0016020);
Diaporthe0G018790.1	6	Molecular Function: sedoheptulose-7-phosphate:D-glyceraldehyde-3-phosphate glyceronetransferase activity (GO:0004801);	Cellular Component: nucleus (GO:0005634);	Cellular Component: cytosol (GO:0005829);	Biological Process: carbohydrate metabolic process (GO:0005975);	Biological Process: pentose-phosphate shunt (GO:0006098);	Biological Process: mycelium development (GO:0043581);
Diaporthe0G018800.1	3	Molecular Function: zinc ion binding (GO:0008270);	Molecular Function: oxidoreductase activity (GO:0016491);	Biological Process: oxidation-reduction process (GO:0055114);
Diaporthe0G018820.1	1	Molecular Function: catalytic activity (GO:0003824);
Diaporthe0G018840.1	3	Molecular Function: zinc ion binding (GO:0008270);	Molecular Function: oxidoreductase activity (GO:0016491);	Biological Process: oxidation-reduction process (GO:0055114);
Diaporthe0G018870.1	1	Cellular Component: membrane (GO:0016020);
Diaporthe0G018890.1	1	Molecular Function: transferase activity (GO:0016740);
Diaporthe0G018910.1	6	Molecular Function: GTPase activity (GO:0003924);	Molecular Function: GTP binding (GO:0005525);	Cellular Component: mitochondrial inner membrane (GO:0005743);	Cellular Component: mitochondrial ribosome (GO:0005761);	Molecular Function: ribosome binding (GO:0043022);	Biological Process: positive regulation of translation (GO:0045727);
Diaporthe0G018940.1	1	Cellular Component: membrane (GO:0016020);
Diaporthe0G018960.1	1	Cellular Component: membrane (GO:0016020);
Diaporthe0G018970.1	2	Molecular Function: peptidase activity (GO:0008233);	Biological Process: protein metabolic process (GO:0019538);
Diaporthe0G018980.1	7	Biological Process: septin ring assembly (GO:0000921);	Biological Process: cellular zinc ion homeostasis (GO:0006882);	Cellular Component: integral component of endoplasmic reticulum membrane (GO:0030176);	Cellular Component: cortical endoplasmic reticulum (GO:0032541);	Biological Process: protein targeting to nuclear inner membrane (GO:0036228);	Biological Process: endoplasmic reticulum inheritance (GO:0048309);	Cellular Component: perinuclear endoplasmic reticulum (GO:0097038);
Diaporthe0G019000.1	4	Molecular Function: oxidoreductase activity (GO:0016491);	Molecular Function: ion binding (GO:0043167);	Molecular Function: organic cyclic compound binding (GO:0097159);	Molecular Function: heterocyclic compound binding (GO:1901363);
Diaporthe0G019050.1	7	Biological Process: cytokinesis (GO:0000910);	Molecular Function: receptor signaling protein serine/threonine kinase activity (GO:0004702);	Cellular Component: cytoplasm (GO:0005737);	Biological Process: protein phosphorylation (GO:0006468);	Biological Process: actin cytoskeleton organization (GO:0030036);	Biological Process: regulation of cellular process (GO:0050794);	Biological Process: mitotic cell cycle process (GO:1903047);
Diaporthe0G019070.1	3	Molecular Function: nucleotide binding (GO:0000166);	Biological Process: folic acid-containing compound biosynthetic process (GO:0009396);	Molecular Function: acid-amino acid ligase activity (GO:0016881);
Diaporthe0G019080.1	1	Biological Process: biosynthetic process (GO:0009058);
Diaporthe0G019100.1	4	Molecular Function: protein serine/threonine phosphatase activity (GO:0004722);	Molecular Function: calcium ion binding (GO:0005509);	Biological Process: protein dephosphorylation (GO:0006470);	Cellular Component: integral component of membrane (GO:0016021);
Diaporthe0G019130.1	2	Cellular Component: membrane (GO:0016020);	Molecular Function: transferase activity (GO:0016740);
Diaporthe0G019160.1	3	Molecular Function: hydrolase activity (GO:0016787);	Cellular Component: membrane part (GO:0044425);	Cellular Component: cell part (GO:0044464);
Diaporthe0G019170.1	2	Molecular Function: oxidoreductase activity (GO:0016491);	Molecular Function: ion binding (GO:0043167);
Diaporthe0G019190.1	2	Cellular Component: integral component of membrane (GO:0016021);	Biological Process: transmembrane transport (GO:0055085);
Diaporthe0G019210.1	2	Cellular Component: intracellular (GO:0005622);	Molecular Function: metallopeptidase activity (GO:0008237);
Diaporthe0G019230.1	2	Cellular Component: integral component of membrane (GO:0016021);	Biological Process: transmembrane transport (GO:0055085);
Diaporthe0G019240.1	2	Molecular Function: hydrolase activity, hydrolyzing O-glycosyl compounds (GO:0004553);	Biological Process: carbohydrate metabolic process (GO:0005975);
Diaporthe0G019260.1	2	Molecular Function: oxidoreductase activity (GO:0016491);	Biological Process: oxidation-reduction process (GO:0055114);
Diaporthe0G019270.1	2	Molecular Function: metallocarboxypeptidase activity (GO:0004181);	Cellular Component: extracellular space (GO:0005615);
Diaporthe0G019280.1	1	Molecular Function: transferase activity (GO:0016740);
Diaporthe0G019290.1	1	Molecular Function: catalytic activity (GO:0003824);
Diaporthe0G019300.1	2	Cellular Component: integral component of membrane (GO:0016021);	Biological Process: transmembrane transport (GO:0055085);
Diaporthe0G019310.1	5	Molecular Function: transketolase activity (GO:0004802);	Cellular Component: nucleus (GO:0005634);	Cellular Component: cytosol (GO:0005829);	Biological Process: metabolic process (GO:0008152);	Molecular Function: metal ion binding (GO:0046872);
Diaporthe0G019340.1	2	Biological Process: metabolic process (GO:0008152);	Molecular Function: sulfuric ester hydrolase activity (GO:0008484);
Diaporthe0G019360.1	4	Molecular Function: RNA polymerase II transcription factor activity, sequence-specific DNA binding (GO:0000981);	Cellular Component: nucleus (GO:0005634);	Biological Process: regulation of transcription from RNA polymerase II promoter (GO:0006357);	Molecular Function: zinc ion binding (GO:0008270);
Diaporthe0G019390.1	4	Molecular Function: hydrolase activity, hydrolyzing O-glycosyl compounds (GO:0004553);	Biological Process: cell wall macromolecule catabolic process (GO:0016998);	Molecular Function: polysaccharide binding (GO:0030247);	Cellular Component: extraorganismal space (GO:0043245);
Diaporthe0G019510.1	1	Cellular Component: cytoplasm (GO:0005737);
Diaporthe0G019520.1	3	Cellular Component: membrane (GO:0016020);	Molecular Function: cation binding (GO:0043169);	Cellular Component: cell part (GO:0044464);
Diaporthe0G019540.1	1	Molecular Function: transferase activity (GO:0016740);
Diaporthe0G019550.1	2	Cellular Component: integral component of membrane (GO:0016021);	Biological Process: transmembrane transport (GO:0055085);
Diaporthe0G019570.1	4	Cellular Component: membrane (GO:0016020);	Molecular Function: kinase activity (GO:0016301);	Biological Process: phosphorylation (GO:0016310);	Biological Process: phosphatidylinositol metabolic process (GO:0046488);
Diaporthe0G019580.1	2	Molecular Function: catalytic activity (GO:0003824);	Biological Process: metabolic process (GO:0008152);
Diaporthe0G019590.1	2	Molecular Function: O-methyltransferase activity (GO:0008171);	Biological Process: methylation (GO:0032259);
Diaporthe0G019610.1	1	Molecular Function: hydrolase activity (GO:0016787);
Diaporthe0G019620.1	3	Molecular Function: copper ion binding (GO:0005507);	Molecular Function: hydroquinone:oxygen oxidoreductase activity (GO:0052716);	Biological Process: oxidation-reduction process (GO:0055114);
Diaporthe0G019630.1	1	Cellular Component: membrane (GO:0016020);
Diaporthe0G019650.1	1	Molecular Function: oxidoreductase activity (GO:0016491);
Diaporthe0G019660.1	1	Cellular Component: membrane (GO:0016020);
Diaporthe0G019670.1	3	Biological Process: amino acid transmembrane transport (GO:0003333);	Molecular Function: amino acid transmembrane transporter activity (GO:0015171);	Cellular Component: integral component of membrane (GO:0016021);
Diaporthe0G019680.1	2	Biological Process: metabolic process (GO:0008152);	Molecular Function: hydrolase activity, acting on glycosyl bonds (GO:0016798);
Diaporthe0G019690.1	3	Biological Process: cellular process (GO:0009987);	Molecular Function: transferase activity (GO:0016740);	Biological Process: organic substance metabolic process (GO:0071704);
Diaporthe0G019710.1	4	Molecular Function: hydrolase activity, hydrolyzing O-glycosyl compounds (GO:0004553);	Cellular Component: extracellular region (GO:0005576);	Biological Process: cellulose catabolic process (GO:0030245);	Molecular Function: cellulose binding (GO:0030248);
Diaporthe0G019720.1	1	Cellular Component: membrane (GO:0016020);
Diaporthe0G019730.1	1	Cellular Component: membrane (GO:0016020);
Diaporthe0G019750.1	1	Molecular Function: oxidoreductase activity (GO:0016491);
Diaporthe0G019810.1	3	Molecular Function: hydrolase activity, hydrolyzing O-glycosyl compounds (GO:0004553);	Molecular Function: binding (GO:0005488);	Biological Process: carbohydrate metabolic process (GO:0005975);
Diaporthe0G019850.1	1	Molecular Function: hydrolase activity (GO:0016787);
Diaporthe0G019880.1	2	Molecular Function: oxidoreductase activity (GO:0016491);	Molecular Function: metal ion binding (GO:0046872);
Diaporthe0G019910.1	2	Molecular Function: oxidoreductase activity (GO:0016491);	Biological Process: oxidation-reduction process (GO:0055114);
Diaporthe0G019920.1	1	Molecular Function: hydrolase activity (GO:0016787);
Diaporthe0G020090.1	3	Molecular Function: zinc ion binding (GO:0008270);	Molecular Function: oxidoreductase activity (GO:0016491);	Biological Process: oxidation-reduction process (GO:0055114);
Diaporthe0G020100.1	1	Molecular Function: binding (GO:0005488);
Diaporthe0G020150.1	3	Cellular Component: presequence translocase-associated import motor (GO:0001405);	Cellular Component: integral component of membrane (GO:0016021);	Biological Process: protein import into mitochondrial matrix (GO:0030150);
Diaporthe0G020160.1	12	Molecular Function: nucleotide binding (GO:0000166);	Biological Process: tRNA wobble uridine modification (GO:0002098);	Cellular Component: cytoplasm (GO:0005737);	Biological Process: cellular protein modification process (GO:0006464);	Biological Process: pseudohyphal growth (GO:0007124);	Molecular Function: small protein activating enzyme activity (GO:0008641);	Cellular Component: membrane (GO:0016020);	Molecular Function: sulfurtransferase activity (GO:0016783);	Biological Process: tRNA thio-modification (GO:0034227);	Molecular Function: ion binding (GO:0043167);	Biological Process: mycelium development (GO:0043581);	Molecular Function: adenylyltransferase activity (GO:0070566);
Diaporthe0G020180.1	2	Biological Process: proteolysis (GO:0006508);	Molecular Function: cysteine-type peptidase activity (GO:0008234);
Diaporthe0G020230.1	2	Cellular Component: membrane (GO:0016020);	Molecular Function: transferase activity, transferring acyl groups (GO:0016746);
Diaporthe0G020240.1	3	Biological Process: carbohydrate metabolic process (GO:0005975);	Cellular Component: integral component of membrane (GO:0016021);	Molecular Function: transferase activity (GO:0016740);
Diaporthe0G020270.1	3	Molecular Function: zinc ion binding (GO:0008270);	Molecular Function: oxidoreductase activity (GO:0016491);	Biological Process: oxidation-reduction process (GO:0055114);
Diaporthe0G020320.1	1	Molecular Function: hydrolase activity (GO:0016787);
Diaporthe0G020340.1	5	Molecular Function: kinase activity (GO:0016301);	Biological Process: phosphorylation (GO:0016310);	Molecular Function: phosphotransferase activity, alcohol group as acceptor (GO:0016773);	Biological Process: primary metabolic process (GO:0044238);	Biological Process: organic substance metabolic process (GO:0071704);
Diaporthe0G020370.1	1	Cellular Component: membrane (GO:0016020);
Diaporthe0G020420.1	6	Molecular Function: 4-alpha-glucanotransferase activity (GO:0004134);	Molecular Function: amylo-alpha-1,6-glucosidase activity (GO:0004135);	Cellular Component: nucleus (GO:0005634);	Cellular Component: cytoplasm (GO:0005737);	Biological Process: glycogen biosynthetic process (GO:0005978);	Biological Process: glycogen catabolic process (GO:0005980);
Diaporthe0G020460.1	4	Biological Process: lipid metabolic process (GO:0006629);	Cellular Component: integral component of membrane (GO:0016021);	Molecular Function: oxidoreductase activity, acting on paired donors, with oxidation of a pair of donors resulting in the reduction of molecular oxygen to two molecules of water (GO:0016717);	Biological Process: oxidation-reduction process (GO:0055114);
Diaporthe0G020470.1	7	Molecular Function: GTPase activator activity (GO:0005096);	Cellular Component: intracellular (GO:0005622);	Biological Process: intracellular protein transport (GO:0006886);	Cellular Component: endomembrane system (GO:0012505);	Molecular Function: Rab GTPase binding (GO:0017137);	Biological Process: regulation of vesicle fusion (GO:0031338);	Biological Process: activation of GTPase activity (GO:0090630);
Diaporthe0G020510.1	5	Molecular Function: channel activity (GO:0015267);	Cellular Component: integral component of membrane (GO:0016021);	Molecular Function: substrate-specific transmembrane transporter activity (GO:0022891);	Biological Process: ion transmembrane transport (GO:0034220);	Biological Process: single-organism transport (GO:0044765);
Diaporthe0G020520.1	5	Molecular Function: transcription factor activity, sequence-specific DNA binding (GO:0003700);	Molecular Function: binding (GO:0005488);	Biological Process: regulation of transcription from RNA polymerase II promoter (GO:0006357);	Biological Process: regulation of secondary metabolic process (GO:0043455);	Biological Process: secondary metabolite biosynthetic process (GO:0044550);
Diaporthe0G020530.1	4	Cellular Component: integral component of membrane (GO:0016021);	Biological Process: cellular response to drug (GO:0035690);	Biological Process: secondary metabolite biosynthetic process (GO:0044550);	Biological Process: transmembrane transport (GO:0055085);
Diaporthe0G020540.1	5	Molecular Function: monooxygenase activity (GO:0004497);	Molecular Function: iron ion binding (GO:0005506);	Molecular Function: oxidoreductase activity, acting on paired donors, with incorporation or reduction of molecular oxygen (GO:0016705);	Molecular Function: heme binding (GO:0020037);	Biological Process: oxidation-reduction process (GO:0055114);
Diaporthe0G020550.1	3	Molecular Function: catalytic activity (GO:0003824);	Biological Process: cellular biosynthetic process (GO:0044249);	Biological Process: secondary metabolite biosynthetic process (GO:0044550);
Diaporthe0G020560.1	4	Biological Process: carbohydrate metabolic process (GO:0005975);	Molecular Function: methyltransferase activity (GO:0008168);	Molecular Function: hydrolase activity (GO:0016787);	Biological Process: secondary metabolite biosynthetic process (GO:0044550);
Diaporthe0G020570.1	13	Molecular Function: nucleotide binding (GO:0000166);	Biological Process: formation of translation preinitiation complex (GO:0001731);	Molecular Function: translation initiation factor activity (GO:0003743);	Cellular Component: cytosol (GO:0005829);	Biological Process: regulation of translational initiation (GO:0006446);	Biological Process: proteolysis (GO:0006508);	Cellular Component: cytoplasmic stress granule (GO:0010494);	Cellular Component: eukaryotic 43S preinitiation complex (GO:0016282);	Molecular Function: translation initiation factor binding (GO:0031369);	Cellular Component: eukaryotic 48S preinitiation complex (GO:0033290);	Cellular Component: multi-eIF complex (GO:0043614);	Cellular Component: eukaryotic translation initiation factor 3 complex, eIF3e (GO:0071540);	Cellular Component: eukaryotic translation initiation factor 3 complex, eIF3m (GO:0071541);
Diaporthe0G020580.1	5	Molecular Function: ATP binding (GO:0005524);	Cellular Component: nucleus (GO:0005634);	Cellular Component: chaperonin-containing T-complex (GO:0005832);	Biological Process: protein folding (GO:0006457);	Molecular Function: unfolded protein binding (GO:0051082);
Diaporthe0G020590.1	6	Molecular Function: monooxygenase activity (GO:0004497);	Molecular Function: iron ion binding (GO:0005506);	Cellular Component: membrane (GO:0016020);	Molecular Function: oxidoreductase activity, acting on paired donors, with incorporation or reduction of molecular oxygen (GO:0016705);	Molecular Function: heme binding (GO:0020037);	Biological Process: oxidation-reduction process (GO:0055114);
Diaporthe0G020630.1	1	Cellular Component: integral component of membrane (GO:0016021);
Diaporthe0G020640.1	4	Molecular Function: transcription factor activity, sequence-specific DNA binding (GO:0003700);	Biological Process: regulation of transcription, DNA-templated (GO:0006355);	Cellular Component: membrane (GO:0016020);	Molecular Function: transition metal ion binding (GO:0046914);
Diaporthe0G020730.1	2	Molecular Function: oxidoreductase activity (GO:0016491);	Biological Process: oxidation-reduction process (GO:0055114);
Diaporthe0G020740.1	2	Molecular Function: oxidoreductase activity (GO:0016491);	Molecular Function: metal ion binding (GO:0046872);
Diaporthe0G020760.1	3	Molecular Function: oxidoreductase activity, acting on CH-OH group of donors (GO:0016614);	Molecular Function: flavin adenine dinucleotide binding (GO:0050660);	Biological Process: oxidation-reduction process (GO:0055114);
Diaporthe0G020770.1	2	Molecular Function: oxidoreductase activity (GO:0016491);	Molecular Function: ion binding (GO:0043167);
Diaporthe0G020780.1	3	Cellular Component: cytoplasm (GO:0005737);	Molecular Function: S-adenosylmethionine-dependent methyltransferase activity (GO:0008757);	Biological Process: methylation (GO:0032259);
Diaporthe0G020790.1	1	Cellular Component: membrane (GO:0016020);
Diaporthe0G020800.1	2	Molecular Function: alcohol dehydrogenase (NADP+) activity (GO:0008106);	Biological Process: oxidation-reduction process (GO:0055114);
Diaporthe0G020810.1	5	Cellular Component: integral component of membrane (GO:0016021);	Molecular Function: oxidoreductase activity (GO:0016491);	Molecular Function: substrate-specific transmembrane transporter activity (GO:0022891);	Biological Process: transmembrane transport (GO:0055085);	Biological Process: oxidation-reduction process (GO:0055114);
Diaporthe0G020820.1	1	Biological Process: metabolic process (GO:0008152);
Diaporthe0G020870.1	2	Cellular Component: integral component of membrane (GO:0016021);	Biological Process: transmembrane transport (GO:0055085);
Diaporthe0G020880.1	4	Molecular Function: RNA polymerase II transcription factor activity, sequence-specific DNA binding (GO:0000981);	Cellular Component: nucleus (GO:0005634);	Biological Process: regulation of transcription from RNA polymerase II promoter (GO:0006357);	Molecular Function: zinc ion binding (GO:0008270);
Diaporthe0G020900.1	1	Molecular Function: oxidoreductase activity (GO:0016491);
Diaporthe0G020910.1	2	Molecular Function: binding (GO:0005488);	Molecular Function: oxidoreductase activity (GO:0016491);
Diaporthe0G020920.1	3	Molecular Function: catalytic activity (GO:0003824);	Biological Process: secondary metabolite biosynthetic process (GO:0044550);	Biological Process: pseurotin A biosynthetic process (GO:1900790);
Diaporthe0G020940.1	2	Molecular Function: catalytic activity (GO:0003824);	Biological Process: metabolic process (GO:0008152);
Diaporthe0G020960.1	3	Molecular Function: vanillyl-alcohol oxidase activity (GO:0018465);	Molecular Function: flavin adenine dinucleotide binding (GO:0050660);	Biological Process: oxidation-reduction process (GO:0055114);
Diaporthe0G020970.1	8	Molecular Function: protein disulfide isomerase activity (GO:0003756);	Cellular Component: nucleus (GO:0005634);	Cellular Component: cytosol (GO:0005829);	Biological Process: protein folding (GO:0006457);	Molecular Function: thiol oxidase activity (GO:0016972);	Cellular Component: integral component of endoplasmic reticulum membrane (GO:0030176);	Biological Process: mycelium development (GO:0043581);	Biological Process: oxidation-reduction process (GO:0055114);
Diaporthe0G020980.1	7	Molecular Function: threonine-type endopeptidase activity (GO:0004298);	Cellular Component: nucleus (GO:0005634);	Cellular Component: endoplasmic reticulum membrane (GO:0005789);	Biological Process: proteasomal ubiquitin-independent protein catabolic process (GO:0010499);	Cellular Component: proteasome core complex, beta-subunit complex (GO:0019774);	Cellular Component: proteasome storage granule (GO:0034515);	Biological Process: proteasome-mediated ubiquitin-dependent protein catabolic process (GO:0043161);
Diaporthe0G021000.1	7	Biological Process: phosphorylation (GO:0016310);	Biological Process: regulation of cellular metabolic process (GO:0031323);	Cellular Component: intracellular organelle (GO:0043229);	Biological Process: cellular macromolecule metabolic process (GO:0044260);	Biological Process: single-organism cellular process (GO:0044763);	Biological Process: regulation of macromolecule metabolic process (GO:0060255);	Biological Process: regulation of primary metabolic process (GO:0080090);
Diaporthe0G021010.1	2	Molecular Function: oxidoreductase activity (GO:0016491);	Molecular Function: transition metal ion binding (GO:0046914);
Diaporthe0G021030.1	2	Molecular Function: catalytic activity (GO:0003824);	Molecular Function: cation binding (GO:0043169);
Diaporthe0G021050.1	6	Molecular Function: monooxygenase activity (GO:0004497);	Molecular Function: iron ion binding (GO:0005506);	Cellular Component: integral component of membrane (GO:0016021);	Molecular Function: oxidoreductase activity, acting on paired donors, with incorporation or reduction of molecular oxygen (GO:0016705);	Molecular Function: heme binding (GO:0020037);	Biological Process: oxidation-reduction process (GO:0055114);
Diaporthe0G021070.1	2	Molecular Function: catalytic activity (GO:0003824);	Molecular Function: binding (GO:0005488);
Diaporthe0G021080.1	1	Molecular Function: hydrolase activity (GO:0016787);
Diaporthe0G021100.1	2	Cellular Component: integral component of membrane (GO:0016021);	Biological Process: transmembrane transport (GO:0055085);
Diaporthe0G021160.1	4	Molecular Function: catalytic activity (GO:0003824);	Molecular Function: binding (GO:0005488);	Biological Process: primary metabolic process (GO:0044238);	Biological Process: cellular macromolecule metabolic process (GO:0044260);
Diaporthe0G021190.1	4	Molecular Function: catalytic activity (GO:0003824);	Biological Process: cellular protein metabolic process (GO:0044267);	Cellular Component: cytoplasmic part (GO:0044444);	Molecular Function: metal ion binding (GO:0046872);
Diaporthe0G021210.1	4	Molecular Function: NAD+ synthase (glutamine-hydrolyzing) activity (GO:0003952);	Molecular Function: glutaminase activity (GO:0004359);	Molecular Function: ATP binding (GO:0005524);	Biological Process: NAD biosynthetic process (GO:0009435);
Diaporthe0G021230.1	3	Cellular Component: integral component of membrane (GO:0016021);	Molecular Function: transmembrane transporter activity (GO:0022857);	Biological Process: transmembrane transport (GO:0055085);
Diaporthe0G021290.1	1	Cellular Component: membrane (GO:0016020);
Diaporthe0G021300.1	5	Cellular Component: membrane (GO:0016020);	Biological Process: mycelium development (GO:0043581);	Biological Process: transmembrane transport (GO:0055085);	Molecular Function: organic cyclic compound binding (GO:0097159);	Molecular Function: heterocyclic compound binding (GO:1901363);
Diaporthe0G021350.1	1	Molecular Function: hydrolase activity (GO:0016787);
Diaporthe0G021360.1	6	Molecular Function: monooxygenase activity (GO:0004497);	Molecular Function: iron ion binding (GO:0005506);	Cellular Component: integral component of membrane (GO:0016021);	Molecular Function: oxidoreductase activity, acting on paired donors, with incorporation or reduction of molecular oxygen (GO:0016705);	Molecular Function: heme binding (GO:0020037);	Biological Process: oxidation-reduction process (GO:0055114);
Diaporthe0G021380.1	3	Cellular Component: integral component of membrane (GO:0016021);	Molecular Function: oxidoreductase activity (GO:0016491);	Biological Process: oxidation-reduction process (GO:0055114);
Diaporthe0G021390.1	10	Molecular Function: RNA polymerase II transcription factor activity, sequence-specific DNA binding (GO:0000981);	Molecular Function: DNA binding (GO:0003677);	Molecular Function: N,N-dimethylaniline monooxygenase activity (GO:0004499);	Cellular Component: nucleus (GO:0005634);	Biological Process: regulation of transcription from RNA polymerase II promoter (GO:0006357);	Molecular Function: zinc ion binding (GO:0008270);	Cellular Component: membrane (GO:0016020);	Molecular Function: flavin adenine dinucleotide binding (GO:0050660);	Molecular Function: NADP binding (GO:0050661);	Biological Process: oxidation-reduction process (GO:0055114);
Diaporthe0G021400.1	2	Molecular Function: binding (GO:0005488);	Biological Process: metabolic process (GO:0008152);
Diaporthe0G021430.1	1	Molecular Function: catalytic activity (GO:0003824);
Diaporthe0G021440.1	5	Molecular Function: nucleic acid binding (GO:0003676);	Molecular Function: alanine-tRNA ligase activity (GO:0004813);	Molecular Function: ATP binding (GO:0005524);	Biological Process: alanyl-tRNA aminoacylation (GO:0006419);	Molecular Function: lyase activity (GO:0016829);
Diaporthe0G021450.1	3	Biological Process: ribosomal large subunit assembly (GO:0000027);	Cellular Component: nucleolus (GO:0005730);	Cellular Component: integral component of membrane (GO:0016021);
Diaporthe0G021480.1	2	Biological Process: trehalose biosynthetic process (GO:0005992);	Molecular Function: transferase activity (GO:0016740);
Diaporthe0G021490.1	2	Cellular Component: integral component of membrane (GO:0016021);	Biological Process: transmembrane transport (GO:0055085);
Diaporthe0G021520.1	2	Molecular Function: branched-chain-amino-acid transaminase activity (GO:0004084);	Biological Process: branched-chain amino acid metabolic process (GO:0009081);
Diaporthe0G021530.1	3	Molecular Function: potassium ion transmembrane transporter activity (GO:0015079);	Cellular Component: integral component of membrane (GO:0016021);	Biological Process: potassium ion transmembrane transport (GO:0071805);
Diaporthe0G021560.1	3	Cellular Component: membrane (GO:0016020);	Molecular Function: oxidoreductase activity (GO:0016491);	Molecular Function: metal ion binding (GO:0046872);
Diaporthe0G021570.1	4	Molecular Function: hydrolase activity, hydrolyzing O-glycosyl compounds (GO:0004553);	Cellular Component: extracellular region (GO:0005576);	Biological Process: carbohydrate metabolic process (GO:0005975);	Molecular Function: cellulose binding (GO:0030248);
Diaporthe0G021580.1	4	Molecular Function: protein serine/threonine kinase activity (GO:0004674);	Molecular Function: ATP binding (GO:0005524);	Biological Process: protein phosphorylation (GO:0006468);	Cellular Component: integral component of membrane (GO:0016021);
Diaporthe0G021620.1	3	Biological Process: DNA metabolic process (GO:0006259);	Molecular Function: organic cyclic compound binding (GO:0097159);	Molecular Function: heterocyclic compound binding (GO:1901363);
Diaporthe0G021630.1	2	Biological Process: cation transport (GO:0006812);	Cellular Component: membrane (GO:0016020);
Diaporthe0G021700.1	1	Molecular Function: oxidoreductase activity (GO:0016491);
Diaporthe0G021740.1	3	Molecular Function: GTPase activity (GO:0003924);	Molecular Function: GTP binding (GO:0005525);	Biological Process: signal transduction (GO:0007165);
Diaporthe0G021780.1	5	Molecular Function: iron ion binding (GO:0005506);	Biological Process: fatty acid biosynthetic process (GO:0006633);	Cellular Component: integral component of membrane (GO:0016021);	Molecular Function: oxidoreductase activity (GO:0016491);	Biological Process: oxidation-reduction process (GO:0055114);
Diaporthe0G021790.1	3	Molecular Function: acyl-CoA dehydrogenase activity (GO:0003995);	Molecular Function: flavin adenine dinucleotide binding (GO:0050660);	Biological Process: oxidation-reduction process (GO:0055114);
Diaporthe0G021820.1	6	Biological Process: nuclear-transcribed mRNA catabolic process, nonsense-mediated decay (GO:0000184);	Molecular Function: catalytic activity (GO:0003824);	Cellular Component: membrane (GO:0016020);	Molecular Function: ion binding (GO:0043167);	Molecular Function: organic cyclic compound binding (GO:0097159);	Molecular Function: heterocyclic compound binding (GO:1901363);
Diaporthe0G021850.1	1	Cellular Component: membrane (GO:0016020);
Diaporthe0G021870.1	1	Molecular Function: catalytic activity (GO:0003824);
Diaporthe0G021880.1	2	Biological Process: proteolysis (GO:0006508);	Molecular Function: metallopeptidase activity (GO:0008237);
Diaporthe0G021900.1	2	Biological Process: metabolic process (GO:0008152);	Molecular Function: carbon-sulfur lyase activity (GO:0016846);
Diaporthe0G021920.1	2	Molecular Function: organic cyclic compound binding (GO:0097159);	Molecular Function: heterocyclic compound binding (GO:1901363);
Diaporthe0G021930.1	6	Molecular Function: monooxygenase activity (GO:0004497);	Molecular Function: iron ion binding (GO:0005506);	Cellular Component: integral component of membrane (GO:0016021);	Molecular Function: oxidoreductase activity, acting on paired donors, with incorporation or reduction of molecular oxygen (GO:0016705);	Molecular Function: heme binding (GO:0020037);	Biological Process: oxidation-reduction process (GO:0055114);
Diaporthe0G021970.1	2	Molecular Function: oxidoreductase activity (GO:0016491);	Biological Process: oxidation-reduction process (GO:0055114);
Diaporthe0G021990.1	1	Molecular Function: catalytic activity (GO:0003824);
Diaporthe0G022010.1	1	Biological Process: metabolic process (GO:0008152);
Diaporthe0G022020.1	2	Cellular Component: cytoplasmic part (GO:0044444);	Biological Process: Golgi vesicle transport (GO:0048193);
Diaporthe0G022030.1	5	Cellular Component: nucleus (GO:0005634);	Cellular Component: cytoplasm (GO:0005737);	Biological Process: L-methionine biosynthetic process from S-adenosylmethionine (GO:0019284);	Biological Process: L-methionine biosynthetic process from methylthioadenosine (GO:0019509);	Molecular Function: S-methyl-5-thioribose-1-phosphate isomerase activity (GO:0046523);
Diaporthe0G022040.1	2	Biological Process: metabolic process (GO:0008152);	Molecular Function: hydrolase activity (GO:0016787);
Diaporthe0G022050.1	1	Molecular Function: oxidoreductase activity (GO:0016491);
Diaporthe0G022080.1	5	Molecular Function: zinc ion binding (GO:0008270);	Molecular Function: oxidoreductase activity (GO:0016491);	Molecular Function: transferase activity (GO:0016740);	Molecular Function: phosphopantetheine binding (GO:0031177);	Biological Process: oxidation-reduction process (GO:0055114);
Diaporthe0G022100.1	9	Cellular Component: fungal-type vacuole (GO:0000324);	Molecular Function: alpha,alpha-trehalase activity (GO:0004555);	Biological Process: trehalose catabolic process (GO:0005993);	Cellular Component: fungal-type cell wall (GO:0009277);	Molecular Function: carbohydrate binding (GO:0030246);	Cellular Component: cell wall-bounded periplasmic space (GO:0030287);	Biological Process: cellular response to ethanol (GO:0071361);	Biological Process: cellular response to desiccation (GO:0071465);	Biological Process: cellular response to freezing (GO:0071497);
Diaporthe0G022110.1	6	Molecular Function: monooxygenase activity (GO:0004497);	Molecular Function: iron ion binding (GO:0005506);	Cellular Component: integral component of membrane (GO:0016021);	Molecular Function: oxidoreductase activity, acting on paired donors, with incorporation or reduction of molecular oxygen (GO:0016705);	Molecular Function: heme binding (GO:0020037);	Biological Process: oxidation-reduction process (GO:0055114);
Diaporthe0G022120.1	2	Biological Process: proteolysis (GO:0006508);	Molecular Function: metallopeptidase activity (GO:0008237);
Diaporthe0G022130.1	3	Molecular Function: oxidoreductase activity, acting on the CH-OH group of donors, NAD or NADP as acceptor (GO:0016616);	Molecular Function: NAD binding (GO:0051287);	Biological Process: oxidation-reduction process (GO:0055114);
Diaporthe0G022140.1	4	Biological Process: transcription, DNA-templated (GO:0006351);	Cellular Component: integral component of membrane (GO:0016021);	Molecular Function: metal ion binding (GO:0046872);	Biological Process: transmembrane transport (GO:0055085);
Diaporthe0G022150.1	5	Molecular Function: DNA binding (GO:0003677);	Cellular Component: nucleus (GO:0005634);	Biological Process: transcription, DNA-templated (GO:0006351);	Molecular Function: zinc ion binding (GO:0008270);	Molecular Function: 5-oxoprolinase (ATP-hydrolyzing) activity (GO:0017168);
Diaporthe0G022160.1	10	Molecular Function: DNA binding (GO:0003677);	Cellular Component: nucleus (GO:0005634);	Biological Process: cellular amino acid metabolic process (GO:0006520);	Molecular Function: transaminase activity (GO:0008483);	Molecular Function: anion binding (GO:0043168);	Cellular Component: protein complex (GO:0043234);	Biological Process: cellular biosynthetic process (GO:0044249);	Cellular Component: cytoplasmic part (GO:0044444);	Cellular Component: intracellular organelle part (GO:0044446);	Biological Process: organic substance biosynthetic process (GO:1901576);
Diaporthe0G022170.1	2	Biological Process: metabolic process (GO:0008152);	Molecular Function: hydrolase activity (GO:0016787);
Diaporthe0G022190.1	1	Cellular Component: membrane (GO:0016020);
Diaporthe0G022200.1	2	Molecular Function: hydrolase activity (GO:0016787);	Molecular Function: o-pyrocatechuate decarboxylase activity (GO:0050150);
Diaporthe0G022210.1	2	Molecular Function: retinal dehydrogenase activity (GO:0001758);	Biological Process: oxidation-reduction process (GO:0055114);
Diaporthe0G022220.1	4	Molecular Function: monooxygenase activity (GO:0004497);	Biological Process: secondary metabolite biosynthetic process (GO:0044550);	Biological Process: oxidation-reduction process (GO:0055114);	Molecular Function: FAD binding (GO:0071949);
Diaporthe0G022230.1	6	Molecular Function: sugar:proton symporter activity (GO:0005351);	Molecular Function: glucose transmembrane transporter activity (GO:0005355);	Cellular Component: integral component of plasma membrane (GO:0005887);	Biological Process: proton transport (GO:0015992);	Biological Process: glucose import (GO:0046323);	Biological Process: glucose transmembrane transport (GO:1904659);
Diaporthe0G022260.1	4	Molecular Function: metalloendopeptidase activity (GO:0004222);	Cellular Component: extracellular region (GO:0005576);	Biological Process: proteolysis (GO:0006508);	Molecular Function: metal ion binding (GO:0046872);
Diaporthe0G022270.1	2	Molecular Function: oxidoreductase activity (GO:0016491);	Biological Process: single-organism metabolic process (GO:0044710);
Diaporthe0G022280.1	1	Cellular Component: integral component of membrane (GO:0016021);
Diaporthe0G022300.1	5	Molecular Function: monooxygenase activity (GO:0004497);	Cellular Component: integral component of membrane (GO:0016021);	Biological Process: secondary metabolite biosynthetic process (GO:0044550);	Biological Process: oxidation-reduction process (GO:0055114);	Molecular Function: FAD binding (GO:0071949);
Diaporthe0G022310.1	10	Molecular Function: iron ion binding (GO:0005506);	Molecular Function: calcium ion binding (GO:0005509);	Molecular Function: ATP binding (GO:0005524);	Cellular Component: integral component of membrane (GO:0016021);	Molecular Function: oxidoreductase activity, acting on paired donors, with incorporation or reduction of molecular oxygen (GO:0016705);	Molecular Function: heme binding (GO:0020037);	Molecular Function: 2-alkenal reductase [NAD(P)] activity (GO:0032440);	Molecular Function: ATPase activity, coupled to transmembrane movement of substances (GO:0042626);	Biological Process: transmembrane transport (GO:0055085);	Biological Process: oxidation-reduction process (GO:0055114);
Diaporthe0G022330.1	3	Cellular Component: integral component of membrane (GO:0016021);	Molecular Function: substrate-specific transmembrane transporter activity (GO:0022891);	Biological Process: transmembrane transport (GO:0055085);
Diaporthe0G022340.1	1	Molecular Function: methyltransferase activity (GO:0008168);
Diaporthe0G022360.1	2	Molecular Function: binding (GO:0005488);	Biological Process: transcription, DNA-templated (GO:0006351);
Diaporthe0G022390.1	2	Cellular Component: integral component of membrane (GO:0016021);	Biological Process: transmembrane transport (GO:0055085);
Diaporthe0G022410.1	2	Molecular Function: NADH dehydrogenase activity (GO:0003954);	Cellular Component: membrane (GO:0016020);
Diaporthe0G022420.1	4	Molecular Function: helicase activity (GO:0004386);	Cellular Component: intracellular part (GO:0044424);	Molecular Function: organic cyclic compound binding (GO:0097159);	Molecular Function: heterocyclic compound binding (GO:1901363);
Diaporthe0G022430.1	4	Molecular Function: calcium ion binding (GO:0005509);	Cellular Component: integral component of membrane (GO:0016021);	Molecular Function: oxidoreductase activity (GO:0016491);	Biological Process: oxidation-reduction process (GO:0055114);
Diaporthe0G022440.1	2	Molecular Function: oxidoreductase activity (GO:0016491);	Biological Process: oxidation-reduction process (GO:0055114);
Diaporthe0G022450.1	4	Biological Process: anion transport (GO:0006820);	Cellular Component: integral component of membrane (GO:0016021);	Molecular Function: transmembrane transporter activity (GO:0022857);	Biological Process: transmembrane transport (GO:0055085);
Diaporthe0G022470.1	10	Molecular Function: copper ion binding (GO:0005507);	Molecular Function: primary amine oxidase activity (GO:0008131);	Biological Process: amine metabolic process (GO:0009308);	Molecular Function: hydrogen ion transmembrane transporter activity (GO:0015078);	Biological Process: ATP hydrolysis coupled proton transport (GO:0015991);	Cellular Component: integral component of membrane (GO:0016021);	Biological Process: peptidyl-lysine oxidation (GO:0018057);	Biological Process: peptide cross-linking (GO:0018149);	Cellular Component: proton-transporting V-type ATPase, V0 domain (GO:0033179);	Molecular Function: quinone binding (GO:0048038);
Diaporthe0G022480.1	2	Cellular Component: integral component of membrane (GO:0016021);	Biological Process: transmembrane transport (GO:0055085);
Diaporthe0G022490.1	1	Cellular Component: integral component of membrane (GO:0016021);
Diaporthe0G022510.1	4	Molecular Function: aminocarboxymuconate-semialdehyde decarboxylase activity (GO:0001760);	Biological Process: tryptophan metabolic process (GO:0006568);	Molecular Function: hydrolase activity (GO:0016787);	Biological Process: regulation of quinolinate biosynthetic process (GO:1904984);
Diaporthe0G022530.1	1	Cellular Component: membrane (GO:0016020);
Diaporthe0G022550.1	1	Molecular Function: catalytic activity (GO:0003824);
Diaporthe0G022590.1	1	Molecular Function: carbon-nitrogen ligase activity, with glutamine as amido-N-donor (GO:0016884);
Diaporthe0G022600.1	1	Cellular Component: membrane part (GO:0044425);
Diaporthe0G022620.1	4	Biological Process: hexose transport (GO:0008645);	Cellular Component: integral component of membrane (GO:0016021);	Molecular Function: substrate-specific transmembrane transporter activity (GO:0022891);	Biological Process: transmembrane transport (GO:0055085);
Diaporthe0G022630.1	2	Molecular Function: dioxygenase activity (GO:0051213);	Biological Process: oxidation-reduction process (GO:0055114);
Diaporthe0G022640.1	7	Molecular Function: ATP binding (GO:0005524);	Cellular Component: integral component of membrane (GO:0016021);	Molecular Function: oxidoreductase activity (GO:0016491);	Molecular Function: ATPase activity, coupled to transmembrane movement of substances (GO:0042626);	Biological Process: transmembrane transport (GO:0055085);	Biological Process: oxidation-reduction process (GO:0055114);	Molecular Function: FAD binding (GO:0071949);
Diaporthe0G022660.1	1	Molecular Function: transferase activity (GO:0016740);
Diaporthe0G022700.1	2	Biological Process: proteolysis (GO:0006508);	Molecular Function: metallopeptidase activity (GO:0008237);
Diaporthe0G022710.1	1	Molecular Function: transferase activity (GO:0016740);
Diaporthe0G022720.1	1	Molecular Function: hydrolase activity (GO:0016787);
Diaporthe0G022740.1	3	Molecular Function: catalytic activity (GO:0003824);	Cellular Component: extracellular region (GO:0005576);	Biological Process: pathogenesis (GO:0009405);
Diaporthe0G022750.1	1	Cellular Component: integral component of membrane (GO:0016021);
Diaporthe0G022770.1	2	Biological Process: metabolic process (GO:0008152);	Molecular Function: ion binding (GO:0043167);
Diaporthe0G022810.1	3	Molecular Function: nucleotide binding (GO:0000166);	Molecular Function: protein kinase activity (GO:0004672);	Biological Process: phosphorylation (GO:0016310);
Diaporthe0G022820.1	1	Molecular Function: transferase activity (GO:0016740);
Diaporthe0G022830.1	1	Cellular Component: integral component of membrane (GO:0016021);
Diaporthe0G022840.1	1	Molecular Function: transferase activity (GO:0016740);
Diaporthe0G022850.1	2	Cellular Component: mitochondrion (GO:0005739);	Biological Process: mitochondrial respiratory chain complex assembly (GO:0033108);
Diaporthe0G022870.1	6	Molecular Function: glycerol-3-phosphate dehydrogenase [NAD+] activity (GO:0004367);	Biological Process: carbohydrate metabolic process (GO:0005975);	Cellular Component: glycerol-3-phosphate dehydrogenase complex (GO:0009331);	Biological Process: glycerol-3-phosphate catabolic process (GO:0046168);	Molecular Function: NAD binding (GO:0051287);	Biological Process: oxidation-reduction process (GO:0055114);
Diaporthe0G022900.1	3	Molecular Function: catalytic activity (GO:0003824);	Biological Process: metabolic process (GO:0008152);	Cellular Component: membrane (GO:0016020);
Diaporthe0G022980.1	1	Molecular Function: oxidoreductase activity (GO:0016491);
Diaporthe0G023020.1	2	Molecular Function: catalytic activity (GO:0003824);	Biological Process: single-organism metabolic process (GO:0044710);
Diaporthe0G023030.1	3	Biological Process: amino acid transmembrane transport (GO:0003333);	Molecular Function: amino acid transmembrane transporter activity (GO:0015171);	Cellular Component: integral component of membrane (GO:0016021);
Diaporthe0G023040.1	1	Biological Process: shamixanthone biosynthetic process (GO:1900793);
Diaporthe0G023050.1	2	Molecular Function: scytalone dehydratase activity (GO:0030411);	Biological Process: melanin biosynthetic process (GO:0042438);
Diaporthe0G023060.1	10	Molecular Function: 3-oxoacyl-[acyl-carrier-protein] reductase (NADPH) activity (GO:0004316);	Biological Process: fatty acid biosynthetic process (GO:0006633);	Molecular Function: NADH dehydrogenase (ubiquinone) activity (GO:0008137);	Molecular Function: phosphopantetheine binding (GO:0031177);	Biological Process: sterigmatocystin biosynthetic process (GO:0045461);	Biological Process: emodin biosynthetic process (GO:1900575);	Biological Process: o-orsellinic acid biosynthetic process (GO:1900584);	Biological Process: arugosin biosynthetic process (GO:1900587);	Biological Process: shamixanthone biosynthetic process (GO:1900793);	Biological Process: monodictyphenone biosynthetic process (GO:1900815);
Diaporthe0G023080.1	2	Molecular Function: binding (GO:0005488);	Molecular Function: oxidoreductase activity (GO:0016491);
Diaporthe0G023090.1	2	Cellular Component: integral component of membrane (GO:0016021);	Biological Process: monodictyphenone biosynthetic process (GO:1900815);
Diaporthe0G023100.1	9	Molecular Function: nucleotide binding (GO:0000166);	Cellular Component: intracellular (GO:0005622);	Biological Process: melanin biosynthetic process (GO:0042438);	Molecular Function: versicolorin reductase activity (GO:0042469);	Biological Process: sterigmatocystin biosynthetic process (GO:0045461);	Molecular Function: tetrahydroxynaphthalene reductase activity (GO:0047039);	Biological Process: oxidation-reduction process (GO:0055114);	Biological Process: monodictyphenone biosynthetic process (GO:1900815);	Biological Process: xanthone-containing compound biosynthetic process (GO:2001307);
Diaporthe0G023110.1	1	Biological Process: peptide metabolic process (GO:0006518);
Diaporthe0G023120.1	4	Molecular Function: hydrolase activity (GO:0016787);	Biological Process: asperthecin biosynthetic process (GO:0036184);	Biological Process: endocrocin biosynthetic process (GO:1900602);	Biological Process: monodictyphenone biosynthetic process (GO:1900815);
Diaporthe0G023130.1	4	Molecular Function: monooxygenase activity (GO:0004497);	Biological Process: oxidation-reduction process (GO:0055114);	Molecular Function: FAD binding (GO:0071949);	Biological Process: monodictyphenone biosynthetic process (GO:1900815);
Diaporthe0G023150.1	2	Molecular Function: catalytic activity (GO:0003824);	Biological Process: metabolic process (GO:0008152);
Diaporthe0G023170.1	1	Biological Process: monodictyphenone biosynthetic process (GO:1900815);
Diaporthe0G023180.1	2	Biological Process: aromatic compound biosynthetic process (GO:0019438);	Biological Process: organic cyclic compound biosynthetic process (GO:1901362);
Diaporthe0G023190.1	3	Molecular Function: catalytic activity (GO:0003824);	Biological Process: monodictyphenone biosynthetic process (GO:1900815);	Biological Process: xanthone-containing compound biosynthetic process (GO:2001307);
Diaporthe0G023200.1	1	Cellular Component: membrane (GO:0016020);
Diaporthe0G023240.1	2	Molecular Function: catalytic activity (GO:0003824);	Cellular Component: membrane (GO:0016020);
Diaporthe0G023270.1	1	Cellular Component: integral component of membrane (GO:0016021);
Diaporthe0G023290.1	1	Cellular Component: membrane (GO:0016020);
Diaporthe0G023310.1	3	Biological Process: biosynthetic process (GO:0009058);	Molecular Function: oxidoreductase activity (GO:0016491);	Biological Process: single-organism metabolic process (GO:0044710);
Diaporthe0G023410.1	2	Molecular Function: oxidoreductase activity (GO:0016491);	Biological Process: oxidation-reduction process (GO:0055114);
Diaporthe0G023420.1	3	Cellular Component: membrane (GO:0016020);	Molecular Function: oxidoreductase activity (GO:0016491);	Molecular Function: metal ion binding (GO:0046872);
Diaporthe0G023460.1	6	Molecular Function: monooxygenase activity (GO:0004497);	Molecular Function: iron ion binding (GO:0005506);	Cellular Component: membrane (GO:0016020);	Molecular Function: oxidoreductase activity, acting on paired donors, with incorporation or reduction of molecular oxygen (GO:0016705);	Molecular Function: heme binding (GO:0020037);	Biological Process: oxidation-reduction process (GO:0055114);
Diaporthe0G023470.1	1	Molecular Function: binding (GO:0005488);
Diaporthe0G023490.1	5	Molecular Function: sugar:proton symporter activity (GO:0005351);	Molecular Function: glucose transmembrane transporter activity (GO:0005355);	Cellular Component: integral component of plasma membrane (GO:0005887);	Biological Process: hexose transmembrane transport (GO:0035428);	Biological Process: glucose import (GO:0046323);
Diaporthe0G023500.1	9	Cellular Component: nucleus (GO:0005634);	Cellular Component: mitochondrion (GO:0005739);	Cellular Component: cytosol (GO:0005829);	Biological Process: glyoxylate catabolic process (GO:0009436);	Molecular Function: hydroxypyruvate reductase activity (GO:0016618);	Molecular Function: glyoxylate reductase (NADP) activity (GO:0030267);	Molecular Function: glyoxylate reductase activity (GO:0047964);	Molecular Function: NAD binding (GO:0051287);	Biological Process: oxidation-reduction process (GO:0055114);
Diaporthe0G023510.1	6	Molecular Function: L-lactate dehydrogenase activity (GO:0004459);	Biological Process: carbohydrate metabolic process (GO:0005975);	Biological Process: tricarboxylic acid cycle (GO:0006099);	Biological Process: malate metabolic process (GO:0006108);	Biological Process: methylglyoxal metabolic process (GO:0009438);	Molecular Function: L-malate dehydrogenase activity (GO:0030060);
Diaporthe0G023540.1	2	Molecular Function: hydrolase activity, hydrolyzing O-glycosyl compounds (GO:0004553);	Biological Process: carbohydrate metabolic process (GO:0005975);
Diaporthe0G023560.1	6	Molecular Function: sugar:proton symporter activity (GO:0005351);	Molecular Function: glucose transmembrane transporter activity (GO:0005355);	Cellular Component: integral component of plasma membrane (GO:0005887);	Biological Process: proton transport (GO:0015992);	Biological Process: glucose import (GO:0046323);	Biological Process: glucose transmembrane transport (GO:1904659);
Diaporthe0G023610.1	1	Molecular Function: catalytic activity (GO:0003824);
Diaporthe0G023620.1	3	Molecular Function: transporter activity (GO:0005215);	Cellular Component: integral component of membrane (GO:0016021);	Biological Process: transmembrane transport (GO:0055085);
Diaporthe0G023630.1	4	Molecular Function: iron ion binding (GO:0005506);	Cellular Component: membrane part (GO:0044425);	Molecular Function: dioxygenase activity (GO:0051213);	Biological Process: oxidation-reduction process (GO:0055114);
Diaporthe0G023640.1	2	Molecular Function: peroxidase activity (GO:0004601);	Biological Process: cellular oxidant detoxification (GO:0098869);
Diaporthe0G023670.1	5	Molecular Function: oxidoreductase activity (GO:0016491);	Molecular Function: ion binding (GO:0043167);	Biological Process: response to stimulus (GO:0050896);	Molecular Function: organic cyclic compound binding (GO:0097159);	Molecular Function: heterocyclic compound binding (GO:1901363);
Diaporthe0G023690.1	9	Biological Process: protein glycosylation (GO:0006486);	Biological Process: ER to Golgi vesicle-mediated transport (GO:0006888);	Cellular Component: ER to Golgi transport vesicle (GO:0030134);	Cellular Component: integral component of Golgi membrane (GO:0030173);	Cellular Component: integral component of endoplasmic reticulum membrane (GO:0030176);	Biological Process: fungal-type cell wall organization (GO:0031505);	Cellular Component: nuclear membrane (GO:0031965);	Biological Process: protein retention in Golgi apparatus (GO:0045053);	Molecular Function: COPII adaptor activity (GO:0097020);
Diaporthe0G023700.1	7	Biological Process: ribosomal small subunit export from nucleus (GO:0000056);	Biological Process: cellular bud site selection (GO:0000282);	Biological Process: endonucleolytic cleavage in ITS1 to separate SSU-rRNA from 5.8S rRNA and LSU-rRNA from tricistronic rRNA transcript (SSU-rRNA, 5.8S rRNA, LSU-rRNA) (GO:0000447);	Cellular Component: nucleolus (GO:0005730);	Cellular Component: cytoplasm (GO:0005737);	Molecular Function: rRNA (guanine) methyltransferase activity (GO:0016435);	Biological Process: rRNA (guanine-N7)-methylation (GO:0070476);
Diaporthe0G023730.1	6	Molecular Function: nucleotide binding (GO:0000166);	Molecular Function: nucleic acid binding (GO:0003676);	Cellular Component: U1 snRNP (GO:0005685);	Biological Process: mRNA splice site selection (GO:0006376);	Biological Process: positive regulation of mRNA splicing, via spliceosome (GO:0048026);	Cellular Component: U2-type prespliceosome (GO:0071004);
Diaporthe0G023740.1	6	Molecular Function: magnesium ion binding (GO:0000287);	Molecular Function: isocitrate dehydrogenase (NAD+) activity (GO:0004449);	Cellular Component: mitochondrial isocitrate dehydrogenase complex (NAD+) (GO:0005962);	Biological Process: tricarboxylic acid cycle (GO:0006099);	Cellular Component: mitochondrial nucleoid (GO:0042645);	Molecular Function: NAD binding (GO:0051287);
Diaporthe0G023750.1	1	Cellular Component: intracellular part (GO:0044424);
Diaporthe0G023760.1	1	Cellular Component: membrane (GO:0016020);
Diaporthe0G023770.1	2	Biological Process: transcription, DNA-templated (GO:0006351);	Molecular Function: metal ion binding (GO:0046872);
Diaporthe0G023840.1	3	Molecular Function: protein kinase activity (GO:0004672);	Molecular Function: ATP binding (GO:0005524);	Biological Process: protein phosphorylation (GO:0006468);
Diaporthe0G023860.1	1	Molecular Function: catalytic activity (GO:0003824);
Diaporthe0G023880.1	5	Cellular Component: membrane (GO:0016020);	Molecular Function: oxidoreductase activity (GO:0016491);	Molecular Function: metal ion binding (GO:0046872);	Molecular Function: organic cyclic compound binding (GO:0097159);	Molecular Function: heterocyclic compound binding (GO:1901363);
Diaporthe0G023910.1	2	Biological Process: carbohydrate metabolic process (GO:0005975);	Molecular Function: hydrolase activity, acting on carbon-nitrogen (but not peptide) bonds (GO:0016810);
Diaporthe0G023940.1	1	Molecular Function: hydrolase activity (GO:0016787);
Diaporthe0G023960.1	2	Molecular Function: 4-formylbenzenesulfonate dehydrogenase activity (GO:0018482);	Biological Process: oxidation-reduction process (GO:0055114);
Diaporthe0G023980.1	2	Biological Process: transport (GO:0006810);	Cellular Component: integral component of membrane (GO:0016021);
Diaporthe0G023990.1	2	Molecular Function: oxidoreductase activity, acting on the aldehyde or oxo group of donors, NAD or NADP as acceptor (GO:0016620);	Biological Process: oxidation-reduction process (GO:0055114);
Diaporthe0G024030.1	3	Molecular Function: glucosylceramidase activity (GO:0004348);	Biological Process: carbohydrate metabolic process (GO:0005975);	Biological Process: sphingolipid metabolic process (GO:0006665);
Diaporthe0G024060.1	2	Molecular Function: oxidoreductase activity (GO:0016491);	Molecular Function: metal ion binding (GO:0046872);
Diaporthe0G024080.1	3	Molecular Function: transmembrane signaling receptor activity (GO:0004888);	Biological Process: signal transduction (GO:0007165);	Cellular Component: membrane (GO:0016020);
Diaporthe0G024130.1	7	Molecular Function: copper ion binding (GO:0005507);	Molecular Function: oxidoreductase activity, oxidizing metal ions (GO:0016722);	Biological Process: cellular metabolic process (GO:0044237);	Biological Process: primary metabolic process (GO:0044238);	Biological Process: small molecule metabolic process (GO:0044281);	Biological Process: oxidation-reduction process (GO:0055114);	Biological Process: organic cyclic compound metabolic process (GO:1901360);
Diaporthe0G024140.1	3	Biological Process: metabolic process (GO:0008152);	Molecular Function: hydrolase activity, acting on glycosyl bonds (GO:0016798);	Cellular Component: membrane part (GO:0044425);
Diaporthe0G024170.1	1	Molecular Function: hydrolase activity (GO:0016787);
Diaporthe0G024190.1	1	Cellular Component: membrane (GO:0016020);
Diaporthe0G024250.1	5	Biological Process: metabolic process (GO:0008152);	Cellular Component: integral component of membrane (GO:0016021);	Molecular Function: hydrolase activity, acting on glycosyl bonds (GO:0016798);	Molecular Function: substrate-specific transmembrane transporter activity (GO:0022891);	Biological Process: transmembrane transport (GO:0055085);
Diaporthe0G024260.1	3	Molecular Function: oxidoreductase activity (GO:0016491);	Biological Process: oxidation-reduction process (GO:0055114);	Molecular Function: FAD binding (GO:0071949);
Diaporthe0G024280.1	2	Cellular Component: integral component of membrane (GO:0016021);	Biological Process: transmembrane transport (GO:0055085);
Diaporthe0G024290.1	4	Molecular Function: nucleotide binding (GO:0000166);	Molecular Function: monooxygenase activity (GO:0004497);	Molecular Function: coenzyme binding (GO:0050662);	Biological Process: oxidation-reduction process (GO:0055114);
Diaporthe0G024340.1	5	Molecular Function: L-methionine secondary active transmembrane transporter activity (GO:0000102);	Cellular Component: integral component of membrane (GO:0016021);	Biological Process: cysteine transport (GO:0042883);	Biological Process: methionine import (GO:0044690);	Biological Process: L-alpha-amino acid transmembrane transport (GO:1902475);
Diaporthe0G024360.1	3	Molecular Function: oxidoreductase activity, acting on the CH-OH group of donors, NAD or NADP as acceptor (GO:0016616);	Molecular Function: NAD binding (GO:0051287);	Biological Process: oxidation-reduction process (GO:0055114);
Diaporthe0G024370.1	3	Molecular Function: zinc ion binding (GO:0008270);	Molecular Function: oxidoreductase activity (GO:0016491);	Biological Process: oxidation-reduction process (GO:0055114);
Diaporthe0G024440.1	6	Cellular Component: membrane (GO:0016020);	Molecular Function: oxidoreductase activity (GO:0016491);	Biological Process: single-organism metabolic process (GO:0044710);	Molecular Function: metal ion binding (GO:0046872);	Molecular Function: organic cyclic compound binding (GO:0097159);	Molecular Function: heterocyclic compound binding (GO:1901363);
Diaporthe0G024450.1	2	Molecular Function: binding (GO:0005488);	Molecular Function: oxidoreductase activity (GO:0016491);
Diaporthe0G024480.1	1	Molecular Function: transferase activity (GO:0016740);
Diaporthe0G024520.1	5	Biological Process: ribosomal large subunit assembly (GO:0000027);	Molecular Function: structural constituent of ribosome (GO:0003735);	Biological Process: translation (GO:0006412);	Molecular Function: rRNA binding (GO:0019843);	Cellular Component: cytosolic large ribosomal subunit (GO:0022625);
Diaporthe0G024530.1	13	Biological Process: mRNA splicing, via spliceosome (GO:0000398);	Cellular Component: U5 snRNP (GO:0005682);	Cellular Component: U1 snRNP (GO:0005685);	Cellular Component: U2 snRNP (GO:0005686);	Cellular Component: U4 snRNP (GO:0005687);	Cellular Component: mitochondrial inner membrane (GO:0005743);	Cellular Component: cytosol (GO:0005829);	Biological Process: mitochondrial pyruvate transport (GO:0006850);	Cellular Component: viral nucleocapsid (GO:0019013);	Biological Process: mycelium development (GO:0043581);	Cellular Component: U4/U6 x U5 tri-snRNP complex (GO:0046540);	Cellular Component: U2-type prespliceosome (GO:0071004);	Cellular Component: catalytic step 2 spliceosome (GO:0071013);
Diaporthe0G024540.1	11	Biological Process: mRNA splicing, via spliceosome (GO:0000398);	Cellular Component: U5 snRNP (GO:0005682);	Cellular Component: U1 snRNP (GO:0005685);	Cellular Component: U2 snRNP (GO:0005686);	Cellular Component: cytosol (GO:0005829);	Biological Process: mitochondrial pyruvate transport (GO:0006850);	Cellular Component: integral component of mitochondrial inner membrane (GO:0031305);	Cellular Component: U4/U6 x U5 tri-snRNP complex (GO:0046540);	Molecular Function: pyruvate transmembrane transporter activity (GO:0050833);	Cellular Component: U2-type prespliceosome (GO:0071004);	Biological Process: pyruvate transmembrane transport (GO:1901475);
Diaporthe0G024550.1	9	Molecular Function: DNA binding (GO:0003677);	Molecular Function: biotin carboxylase activity (GO:0004075);	Molecular Function: pyruvate carboxylase activity (GO:0004736);	Molecular Function: ATP binding (GO:0005524);	Cellular Component: cytosol (GO:0005829);	Biological Process: pyruvate metabolic process (GO:0006090);	Biological Process: gluconeogenesis (GO:0006094);	Molecular Function: biotin binding (GO:0009374);	Molecular Function: metal ion binding (GO:0046872);
Diaporthe0G024560.1	8	Biological Process: polysaccharide biosynthetic process (GO:0000271);	Molecular Function: UDP-glucose 6-dehydrogenase activity (GO:0003979);	Cellular Component: nucleus (GO:0005634);	Cellular Component: cytosol (GO:0005829);	Biological Process: glycosaminoglycan biosynthetic process (GO:0006024);	Biological Process: UDP-glucuronate biosynthetic process (GO:0006065);	Molecular Function: NAD binding (GO:0051287);	Biological Process: oxidation-reduction process (GO:0055114);
Diaporthe0G024570.1	1	Molecular Function: hydrolase activity (GO:0016787);
Diaporthe0G024580.1	4	Biological Process: polysaccharide catabolic process (GO:0000272);	Molecular Function: cellulase activity (GO:0008810);	Cellular Component: integral component of membrane (GO:0016021);	Molecular Function: transferase activity (GO:0016740);
Diaporthe0G024590.1	9	Molecular Function: sugar:proton symporter activity (GO:0005351);	Molecular Function: glucose transmembrane transporter activity (GO:0005355);	Cellular Component: nuclear pore (GO:0005643);	Cellular Component: integral component of plasma membrane (GO:0005887);	Biological Process: nucleocytoplasmic transport (GO:0006913);	Biological Process: proton transport (GO:0015992);	Molecular Function: structural constituent of nuclear pore (GO:0017056);	Biological Process: glucose import (GO:0046323);	Biological Process: glucose transmembrane transport (GO:1904659);
Diaporthe0G024600.1	4	Molecular Function: transporter activity (GO:0005215);	Biological Process: carbohydrate transport (GO:0008643);	Cellular Component: integral component of membrane (GO:0016021);	Biological Process: transmembrane transport (GO:0055085);
Diaporthe0G024620.1	1	Cellular Component: integral component of membrane (GO:0016021);
Diaporthe0G024630.1	2	Cellular Component: integral component of membrane (GO:0016021);	Biological Process: transmembrane transport (GO:0055085);
Diaporthe0G024640.1	3	Cellular Component: integral component of membrane (GO:0016021);	Molecular Function: substrate-specific transmembrane transporter activity (GO:0022891);	Biological Process: transmembrane transport (GO:0055085);
Diaporthe0G024650.1	1	Molecular Function: catalytic activity (GO:0003824);
Diaporthe0G024680.1	2	Biological Process: metabolic process (GO:0008152);	Molecular Function: hydrolase activity (GO:0016787);
Diaporthe0G024710.1	5	Molecular Function: aminopeptidase activity (GO:0004177);	Molecular Function: serine-type endopeptidase activity (GO:0004252);	Cellular Component: vacuole (GO:0005773);	Biological Process: proteolysis (GO:0006508);	Cellular Component: integral component of membrane (GO:0016021);
Diaporthe0G024750.1	1	Biological Process: mycelium development (GO:0043581);
Diaporthe0G024770.1	1	Cellular Component: integral component of membrane (GO:0016021);
Diaporthe0G024790.1	1	Cellular Component: membrane (GO:0016020);
Diaporthe0G024800.1	6	Molecular Function: nucleotide binding (GO:0000166);	Cellular Component: plasma membrane (GO:0005886);	Molecular Function: xenobiotic-transporting ATPase activity (GO:0008559);	Cellular Component: integral component of membrane (GO:0016021);	Biological Process: sterol import (GO:0035376);	Biological Process: cellular response to drug (GO:0035690);
Diaporthe0G024820.1	5	Molecular Function: structural molecule activity (GO:0005198);	Biological Process: intracellular protein transport (GO:0006886);	Biological Process: endocytosis (GO:0006897);	Cellular Component: clathrin coat of trans-Golgi network vesicle (GO:0030130);	Cellular Component: clathrin coat of coated pit (GO:0030132);
Diaporthe0G024890.1	7	Molecular Function: ATP binding (GO:0005524);	Cellular Component: cytosol (GO:0005829);	Molecular Function: kinase activity (GO:0016301);	Biological Process: phosphorylation (GO:0016310);	Biological Process: nicotinamide nucleotide metabolic process (GO:0046496);	Molecular Function: ATP-dependent NAD(P)H-hydrate dehydratase activity (GO:0047453);	Molecular Function: ADP-dependent NAD(P)H-hydrate dehydratase activity (GO:0052855);
Diaporthe0G024900.1	8	Molecular Function: ATP binding (GO:0005524);	Cellular Component: mitochondrial proton-transporting ATP synthase, catalytic core (GO:0005754);	Biological Process: ATP synthesis coupled proton transport (GO:0015986);	Biological Process: ATP hydrolysis coupled proton transport (GO:0015991);	Cellular Component: mitochondrial nucleoid (GO:0042645);	Biological Process: mycelium development (GO:0043581);	Molecular Function: proton-transporting ATP synthase activity, rotational mechanism (GO:0046933);	Molecular Function: proton-transporting ATPase activity, rotational mechanism (GO:0046961);
Diaporthe0G024930.1	4	Cellular Component: cullin-RING ubiquitin ligase complex (GO:0031461);	Molecular Function: ubiquitin protein ligase binding (GO:0031625);	Biological Process: protein ubiquitination involved in ubiquitin-dependent protein catabolic process (GO:0042787);	Molecular Function: ubiquitin protein ligase activity (GO:0061630);
Diaporthe0G024940.1	7	Cellular Component: mitochondrial matrix (GO:0005759);	Biological Process: protein folding (GO:0006457);	Biological Process: response to unfolded protein (GO:0006986);	Molecular Function: zinc ion binding (GO:0008270);	Biological Process: protein import into mitochondrial matrix (GO:0030150);	Biological Process: protein stabilization (GO:0050821);	Molecular Function: chaperone binding (GO:0051087);
Diaporthe0G024950.1	5	Biological Process: maturation of SSU-rRNA from tricistronic rRNA transcript (SSU-rRNA, 5.8S rRNA, LSU-rRNA) (GO:0000462);	Biological Process: endonucleolytic cleavage of tricistronic rRNA transcript (SSU-rRNA, 5.8S rRNA, LSU-rRNA) (GO:0000479);	Cellular Component: nucleolus (GO:0005730);	Cellular Component: 90S preribosome (GO:0030686);	Cellular Component: small-subunit processome (GO:0032040);
Diaporthe0G024960.1	2	Molecular Function: enzyme activator activity (GO:0008047);	Cellular Component: intracellular part (GO:0044424);
Diaporthe0G024970.1	9	Biological Process: regulation of cyclin-dependent protein serine/threonine kinase activity (GO:0000079);	Molecular Function: phosphoprotein phosphatase activity (GO:0004721);	Cellular Component: cytoplasm (GO:0005737);	Biological Process: regulation of G2/M transition of mitotic cell cycle (GO:0010389);	Biological Process: negative regulation of cell cycle process (GO:0010948);	Biological Process: peptidyl-tyrosine dephosphorylation (GO:0035335);	Biological Process: mitotic DNA integrity checkpoint (GO:0044774);	Biological Process: positive regulation of protein kinase activity (GO:0045860);	Biological Process: positive regulation of cell cycle process (GO:0090068);
Diaporthe0G024980.1	5	Molecular Function: nucleotide binding (GO:0000166);	Molecular Function: protein kinase activity (GO:0004672);	Biological Process: phosphorylation (GO:0016310);	Molecular Function: ion binding (GO:0043167);	Biological Process: macromolecule metabolic process (GO:0043170);
Diaporthe0G025000.1	3	Biological Process: cellular macromolecule biosynthetic process (GO:0034645);	Biological Process: nucleobase-containing compound biosynthetic process (GO:0034654);	Biological Process: nucleic acid metabolic process (GO:0090304);
Diaporthe0G025010.1	8	Molecular Function: mRNA binding (GO:0003729);	Molecular Function: threonine-type endopeptidase activity (GO:0004298);	Cellular Component: nucleus (GO:0005634);	Biological Process: proteasomal ubiquitin-independent protein catabolic process (GO:0010499);	Cellular Component: proteasome core complex, alpha-subunit complex (GO:0019773);	Cellular Component: proteasome storage granule (GO:0034515);	Cellular Component: nuclear outer membrane-endoplasmic reticulum membrane network (GO:0042175);	Biological Process: proteasome-mediated ubiquitin-dependent protein catabolic process (GO:0043161);
Diaporthe0G025040.1	1	Molecular Function: binding (GO:0005488);
Diaporthe0G025060.1	2	Biological Process: metabolic process (GO:0008152);	Molecular Function: transaminase activity (GO:0008483);
Diaporthe0G025090.1	2	Biological Process: metabolic process (GO:0008152);	Molecular Function: hydrolase activity (GO:0016787);
Diaporthe0G025120.1	5	Cellular Component: endoplasmic reticulum membrane (GO:0005789);	Biological Process: protein N-linked glycosylation (GO:0006487);	Biological Process: oligosaccharide-lipid intermediate biosynthetic process (GO:0006490);	Cellular Component: integral component of membrane (GO:0016021);	Molecular Function: dolichyl pyrophosphate Man9GlcNAc2 alpha-1,3-glucosyltransferase activity (GO:0042281);
Diaporthe0G025130.1	4	Cellular Component: ESCRT III complex (GO:0000815);	Cellular Component: plasma membrane (GO:0005886);	Biological Process: cellular response to pH (GO:0071467);	Biological Process: positive regulation of penicillin biosynthetic process (GO:1900198);
Diaporthe0G025160.1	6	Molecular Function: sugar:proton symporter activity (GO:0005351);	Molecular Function: glucose transmembrane transporter activity (GO:0005355);	Cellular Component: integral component of plasma membrane (GO:0005887);	Biological Process: proton transport (GO:0015992);	Biological Process: glucose import (GO:0046323);	Biological Process: glucose transmembrane transport (GO:1904659);
Diaporthe0G025170.1	9	Molecular Function: Y-form DNA binding (GO:0000403);	Molecular Function: heteroduplex DNA loop binding (GO:0000404);	Molecular Function: double-strand/single-strand DNA junction binding (GO:0000406);	Biological Process: meiotic mismatch repair (GO:0000710);	Biological Process: removal of nonhomologous ends (GO:0000735);	Molecular Function: ATP binding (GO:0005524);	Cellular Component: nucleus (GO:0005634);	Cellular Component: cytoplasm (GO:0005737);	Biological Process: mitotic recombination (GO:0006312);
Diaporthe0G025200.1	5	Molecular Function: Rab geranylgeranyltransferase activity (GO:0004663);	Cellular Component: Rab-protein geranylgeranyltransferase complex (GO:0005968);	Biological Process: protein targeting to membrane (GO:0006612);	Biological Process: ER to Golgi vesicle-mediated transport (GO:0006888);	Biological Process: protein geranylgeranylation (GO:0018344);
Diaporthe0G025230.1	8	Biological Process: ribosomal large subunit export from nucleus (GO:0000055);	Biological Process: endonucleolytic cleavage in ITS1 to separate SSU-rRNA from 5.8S rRNA and LSU-rRNA from tricistronic rRNA transcript (SSU-rRNA, 5.8S rRNA, LSU-rRNA) (GO:0000447);	Cellular Component: nucleoplasm (GO:0005654);	Cellular Component: nucleolus (GO:0005730);	Cellular Component: integral component of membrane (GO:0016021);	Cellular Component: preribosome, large subunit precursor (GO:0030687);	Cellular Component: nuclear periphery (GO:0034399);	Biological Process: ribosomal large subunit biogenesis (GO:0042273);
Diaporthe0G025240.1	1	Cellular Component: ribosome (GO:0005840);
Diaporthe0G025250.1	23	Biological Process: double-strand break repair via break-induced replication (GO:0000727);	Cellular Component: chromosome, telomeric region (GO:0000781);	Molecular Function: chromatin binding (GO:0003682);	Molecular Function: DNA replication origin binding (GO:0003688);	Molecular Function: single-stranded DNA binding (GO:0003697);	Molecular Function: transcription cofactor activity (GO:0003712);	Molecular Function: ATP binding (GO:0005524);	Cellular Component: nuclear pre-replicative complex (GO:0005656);	Cellular Component: cytoplasm (GO:0005737);	Biological Process: pre-replicative complex assembly involved in nuclear cell cycle DNA replication (GO:0006267);	Biological Process: DNA unwinding involved in DNA replication (GO:0006268);	Biological Process: DNA replication initiation (GO:0006270);	Biological Process: DNA strand elongation involved in DNA replication (GO:0006271);	Biological Process: chromatin silencing at telomere (GO:0006348);	Biological Process: regulation of transcription from RNA polymerase II promoter (GO:0006357);	Molecular Function: four-way junction helicase activity (GO:0009378);	Biological Process: chromatin silencing at silent mating-type cassette (GO:0030466);	Cellular Component: DNA replication preinitiation complex (GO:0031261);	Cellular Component: replication fork protection complex (GO:0031298);	Cellular Component: MCM complex (GO:0042555);	Molecular Function: ATP-dependent 3'-5' DNA helicase activity (GO:0043140);	Molecular Function: single-stranded DNA-dependent ATPase activity (GO:0043142);	Cellular Component: MCM core complex (GO:0097373);
Diaporthe0G025260.1	4	Molecular Function: nucleotide binding (GO:0000166);	Cellular Component: peroxisome (GO:0005777);	Biological Process: protein targeting to peroxisome (GO:0006625);	Molecular Function: ATPase activity (GO:0016887);
Diaporthe0G025270.1	3	Molecular Function: serine-type endopeptidase activity (GO:0004252);	Biological Process: proteolysis (GO:0006508);	Molecular Function: tripeptidyl-peptidase activity (GO:0008240);
Diaporthe0G025290.1	2	Cellular Component: integral component of membrane (GO:0016021);	Biological Process: transmembrane transport (GO:0055085);
Diaporthe0G025300.1	4	Biological Process: cellular aromatic compound metabolic process (GO:0006725);	Molecular Function: ferric iron binding (GO:0008199);	Molecular Function: catechol 1,2-dioxygenase activity (GO:0018576);	Biological Process: oxidation-reduction process (GO:0055114);
Diaporthe0G025320.1	2	Molecular Function: prenyltransferase activity (GO:0004659);	Cellular Component: integral component of membrane (GO:0016021);
Diaporthe0G025330.1	3	Biological Process: cellular amino acid metabolic process (GO:0006520);	Molecular Function: transferase activity (GO:0016740);	Molecular Function: lyase activity (GO:0016829);
Diaporthe0G025380.1	7	Molecular Function: nucleotide binding (GO:0000166);	Molecular Function: protein kinase activity (GO:0004672);	Biological Process: cellular component organization (GO:0016043);	Biological Process: phosphorylation (GO:0016310);	Biological Process: mycelium development (GO:0043581);	Cellular Component: intracellular part (GO:0044424);	Biological Process: single-organism cellular process (GO:0044763);
Diaporthe0G025390.1	5	Molecular Function: nucleotide binding (GO:0000166);	Molecular Function: RNA binding (GO:0003723);	Cellular Component: cytoplasm (GO:0005737);	Biological Process: tRNA processing (GO:0008033);	Molecular Function: nucleotidyltransferase activity (GO:0016779);
Diaporthe0G025400.1	3	Biological Process: retrograde vesicle-mediated transport, Golgi to ER (GO:0006890);	Biological Process: protein transport (GO:0015031);	Cellular Component: COPI vesicle coat (GO:0030126);
Diaporthe0G025410.1	23	Biological Process: double-strand break repair via break-induced replication (GO:0000727);	Molecular Function: chromatin binding (GO:0003682);	Molecular Function: DNA replication origin binding (GO:0003688);	Molecular Function: single-stranded DNA binding (GO:0003697);	Molecular Function: RNA helicase activity (GO:0003724);	Molecular Function: single-stranded RNA binding (GO:0003727);	Molecular Function: ATP binding (GO:0005524);	Cellular Component: nuclear pre-replicative complex (GO:0005656);	Cellular Component: cytoplasm (GO:0005737);	Biological Process: pre-replicative complex assembly involved in nuclear cell cycle DNA replication (GO:0006267);	Biological Process: DNA unwinding involved in DNA replication (GO:0006268);	Biological Process: DNA strand elongation involved in DNA replication (GO:0006271);	Molecular Function: four-way junction helicase activity (GO:0009378);	Cellular Component: rDNA protrusion (GO:0030875);	Cellular Component: DNA replication preinitiation complex (GO:0031261);	Cellular Component: replication fork protection complex (GO:0031298);	Molecular Function: 3'-5' DNA/RNA helicase activity (GO:0033679);	Cellular Component: MCM complex (GO:0042555);	Biological Process: cell division (GO:0051301);	Cellular Component: MCM core complex (GO:0097373);	Biological Process: negative regulation of ATP-dependent DNA helicase activity (GO:1902450);	Biological Process: mitotic DNA replication initiation (GO:1902975);	Molecular Function: single-stranded DNA-dependent ATP-dependent 3'-5' DNA helicase activity (GO:1990518);
Diaporthe0G025420.1	4	Molecular Function: dolichyl-diphosphooligosaccharide-protein glycotransferase activity (GO:0004579);	Cellular Component: oligosaccharyltransferase complex (GO:0008250);	Cellular Component: integral component of membrane (GO:0016021);	Biological Process: protein N-linked glycosylation via asparagine (GO:0018279);
Diaporthe0G025430.1	15	Biological Process: cellular glucose homeostasis (GO:0001678);	Molecular Function: glucokinase activity (GO:0004340);	Molecular Function: ATP binding (GO:0005524);	Molecular Function: glucose binding (GO:0005536);	Cellular Component: nucleus (GO:0005634);	Cellular Component: cytosol (GO:0005829);	Biological Process: fructose metabolic process (GO:0006000);	Biological Process: fructose 6-phosphate metabolic process (GO:0006002);	Biological Process: glucose metabolic process (GO:0006006);	Biological Process: mannose metabolic process (GO:0006013);	Biological Process: glycolytic process (GO:0006096);	Molecular Function: fructokinase activity (GO:0008865);	Molecular Function: mannokinase activity (GO:0019158);	Biological Process: carbohydrate phosphorylation (GO:0046835);	Biological Process: glucose 6-phosphate metabolic process (GO:0051156);
Diaporthe0G025440.1	4	Cellular Component: nucleus (GO:0005634);	Cellular Component: cytosol (GO:0005829);	Molecular Function: protein-arginine N-methyltransferase activity (GO:0016274);	Biological Process: peptidyl-arginine N-methylation (GO:0035246);
Diaporthe0G025450.1	10	Cellular Component: endoplasmic reticulum (GO:0005783);	Biological Process: polyphosphate metabolic process (GO:0006797);	Biological Process: vacuolar transport (GO:0007034);	Molecular Function: polyphosphate kinase activity (GO:0008976);	Cellular Component: integral component of membrane (GO:0016021);	Biological Process: lysosomal microautophagy (GO:0016237);	Biological Process: phosphorylation (GO:0016310);	Cellular Component: intrinsic component of vacuolar membrane (GO:0031310);	Cellular Component: vacuolar transporter chaperone complex (GO:0033254);	Biological Process: vacuole fusion, non-autophagic (GO:0042144);
Diaporthe0G025490.1	1	Molecular Function: catalytic activity (GO:0003824);
Diaporthe0G025540.1	4	Biological Process: ascospore-type prospore-specific spindle pole body remodeling (GO:0031322);	Cellular Component: meiotic spindle pole body (GO:0035974);	Cellular Component: prospore membrane leading edge (GO:0070056);	Cellular Component: prospore membrane spindle pole body attachment site (GO:0070057);
Diaporthe0G025550.1	7	Biological Process: ubiquinone biosynthetic process (GO:0006744);	Molecular Function: oxidoreductase activity, acting on paired donors, with incorporation or reduction of molecular oxygen, NAD(P)H as one donor, and incorporation of one atom of oxygen (GO:0016709);	Molecular Function: oxidoreductase activity, acting on paired donors, with incorporation or reduction of molecular oxygen, reduced flavin or flavoprotein as one donor, and incorporation of one atom of oxygen (GO:0016712);	Cellular Component: extrinsic component of mitochondrial inner membrane (GO:0031314);	Biological Process: secondary metabolite biosynthetic process (GO:0044550);	Biological Process: oxidation-reduction process (GO:0055114);	Molecular Function: FAD binding (GO:0071949);
Diaporthe0G025600.1	4	Molecular Function: oxidoreductase activity, acting on NAD(P)H (GO:0016651);	Molecular Function: quinone binding (GO:0048038);	Molecular Function: NAD binding (GO:0051287);	Biological Process: oxidation-reduction process (GO:0055114);
Diaporthe0G025620.1	9	Molecular Function: RNA polymerase I activity (GO:0001054);	Molecular Function: RNA polymerase III activity (GO:0001056);	Molecular Function: DNA binding (GO:0003677);	Cellular Component: DNA-directed RNA polymerase III complex (GO:0005666);	Cellular Component: DNA-directed RNA polymerase I complex (GO:0005736);	Cellular Component: cytosol (GO:0005829);	Biological Process: transcription from RNA polymerase I promoter (GO:0006360);	Biological Process: tRNA transcription from RNA polymerase III promoter (GO:0042797);	Molecular Function: protein dimerization activity (GO:0046983);
Diaporthe0G025630.1	6	Molecular Function: ATP binding (GO:0005524);	Cellular Component: nucleus (GO:0005634);	Cellular Component: cytosol (GO:0005829);	Molecular Function: acid-amino acid ligase activity (GO:0016881);	Molecular Function: NEDD8 activating enzyme activity (GO:0019781);	Biological Process: protein neddylation (GO:0045116);
Diaporthe0G025660.1	9	Biological Process: box C/D snoRNA 3'-end processing (GO:0000494);	Molecular Function: nucleic acid binding (GO:0003676);	Cellular Component: nucleoplasm (GO:0005654);	Cellular Component: nucleolus (GO:0005730);	Molecular Function: enzyme activator activity (GO:0008047);	Molecular Function: telomerase inhibitor activity (GO:0010521);	Biological Process: negative regulation of telomere maintenance via telomerase (GO:0032211);	Biological Process: positive regulation of catalytic activity (GO:0043085);	Biological Process: negative regulation of telomerase activity (GO:0051974);
Diaporthe0G025680.1	2	Biological Process: response to stress (GO:0006950);	Cellular Component: integral component of membrane (GO:0016021);
Diaporthe0G025690.1	2	Molecular Function: binding (GO:0005488);	Biological Process: regulation of transcription, DNA-templated (GO:0006355);
Diaporthe0G025720.1	2	Molecular Function: binding (GO:0005488);	Biological Process: transcription, DNA-templated (GO:0006351);
Diaporthe0G025730.1	4	Biological Process: cellular process (GO:0009987);	Cellular Component: cell part (GO:0044464);	Biological Process: single-organism process (GO:0044699);	Biological Process: biological regulation (GO:0065007);
Diaporthe0G025760.1	3	Molecular Function: ion transmembrane transporter activity (GO:0015075);	Cellular Component: membrane (GO:0016020);	Biological Process: ion transmembrane transport (GO:0034220);
Diaporthe0G025780.1	9	Molecular Function: voltage-gated ion channel activity (GO:0005244);	Molecular Function: calcium channel activity (GO:0005262);	Molecular Function: calcium ion binding (GO:0005509);	Cellular Component: plasma membrane (GO:0005886);	Biological Process: calcium ion transport (GO:0006816);	Cellular Component: integral component of membrane (GO:0016021);	Biological Process: regulation of ion transmembrane transport (GO:0034765);	Biological Process: membrane depolarization during action potential (GO:0086010);	Biological Process: cation transmembrane transport (GO:0098655);
Diaporthe0G025790.1	2	Molecular Function: catalytic activity (GO:0003824);	Biological Process: metabolic process (GO:0008152);
Diaporthe0G025800.1	1	Cellular Component: membrane (GO:0016020);
Diaporthe0G025810.1	1	Molecular Function: transferase activity, transferring acyl groups other than amino-acyl groups (GO:0016747);
Diaporthe0G025830.1	1	Molecular Function: metal ion binding (GO:0046872);
Diaporthe0G025860.1	5	Molecular Function: translation elongation factor activity (GO:0003746);	Cellular Component: eukaryotic translation elongation factor 1 complex (GO:0005853);	Biological Process: translational elongation (GO:0006414);	Biological Process: protein folding in endoplasmic reticulum (GO:0034975);	Cellular Component: ER membrane protein complex (GO:0072546);
Diaporthe0G025870.1	5	Molecular Function: DNA binding (GO:0003677);	Biological Process: mismatch repair (GO:0006298);	Biological Process: meiosis I (GO:0007127);	Cellular Component: protein complex (GO:0043234);	Cellular Component: intracellular part (GO:0044424);
Diaporthe0G025880.1	1	Cellular Component: integral component of membrane (GO:0016021);
Diaporthe0G025890.1	3	Molecular Function: oxidoreductase activity (GO:0016491);	Molecular Function: metal ion binding (GO:0046872);	Biological Process: oxidation-reduction process (GO:0055114);
Diaporthe0G025940.1	4	Biological Process: transport (GO:0006810);	Biological Process: purine ribonucleoside monophosphate biosynthetic process (GO:0009168);	Cellular Component: membrane (GO:0016020);	Molecular Function: deaminase activity (GO:0019239);
Diaporthe0G025950.1	12	Molecular Function: GDP-fucose transmembrane transporter activity (GO:0005457);	Molecular Function: UDP-N-acetylglucosamine transmembrane transporter activity (GO:0005462);	Molecular Function: UDP-xylose transmembrane transporter activity (GO:0005464);	Biological Process: GDP-fucose transport (GO:0015783);	Biological Process: UDP-glucose transport (GO:0015786);	Biological Process: UDP-xylose transport (GO:0015790);	Cellular Component: integral component of Golgi membrane (GO:0030173);	Cellular Component: integral component of endoplasmic reticulum membrane (GO:0030176);	Biological Process: fungal-type cell wall chitin biosynthetic process (GO:0034221);	Biological Process: mycelium development (GO:0043581);	Cellular Component: cell tip (GO:0051286);	Biological Process: UDP-N-acetylglucosamine transmembrane transport (GO:1990569);
Diaporthe0G025960.1	16	Cellular Component: protein phosphatase type 2A complex (GO:0000159);	Cellular Component: fungal-type vacuole membrane (GO:0000329);	Biological Process: negative regulation of exit from mitosis (GO:0001100);	Cellular Component: nucleus (GO:0005634);	Cellular Component: cytosol (GO:0005829);	Cellular Component: cellular bud tip (GO:0005934);	Cellular Component: cellular bud neck (GO:0005935);	Biological Process: positive regulation of G2/M transition of mitotic cell cycle (GO:0010971);	Biological Process: negative regulation of septation initiation signaling (GO:0031030);	Biological Process: regulation of protein phosphatase type 2A activity (GO:0034047);	Biological Process: negative regulation of GTPase activity (GO:0034260);	Cellular Component: mating projection tip (GO:0043332);	Biological Process: positive regulation of transcription by transcription factor localization (GO:0061586);	Cellular Component: mitotic spindle (GO:0072686);	Biological Process: regulation of mitotic cell cycle spindle assembly checkpoint (GO:0090266);	Biological Process: positive regulation of protein localization to nucleus (GO:1900182);
Diaporthe0G025970.1	1	Biological Process: mycelium development (GO:0043581);
Diaporthe0G025990.1	3	Molecular Function: protein binding (GO:0005515);	Cellular Component: intracellular organelle (GO:0043229);	Cellular Component: cytoplasmic part (GO:0044444);
Diaporthe0G026010.1	1	Cellular Component: integral component of membrane (GO:0016021);
Diaporthe0G026020.1	3	Biological Process: intra-Golgi vesicle-mediated transport (GO:0006891);	Cellular Component: Golgi transport complex (GO:0017119);	Biological Process: CVT pathway (GO:0032258);
Diaporthe0G026030.1	7	Molecular Function: structural constituent of ribosome (GO:0003735);	Molecular Function: transporter activity (GO:0005215);	Cellular Component: mitochondrial inner membrane (GO:0005743);	Biological Process: translation (GO:0006412);	Biological Process: heme biosynthetic process (GO:0006783);	Biological Process: transport (GO:0006810);	Cellular Component: integral component of membrane (GO:0016021);
Diaporthe0G026040.1	3	Molecular Function: nucleic acid binding (GO:0003676);	Cellular Component: nucleus (GO:0005634);	Biological Process: rRNA processing (GO:0006364);
Diaporthe0G026050.1	8	Cellular Component: histone deacetylase complex (GO:0000118);	Biological Process: negative regulation of transcription from RNA polymerase II promoter (GO:0000122);	Cellular Component: nuclear chromatin (GO:0000790);	Biological Process: negative regulation of chromatin silencing (GO:0031936);	Biological Process: positive regulation of transcription from RNA polymerase II promoter (GO:0045944);	Biological Process: glycerophospholipid biosynthetic process (GO:0046474);	Biological Process: positive regulation of phospholipid biosynthetic process (GO:0071073);	Biological Process: organonitrogen compound biosynthetic process (GO:1901566);
Diaporthe0G026060.1	1	Cellular Component: integral component of membrane (GO:0016021);
Diaporthe0G026070.1	4	Cellular Component: mRNA cleavage factor complex (GO:0005849);	Biological Process: termination of RNA polymerase II transcription (GO:0006369);	Biological Process: RNA processing (GO:0006396);	Biological Process: mRNA metabolic process (GO:0016071);
Diaporthe0G026080.1	7	Biological Process: cellular response to nitrogen starvation (GO:0006995);	Biological Process: organelle organization (GO:0006996);	Cellular Component: membrane (GO:0016020);	Biological Process: macroautophagy (GO:0016236);	Biological Process: cellular protein localization (GO:0034613);	Cellular Component: intracellular membrane-bounded organelle (GO:0043231);	Cellular Component: cytoplasmic part (GO:0044444);
Diaporthe0G026100.1	5	Molecular Function: DNA binding (GO:0003677);	Cellular Component: nucleus (GO:0005634);	Cellular Component: chromosome (GO:0005694);	Biological Process: DNA repair (GO:0006281);	Biological Process: regulation of transcription, DNA-templated (GO:0006355);
Diaporthe0G026120.1	6	Molecular Function: magnesium ion binding (GO:0000287);	Molecular Function: phosphoglucomutase activity (GO:0004614);	Cellular Component: cytosol (GO:0005829);	Biological Process: glycogen biosynthetic process (GO:0005978);	Biological Process: glucose metabolic process (GO:0006006);	Biological Process: galactose catabolic process (GO:0019388);
Diaporthe0G026130.1	9	Biological Process: mitochondrial genome maintenance (GO:0000002);	Molecular Function: 3'-5'-exoribonuclease activity (GO:0000175);	Biological Process: exonucleolytic trimming to generate mature 3'-end of 5.8S rRNA from tricistronic rRNA transcript (SSU-rRNA, 5.8S rRNA, LSU-rRNA) (GO:0000467);	Molecular Function: nucleic acid binding (GO:0003676);	Cellular Component: nucleus (GO:0005634);	Cellular Component: mitochondrion (GO:0005739);	Cellular Component: cytosol (GO:0005829);	Biological Process: U4 snRNA 3'-end processing (GO:0034475);	Biological Process: U5 snRNA 3'-end processing (GO:0034476);
Diaporthe0G026140.1	2	Molecular Function: oxidoreductase activity (GO:0016491);	Biological Process: oxidation-reduction process (GO:0055114);
Diaporthe0G026190.1	8	Cellular Component: nucleus (GO:0005634);	Cellular Component: cytosol (GO:0005829);	Biological Process: cellular iron ion homeostasis (GO:0006879);	Molecular Function: electron carrier activity (GO:0009055);	Molecular Function: protein disulfide oxidoreductase activity (GO:0015035);	Molecular Function: glutathione disulfide oxidoreductase activity (GO:0015038);	Biological Process: cell redox homeostasis (GO:0045454);	Biological Process: oxidation-reduction process (GO:0055114);
Diaporthe0G026210.1	2	Molecular Function: actin binding (GO:0003779);	Cellular Component: intracellular (GO:0005622);
Diaporthe0G026220.1	3	Molecular Function: FMN binding (GO:0010181);	Molecular Function: oxidoreductase activity (GO:0016491);	Biological Process: oxidation-reduction process (GO:0055114);
Diaporthe0G026240.1	12	Biological Process: mitochondrion inheritance (GO:0000001);	Biological Process: chronological cell aging (GO:0001300);	Molecular Function: GTPase activity (GO:0003924);	Molecular Function: GTP binding (GO:0005525);	Cellular Component: mitochondrial outer membrane (GO:0005741);	Cellular Component: peroxisome (GO:0005777);	Biological Process: peroxisome fission (GO:0016559);	Cellular Component: cell division site (GO:0032153);	Biological Process: establishment of mitochondrion localization, microtubule-mediated (GO:0034643);	Molecular Function: protein homodimerization activity (GO:0042803);	Biological Process: protein homooligomerization (GO:0051260);	Biological Process: mitochondrial membrane fission (GO:0090149);
Diaporthe0G026250.1	5	Molecular Function: succinate-CoA ligase activity (GO:0004774);	Biological Process: phosphorus metabolic process (GO:0006793);	Biological Process: carboxylic acid metabolic process (GO:0019752);	Biological Process: primary metabolic process (GO:0044238);	Cellular Component: cytoplasmic part (GO:0044444);
Diaporthe0G026260.1	3	Molecular Function: transporter activity (GO:0005215);	Biological Process: ion transmembrane transport (GO:0034220);	Cellular Component: integral component of fungal-type vacuolar membrane (GO:0071627);
Diaporthe0G026270.1	7	Cellular Component: cell division site part (GO:0032155);	Biological Process: regulation of Rho protein signal transduction (GO:0035023);	Cellular Component: cell cortex part (GO:0044448);	Molecular Function: metal ion binding (GO:0046872);	Biological Process: negative regulation of biological process (GO:0048519);	Biological Process: regulation of mitotic cytokinetic process (GO:1903436);	Biological Process: mitotic actomyosin contractile ring assembly (GO:1903475);
Diaporthe0G026280.1	5	Cellular Component: condensed nuclear chromosome (GO:0000794);	Cellular Component: septin ring (GO:0005940);	Biological Process: protein sumoylation (GO:0016925);	Molecular Function: protein tag (GO:0031386);	Molecular Function: identical protein binding (GO:0042802);
Diaporthe0G026290.1	7	Cellular Component: nuclear pore (GO:0005643);	Biological Process: regulation of transcription, DNA-templated (GO:0006355);	Biological Process: mRNA export from nucleus (GO:0006406);	Biological Process: protein transport (GO:0015031);	Biological Process: cellular protein localization (GO:0034613);	Biological Process: single-organism process (GO:0044699);	Biological Process: chromosome organization (GO:0051276);
Diaporthe0G026300.1	2	Molecular Function: binding (GO:0005488);	Biological Process: cellular process (GO:0009987);
Diaporthe0G026310.1	3	Cellular Component: preribosome, large subunit precursor (GO:0030687);	Biological Process: ribosomal large subunit biogenesis (GO:0042273);	Cellular Component: nuclear part (GO:0044428);
Diaporthe0G026340.1	8	Molecular Function: adenylylsulfate kinase activity (GO:0004020);	Molecular Function: ATP binding (GO:0005524);	Cellular Component: intracellular (GO:0005622);	Biological Process: methionine metabolic process (GO:0006555);	Cellular Component: integral component of membrane (GO:0016021);	Biological Process: phosphorylation (GO:0016310);	Biological Process: sulfate assimilation, phosphoadenylyl sulfate reduction by phosphoadenylyl-sulfate reductase (thioredoxin) (GO:0019379);	Biological Process: hydrogen sulfide biosynthetic process (GO:0070814);
Diaporthe0G026350.1	4	Cellular Component: cytosol (GO:0005829);	Molecular Function: hydrogen ion transmembrane transporter activity (GO:0015078);	Biological Process: ATP hydrolysis coupled proton transport (GO:0015991);	Cellular Component: proton-transporting V-type ATPase, V1 domain (GO:0033180);
Diaporthe0G026400.1	3	Biological Process: protein folding (GO:0006457);	Cellular Component: prefoldin complex (GO:0016272);	Molecular Function: unfolded protein binding (GO:0051082);
Diaporthe0G026420.1	10	Molecular Function: chromatin binding (GO:0003682);	Molecular Function: DNA replication origin binding (GO:0003688);	Molecular Function: ATP binding (GO:0005524);	Cellular Component: nuclear pre-replicative complex (GO:0005656);	Cellular Component: nuclear origin of replication recognition complex (GO:0005664);	Biological Process: pre-replicative complex assembly involved in nuclear cell cycle DNA replication (GO:0006267);	Biological Process: DNA replication initiation (GO:0006270);	Molecular Function: ATPase activity (GO:0016887);	Biological Process: chromatin silencing at silent mating-type cassette (GO:0030466);	Cellular Component: DNA replication preinitiation complex (GO:0031261);
Diaporthe0G026430.1	6	Biological Process: mRNA splicing, via spliceosome (GO:0000398);	Cellular Component: Prp19 complex (GO:0000974);	Cellular Component: DNA replication factor A complex (GO:0005662);	Cellular Component: precatalytic spliceosome (GO:0071011);	Cellular Component: catalytic step 2 spliceosome (GO:0071013);	Cellular Component: Cul4-RING E3 ubiquitin ligase complex (GO:0080008);
Diaporthe0G026440.1	5	Cellular Component: nucleus (GO:0005634);	Cellular Component: cytosol (GO:0005829);	Cellular Component: proteasome regulatory particle (GO:0005838);	Biological Process: proteolysis (GO:0006508);	Biological Process: proteasome regulatory particle assembly (GO:0070682);
Diaporthe0G026450.1	1	Biological Process: mycelium development (GO:0043581);
Diaporthe0G026460.1	5	Biological Process: cellular process (GO:0009987);	Cellular Component: membrane (GO:0016020);	Molecular Function: hydrolase activity, acting on glycosyl bonds (GO:0016798);	Biological Process: primary metabolic process (GO:0044238);	Biological Process: organic substance metabolic process (GO:0071704);
Diaporthe0G026470.1	11	Molecular Function: magnesium ion binding (GO:0000287);	Molecular Function: adenylosuccinate synthase activity (GO:0004019);	Molecular Function: GTP binding (GO:0005525);	Cellular Component: nucleus (GO:0005634);	Cellular Component: cytosol (GO:0005829);	Biological Process: fumarate metabolic process (GO:0006106);	Biological Process: mycelium development (GO:0043581);	Biological Process: 'de novo' AMP biosynthetic process (GO:0044208);	Biological Process: IMP metabolic process (GO:0046040);	Molecular Function: sulfinylpropanyl adenylate synthase (GO:0061483);	Biological Process: cellular response to cadmium ion (GO:0071276);
Diaporthe0G026480.1	8	Cellular Component: nucleus (GO:0005634);	Cellular Component: cytosol (GO:0005829);	Biological Process: protein folding (GO:0006457);	Biological Process: ceramide metabolic process (GO:0006672);	Cellular Component: integral component of membrane (GO:0016021);	Cellular Component: prefoldin complex (GO:0016272);	Molecular Function: hydrolase activity, acting on carbon-nitrogen (but not peptide) bonds, in linear amides (GO:0016811);	Molecular Function: unfolded protein binding (GO:0051082);
Diaporthe0G026500.1	6	Molecular Function: GTPase activity (GO:0003924);	Molecular Function: structural constituent of cytoskeleton (GO:0005200);	Molecular Function: GTP binding (GO:0005525);	Cellular Component: cytoplasm (GO:0005737);	Cellular Component: microtubule (GO:0005874);	Biological Process: microtubule-based process (GO:0007017);
Diaporthe0G026530.1	2	Molecular Function: oxidoreductase activity, acting on the CH-OH group of donors, NAD or NADP as acceptor (GO:0016616);	Biological Process: single-organism metabolic process (GO:0044710);
Diaporthe0G026580.1	10	Biological Process: cell wall mannoprotein biosynthetic process (GO:0000032);	Molecular Function: dolichyl-phosphate-mannose-protein mannosyltransferase activity (GO:0004169);	Biological Process: multicellular organism development (GO:0007275);	Cellular Component: integral component of membrane (GO:0016021);	Biological Process: filamentous growth (GO:0030447);	Cellular Component: dolichyl-phosphate-mannose-protein mannosyltransferase complex (GO:0031502);	Biological Process: fungal-type cell wall organization (GO:0031505);	Biological Process: protein O-linked mannosylation (GO:0035269);	Biological Process: chain elongation of O-linked mannose residue (GO:0044845);	Biological Process: regulation of endoplasmic reticulum unfolded protein response (GO:1900101);
Diaporthe0G026610.1	2	Molecular Function: nucleic acid binding (GO:0003676);	Molecular Function: metal ion binding (GO:0046872);
Diaporthe0G026620.1	1	Biological Process: single-organism metabolic process (GO:0044710);
Diaporthe0G026640.1	3	Cellular Component: nuclear part (GO:0044428);	Biological Process: mRNA transport (GO:0051028);	Biological Process: ribonucleoprotein complex export from nucleus (GO:0071426);
Diaporthe0G026650.1	4	Molecular Function: nucleotide binding (GO:0000166);	Molecular Function: DNA binding (GO:0003677);	Molecular Function: helicase activity (GO:0004386);	Biological Process: DNA repair (GO:0006281);
Diaporthe0G026680.1	5	Cellular Component: nuclear envelope (GO:0005635);	Biological Process: nuclear envelope organization (GO:0006998);	Biological Process: cell cycle (GO:0007049);	Cellular Component: integral component of membrane (GO:0016021);	Biological Process: chromosome localization (GO:0050000);
Diaporthe0G026690.1	1	Cellular Component: membrane (GO:0016020);
Diaporthe0G026710.1	5	Biological Process: histidine biosynthetic process (GO:0000105);	Molecular Function: magnesium ion binding (GO:0000287);	Molecular Function: ATP phosphoribosyltransferase activity (GO:0003879);	Cellular Component: cytosol (GO:0005829);	Biological Process: mycelium development (GO:0043581);
Diaporthe0G026720.1	4	Molecular Function: phosphomannomutase activity (GO:0004615);	Cellular Component: cytosol (GO:0005829);	Biological Process: GDP-mannose biosynthetic process (GO:0009298);	Biological Process: protein targeting to ER (GO:0045047);
Diaporthe0G026730.1	5	Molecular Function: phosphorelay sensor kinase activity (GO:0000155);	Biological Process: phosphorelay signal transduction system (GO:0000160);	Cellular Component: intracellular (GO:0005622);	Cellular Component: integral component of membrane (GO:0016021);	Biological Process: signal transduction by protein phosphorylation (GO:0023014);
Diaporthe0G026750.1	9	Biological Process: mitotic cytokinesis (GO:0000281);	Cellular Component: cytosol (GO:0005829);	Cellular Component: Arp2/3 protein complex (GO:0005885);	Cellular Component: actin cortical patch (GO:0030479);	Cellular Component: cell division site (GO:0032153);	Biological Process: Arp2/3 complex-mediated actin nucleation (GO:0034314);	Molecular Function: ubiquitin binding (GO:0043130);	Molecular Function: actin filament binding (GO:0051015);	Cellular Component: cell tip (GO:0051286);
Diaporthe0G026760.1	6	Molecular Function: nucleotide binding (GO:0000166);	Biological Process: mRNA splicing, via spliceosome (GO:0000398);	Cellular Component: U1 snRNP (GO:0005685);	Cellular Component: viral nucleocapsid (GO:0019013);	Molecular Function: U1 snRNA binding (GO:0030619);	Molecular Function: snRNA stem-loop binding (GO:0035614);
Diaporthe0G026770.1	1	Cellular Component: integral component of membrane (GO:0016021);
Diaporthe0G026780.1	7	Molecular Function: mannosyl-oligosaccharide 1,2-alpha-mannosidase activity (GO:0004571);	Molecular Function: calcium ion binding (GO:0005509);	Cellular Component: endoplasmic reticulum (GO:0005783);	Biological Process: N-glycan processing (GO:0006491);	Cellular Component: integral component of membrane (GO:0016021);	Biological Process: ER-associated ubiquitin-dependent protein catabolic process (GO:0030433);	Biological Process: glycoprotein ERAD pathway (GO:0097466);
Diaporthe0G026790.1	3	Biological Process: amino acid transmembrane transport (GO:0003333);	Molecular Function: amino acid transmembrane transporter activity (GO:0015171);	Cellular Component: integral component of membrane (GO:0016021);
Diaporthe0G026830.1	4	Cellular Component: fungal-type vacuole (GO:0000324);	Cellular Component: mitochondrion (GO:0005739);	Cellular Component: integral component of membrane (GO:0016021);	Biological Process: transmembrane transport (GO:0055085);
Diaporthe0G026840.1	11	Cellular Component: cytosol (GO:0005829);	Biological Process: regulation of transcription, DNA-templated (GO:0006355);	Molecular Function: NAD-dependent histone deacetylase activity (H3-K14 specific) (GO:0032041);	Biological Process: positive regulation of stress-activated MAPK cascade (GO:0032874);	Molecular Function: histone deacetylase activity (H4-K16 specific) (GO:0034739);	Cellular Component: Set3 complex (GO:0034967);	Molecular Function: NAD-independent histone deacetylase activity (GO:0045129);	Biological Process: negative regulation of meiotic nuclear division (GO:0045835);	Cellular Component: Rpd3L-Expanded complex (GO:0070210);	Biological Process: histone H3 deacetylation (GO:0070932);	Biological Process: histone H4 deacetylation (GO:0070933);
Diaporthe0G026850.1	7	Biological Process: DNA repair (GO:0006281);	Biological Process: histone acetylation (GO:0016573);	Molecular Function: transferase activity (GO:0016740);	Cellular Component: NuA4 histone acetyltransferase complex (GO:0035267);	Biological Process: positive regulation of transcription from RNA polymerase II promoter (GO:0045944);	Molecular Function: metal ion binding (GO:0046872);	Biological Process: regulation of response to DNA damage stimulus (GO:2001020);
Diaporthe0G026860.1	2	Molecular Function: UTP:glucose-1-phosphate uridylyltransferase activity (GO:0003983);	Biological Process: UDP-glucose metabolic process (GO:0006011);
Diaporthe0G026880.1	2	Molecular Function: catalytic activity (GO:0003824);	Biological Process: cellular metabolic process (GO:0044237);
Diaporthe0G026890.1	2	Molecular Function: hydrolase activity, hydrolyzing O-glycosyl compounds (GO:0004553);	Biological Process: cellulose catabolic process (GO:0030245);
Diaporthe0G026910.1	5	Cellular Component: condensin complex (GO:0000796);	Biological Process: mitotic chromosome condensation (GO:0007076);	Biological Process: mycelium development (GO:0043581);	Cellular Component: nuclear part (GO:0044428);	Biological Process: cell division (GO:0051301);
Diaporthe0G026960.1	6	Molecular Function: RNA polymerase II transcription factor activity, sequence-specific DNA binding (GO:0000981);	Cellular Component: nucleus (GO:0005634);	Biological Process: regulation of transcription from RNA polymerase II promoter (GO:0006357);	Cellular Component: intracellular non-membrane-bounded organelle (GO:0043232);	Cellular Component: intracellular organelle part (GO:0044446);	Molecular Function: metal ion binding (GO:0046872);
Diaporthe0G026980.1	4	Molecular Function: uroporphyrinogen decarboxylase activity (GO:0004853);	Cellular Component: cytosol (GO:0005829);	Biological Process: protoporphyrinogen IX biosynthetic process (GO:0006782);	Biological Process: mycelium development (GO:0043581);
Diaporthe0G027020.1	7	Biological Process: developmental process involved in reproduction (GO:0003006);	Biological Process: heterocycle biosynthetic process (GO:0018130);	Biological Process: aromatic compound biosynthetic process (GO:0019438);	Biological Process: sporulation resulting in formation of a cellular spore (GO:0030435);	Biological Process: regulation of developmental process (GO:0050793);	Biological Process: regulation of cellular process (GO:0050794);	Biological Process: organic cyclic compound biosynthetic process (GO:1901362);
Diaporthe0G027060.1	10	Molecular Function: magnesium ion binding (GO:0000287);	Molecular Function: adenylate cyclase activity (GO:0004016);	Cellular Component: mitochondrion (GO:0005739);	Cellular Component: endoplasmic reticulum membrane (GO:0005789);	Cellular Component: plasma membrane (GO:0005886);	Biological Process: cAMP biosynthetic process (GO:0006171);	Biological Process: adenylate cyclase-modulating G-protein coupled receptor signaling pathway (GO:0007188);	Biological Process: Ras protein signal transduction (GO:0007265);	Biological Process: pathogenesis (GO:0009405);	Biological Process: cAMP-mediated signaling (GO:0019933);
Diaporthe0G027080.1	3	Cellular Component: cytoplasm (GO:0005737);	Cellular Component: dynactin complex (GO:0005869);	Biological Process: mitotic spindle organization (GO:0007052);
Diaporthe0G027090.1	7	Molecular Function: nucleotide binding (GO:0000166);	Cellular Component: cytosol (GO:0005829);	Cellular Component: ribosome (GO:0005840);	Biological Process: Mo-molybdopterin cofactor biosynthetic process (GO:0006777);	Cellular Component: molybdopterin synthase complex (GO:0019008);	Molecular Function: molybdopterin synthase activity (GO:0030366);	Biological Process: single-organism cellular process (GO:0044763);
Diaporthe0G027100.1	5	Molecular Function: nucleotide binding (GO:0000166);	Molecular Function: GMP synthase activity (GO:0003921);	Molecular Function: GMP synthase (glutamine-hydrolyzing) activity (GO:0003922);	Cellular Component: cytosol (GO:0005829);	Biological Process: GMP biosynthetic process (GO:0006177);
Diaporthe0G027130.1	14	Molecular Function: chromatin binding (GO:0003682);	Cellular Component: mitochondrion (GO:0005739);	Biological Process: DNA unwinding involved in DNA replication (GO:0006268);	Biological Process: protein acetylation (GO:0006473);	Biological Process: apoptotic process (GO:0006915);	Biological Process: mitotic chromosome condensation (GO:0007076);	Biological Process: establishment of mitotic sister chromatid cohesion (GO:0034087);	Cellular Component: chromosome, centromeric outer repeat region (GO:0034507);	Cellular Component: nuclear mitotic cohesin complex (GO:0034990);	Biological Process: mycelium development (GO:0043581);	Cellular Component: horsetail nucleus leading edge (GO:0071687);	Cellular Component: nuclear rDNA heterochromatin (GO:1902377);	Biological Process: replication-born double-strand break repair via sister chromatid exchange (GO:1990414);	Cellular Component: nuclear subtelomeric heterochromatin (GO:1990707);
Diaporthe0G027140.1	10	Cellular Component: Golgi membrane (GO:0000139);	Molecular Function: calcium-transporting ATPase activity (GO:0005388);	Molecular Function: calcium ion binding (GO:0005509);	Molecular Function: ATP binding (GO:0005524);	Biological Process: cellular calcium ion homeostasis (GO:0006874);	Biological Process: exocytosis (GO:0006887);	Molecular Function: manganese-transporting ATPase activity (GO:0015410);	Cellular Component: integral component of membrane (GO:0016021);	Biological Process: calcium ion transmembrane transport (GO:0070588);	Biological Process: manganese ion transmembrane transport (GO:0071421);
Diaporthe0G027170.1	2	Molecular Function: nucleic acid binding (GO:0003676);	Cellular Component: nucleolus (GO:0005730);
Diaporthe0G027190.1	2	Molecular Function: binding (GO:0005488);	Biological Process: transcription from RNA polymerase II promoter (GO:0006366);
Diaporthe0G027210.1	4	Molecular Function: hydrolase activity, hydrolyzing O-glycosyl compounds (GO:0004553);	Cellular Component: nucleus (GO:0005634);	Cellular Component: cytosol (GO:0005829);	Biological Process: carbohydrate catabolic process (GO:0016052);
Diaporthe0G027220.1	4	Cellular Component: Golgi apparatus (GO:0005794);	Cellular Component: membrane (GO:0016020);	Biological Process: single-organism transport (GO:0044765);	Biological Process: organic substance transport (GO:0071702);
Diaporthe0G027250.1	5	Molecular Function: D-amino-acid oxidase activity (GO:0003884);	Cellular Component: integral component of membrane (GO:0016021);	Biological Process: D-amino acid metabolic process (GO:0046416);	Biological Process: oxidation-reduction process (GO:0055114);	Molecular Function: FAD binding (GO:0071949);
Diaporthe0G027270.1	5	Molecular Function: RNA polymerase II transcription factor activity, sequence-specific DNA binding (GO:0000981);	Molecular Function: DNA binding (GO:0003677);	Cellular Component: nucleus (GO:0005634);	Biological Process: regulation of transcription from RNA polymerase II promoter (GO:0006357);	Molecular Function: zinc ion binding (GO:0008270);
Diaporthe0G027340.1	4	Molecular Function: transporter activity (GO:0005215);	Cellular Component: endoplasmic reticulum (GO:0005783);	Cellular Component: integral component of membrane (GO:0016021);	Biological Process: transmembrane transport (GO:0055085);
Diaporthe0G027350.1	2	Molecular Function: monooxygenase activity (GO:0004497);	Biological Process: oxidation-reduction process (GO:0055114);
Diaporthe0G027370.1	3	Molecular Function: ammonium transmembrane transporter activity (GO:0008519);	Cellular Component: integral component of membrane (GO:0016021);	Biological Process: ammonium transmembrane transport (GO:0072488);
Diaporthe0G027390.1	3	Molecular Function: transporter activity (GO:0005215);	Cellular Component: integral component of membrane (GO:0016021);	Biological Process: transmembrane transport (GO:0055085);
Diaporthe0G027400.1	3	Biological Process: polysaccharide catabolic process (GO:0000272);	Molecular Function: hydrolase activity, hydrolyzing O-glycosyl compounds (GO:0004553);	Cellular Component: membrane part (GO:0044425);
Diaporthe0G027430.1	8	Cellular Component: nucleus (GO:0005634);	Biological Process: mRNA export from nucleus (GO:0006406);	Biological Process: peptidyl-arginine methylation, to asymmetrical-dimethyl arginine (GO:0019919);	Biological Process: positive regulation of transcription elongation from RNA polymerase II promoter (GO:0032968);	Molecular Function: protein-arginine omega-N monomethyltransferase activity (GO:0035241);	Molecular Function: protein-arginine omega-N asymmetric methyltransferase activity (GO:0035242);	Molecular Function: identical protein binding (GO:0042802);	Biological Process: negative regulation of DNA-templated transcription, termination (GO:0060567);
Diaporthe0G027440.1	5	Molecular Function: magnesium ion binding (GO:0000287);	Molecular Function: phosphoacetylglucosamine mutase activity (GO:0004610);	Cellular Component: nucleus (GO:0005634);	Cellular Component: cytosol (GO:0005829);	Biological Process: fungal-type cell wall chitin biosynthetic process (GO:0034221);
Diaporthe0G027450.1	6	Biological Process: double-strand break repair via homologous recombination (GO:0000724);	Molecular Function: endonuclease activity (GO:0004519);	Biological Process: reciprocal meiotic recombination (GO:0007131);	Cellular Component: intracellular membrane-bounded organelle (GO:0043231);	Biological Process: mitotic DNA integrity checkpoint (GO:0044774);	Biological Process: nucleic acid phosphodiester bond hydrolysis (GO:0090305);
Diaporthe0G027460.1	6	Molecular Function: riboflavin synthase activity (GO:0004746);	Cellular Component: nucleus (GO:0005634);	Cellular Component: cytosol (GO:0005829);	Biological Process: riboflavin biosynthetic process (GO:0009231);	Molecular Function: oxidoreductase activity (GO:0016491);	Biological Process: oxidation-reduction process (GO:0055114);
Diaporthe0G027470.1	3	Molecular Function: cysteine-tRNA ligase activity (GO:0004817);	Molecular Function: ATP binding (GO:0005524);	Biological Process: cysteinyl-tRNA aminoacylation (GO:0006423);
Diaporthe0G027490.1	2	Biological Process: metabolic process (GO:0008152);	Molecular Function: hydrolase activity, acting on glycosyl bonds (GO:0016798);
Diaporthe0G027510.1	5	Cellular Component: nuclear heterochromatin (GO:0005720);	Biological Process: chromatin silencing (GO:0006342);	Biological Process: cellular response to DNA damage stimulus (GO:0006974);	Biological Process: histone H4 deacetylation (GO:0070933);	Cellular Component: chromosomal region (GO:0098687);
Diaporthe0G027520.1	23	Cellular Component: SAGA complex (GO:0000124);	Molecular Function: rDNA binding (GO:0000182);	Biological Process: regulation of transcriptional start site selection at RNA polymerase II promoter (GO:0001178);	Molecular Function: helicase activity (GO:0004386);	Molecular Function: ATP binding (GO:0005524);	Cellular Component: mitochondrion (GO:0005739);	Biological Process: termination of RNA polymerase I transcription (GO:0006363);	Biological Process: transcription elongation from RNA polymerase II promoter (GO:0006368);	Biological Process: termination of RNA polymerase II transcription (GO:0006369);	Molecular Function: DNA-dependent ATPase activity (GO:0008094);	Biological Process: nucleosome positioning (GO:0016584);	Cellular Component: nucleolar chromatin (GO:0030874);	Molecular Function: chromatin DNA binding (GO:0031490);	Biological Process: chromatin organization involved in regulation of transcription (GO:0034401);	Molecular Function: methylated histone binding (GO:0035064);	Biological Process: nucleosome mobilization (GO:0042766);	Cellular Component: SLIK (SAGA-like) complex (GO:0046695);	Molecular Function: nucleosome-dependent ATPase activity (GO:0070615);	Biological Process: negative regulation of histone H3-K14 acetylation (GO:0071441);	Biological Process: histone H2B conserved C-terminal lysine ubiquitination (GO:0071894);	Biological Process: negative regulation of histone exchange (GO:1900050);	Biological Process: negative regulation of DNA-dependent DNA replication (GO:2000104);	Biological Process: negative regulation of histone H3-K9 acetylation (GO:2000616);
Diaporthe0G027530.1	12	Biological Process: ribosomal subunit export from nucleus (GO:0000054);	Molecular Function: translation initiation factor activity (GO:0003743);	Molecular Function: iron ion binding (GO:0005506);	Molecular Function: ATP binding (GO:0005524);	Cellular Component: nucleus (GO:0005634);	Biological Process: translational initiation (GO:0006413);	Biological Process: translational termination (GO:0006415);	Molecular Function: ATPase activity (GO:0016887);	Cellular Component: cytosolic ribosome (GO:0022626);	Biological Process: ribosome disassembly (GO:0032790);	Biological Process: cellular response to oxidative stress (GO:0034599);	Biological Process: ribosomal large subunit biogenesis (GO:0042273);
Diaporthe0G027540.1	4	Biological Process: mRNA splicing, via spliceosome (GO:0000398);	Molecular Function: RNA binding (GO:0003723);	Cellular Component: U1 snRNP (GO:0005685);	Cellular Component: U2-type prespliceosome (GO:0071004);
Diaporthe0G027570.1	5	Biological Process: activation of MAPKK activity (GO:0000186);	Molecular Function: MAP kinase kinase kinase activity (GO:0004709);	Molecular Function: ATP binding (GO:0005524);	Cellular Component: cytoplasm (GO:0005737);	Biological Process: stress-activated MAPK cascade (GO:0051403);
Diaporthe0G027600.1	2	Biological Process: metabolic process (GO:0008152);	Molecular Function: hydrolase activity (GO:0016787);
Diaporthe0G027610.1	8	Biological Process: ribosomal large subunit export from nucleus (GO:0000055);	Molecular Function: RNA binding (GO:0003723);	Molecular Function: GTPase activity (GO:0003924);	Molecular Function: GTP binding (GO:0005525);	Cellular Component: nucleolus (GO:0005730);	Biological Process: rRNA processing (GO:0006364);	Cellular Component: preribosome, large subunit precursor (GO:0030687);	Biological Process: positive regulation of growth rate (GO:0040010);
Diaporthe0G027620.1	18	Molecular Function: tRNA binding (GO:0000049);	Molecular Function: 3'-5'-exoribonuclease activity (GO:0000175);	Cellular Component: nuclear exosome (RNase complex) (GO:0000176);	Cellular Component: cytoplasmic exosome (RNase complex) (GO:0000177);	Biological Process: exonucleolytic trimming to generate mature 3'-end of 5.8S rRNA from tricistronic rRNA transcript (SSU-rRNA, 5.8S rRNA, LSU-rRNA) (GO:0000467);	Molecular Function: endoribonuclease activity (GO:0004521);	Cellular Component: nucleolus (GO:0005730);	Cellular Component: integral component of membrane (GO:0016021);	Biological Process: nuclear-transcribed mRNA catabolic process, 3'-5' exonucleolytic nonsense-mediated decay (GO:0070478);	Biological Process: nuclear-transcribed mRNA catabolic process, non-stop decay (GO:0070481);	Biological Process: nonfunctional rRNA decay (GO:0070651);	Biological Process: nuclear mRNA surveillance (GO:0071028);	Biological Process: nuclear polyadenylation-dependent rRNA catabolic process (GO:0071035);	Biological Process: nuclear polyadenylation-dependent tRNA catabolic process (GO:0071038);	Biological Process: nuclear polyadenylation-dependent CUT catabolic process (GO:0071039);	Biological Process: nuclear polyadenylation-dependent mRNA catabolic process (GO:0071042);	Biological Process: polyadenylation-dependent snoRNA 3'-end processing (GO:0071051);	Biological Process: RNA phosphodiester bond hydrolysis, endonucleolytic (GO:0090502);
Diaporthe0G027630.1	1	Cellular Component: SWI/SNF complex (GO:0016514);
Diaporthe0G027640.1	2	Cellular Component: nucleus (GO:0005634);	Molecular Function: protein heterodimerization activity (GO:0046982);
Diaporthe0G027680.1	3	Molecular Function: phosphogluconate dehydrogenase (decarboxylating) activity (GO:0004616);	Molecular Function: NAD binding (GO:0051287);	Biological Process: oxidation-reduction process (GO:0055114);
Diaporthe0G027690.1	2	Molecular Function: organic cyclic compound binding (GO:0097159);	Molecular Function: heterocyclic compound binding (GO:1901363);
Diaporthe0G027700.1	7	Molecular Function: threonine-type endopeptidase activity (GO:0004298);	Cellular Component: nucleus (GO:0005634);	Cellular Component: endoplasmic reticulum membrane (GO:0005789);	Biological Process: proteasomal ubiquitin-independent protein catabolic process (GO:0010499);	Cellular Component: proteasome core complex, beta-subunit complex (GO:0019774);	Cellular Component: proteasome storage granule (GO:0034515);	Biological Process: proteasome-mediated ubiquitin-dependent protein catabolic process (GO:0043161);
Diaporthe0G027710.1	5	Molecular Function: 1-phosphatidylinositol 4-kinase activity (GO:0004430);	Cellular Component: intracellular (GO:0005622);	Cellular Component: plasma membrane (GO:0005886);	Biological Process: phosphatidylinositol phosphorylation (GO:0046854);	Biological Process: phosphatidylinositol-mediated signaling (GO:0048015);
Diaporthe0G027720.1	6	Molecular Function: zinc ion transmembrane transporter activity (GO:0005385);	Biological Process: response to zinc ion (GO:0010043);	Cellular Component: membrane (GO:0016020);	Biological Process: mycelium development (GO:0043581);	Biological Process: regulation of sequestering of zinc ion (GO:0061088);	Biological Process: cation transmembrane transport (GO:0098655);
Diaporthe0G027730.1	5	Molecular Function: phosphoribosylglycinamide formyltransferase activity (GO:0004644);	Cellular Component: nucleus (GO:0005634);	Cellular Component: cytoplasm (GO:0005737);	Biological Process: 'de novo' IMP biosynthetic process (GO:0006189);	Biological Process: adenine biosynthetic process (GO:0046084);
Diaporthe0G027750.1	6	Molecular Function: 6,7-dimethyl-8-ribityllumazine synthase activity (GO:0000906);	Cellular Component: mitochondrial intermembrane space (GO:0005758);	Biological Process: riboflavin biosynthetic process (GO:0009231);	Cellular Component: riboflavin synthase complex (GO:0009349);	Molecular Function: transferase activity (GO:0016740);	Molecular Function: riboflavin binding (GO:1902444);
Diaporthe0G027790.1	1	Cellular Component: cytoplasm (GO:0005737);
Diaporthe0G027810.1	1	Molecular Function: protein domain specific binding (GO:0019904);
Diaporthe0G027850.1	3	Molecular Function: structural constituent of ribosome (GO:0003735);	Cellular Component: ribosome (GO:0005840);	Biological Process: translation (GO:0006412);
Diaporthe0G027870.1	9	Molecular Function: threonine-type endopeptidase activity (GO:0004298);	Cellular Component: nucleus (GO:0005634);	Cellular Component: endoplasmic reticulum membrane (GO:0005789);	Biological Process: proteasomal ubiquitin-independent protein catabolic process (GO:0010499);	Biological Process: positive regulation of endopeptidase activity (GO:0010950);	Cellular Component: proteasome core complex, beta-subunit complex (GO:0019774);	Cellular Component: proteasome storage granule (GO:0034515);	Biological Process: proteasome-mediated ubiquitin-dependent protein catabolic process (GO:0043161);	Molecular Function: endopeptidase activator activity (GO:0061133);
Diaporthe0G027880.1	8	Molecular Function: calcium-transporting ATPase activity (GO:0005388);	Molecular Function: ATP binding (GO:0005524);	Cellular Component: nuclear envelope (GO:0005635);	Cellular Component: integral component of plasma membrane (GO:0005887);	Biological Process: cellular calcium ion homeostasis (GO:0006874);	Cellular Component: sarcoplasmic reticulum membrane (GO:0033017);	Molecular Function: metal ion binding (GO:0046872);	Biological Process: calcium ion transmembrane transport (GO:0070588);
Diaporthe0G027900.1	4	Cellular Component: exocyst (GO:0000145);	Biological Process: Golgi to plasma membrane transport (GO:0006893);	Biological Process: vesicle docking (GO:0048278);	Biological Process: vesicle tethering involved in exocytosis (GO:0090522);
Diaporthe0G027910.1	1	Molecular Function: transferase activity (GO:0016740);
Diaporthe0G027920.1	3	Biological Process: DNA repair (GO:0006281);	Molecular Function: oxidoreductase activity (GO:0016491);	Biological Process: oxidation-reduction process (GO:0055114);
Diaporthe0G027930.1	4	Cellular Component: nucleus (GO:0005634);	Cellular Component: mitochondrial matrix (GO:0005759);	Biological Process: tRNA methylation (GO:0030488);	Molecular Function: tRNA (guanine(37)-N(1))-methyltransferase activity (GO:0052906);
Diaporthe0G027950.1	3	Cellular Component: vacuole (GO:0005773);	Biological Process: cellular macromolecule metabolic process (GO:0044260);	Biological Process: regulation of primary metabolic process (GO:0080090);
Diaporthe0G027960.1	1	Biological Process: RNA metabolic process (GO:0016070);
Diaporthe0G027990.1	3	Biological Process: primary metabolic process (GO:0044238);	Biological Process: cellular macromolecule metabolic process (GO:0044260);	Cellular Component: intracellular part (GO:0044424);
Diaporthe0G028000.1	9	Cellular Component: incipient cellular bud site (GO:0000131);	Molecular Function: chitin synthase activity (GO:0004100);	Cellular Component: prospore membrane (GO:0005628);	Cellular Component: plasma membrane (GO:0005886);	Cellular Component: cellular bud neck (GO:0005935);	Cellular Component: integral component of membrane (GO:0016021);	Biological Process: ascospore wall assembly (GO:0030476);	Cellular Component: mating projection tip (GO:0043332);	Cellular Component: chitosome (GO:0045009);
Diaporthe0G028010.1	1	Cellular Component: cell part (GO:0044464);
Diaporthe0G028020.1	10	Molecular Function: GTPase activity (GO:0003924);	Molecular Function: GTP binding (GO:0005525);	Cellular Component: nucleus (GO:0005634);	Cellular Component: cytosol (GO:0005829);	Biological Process: intracellular protein transport (GO:0006886);	Biological Process: small GTPase mediated signal transduction (GO:0007264);	Biological Process: negative regulation of G2/M transition of mitotic cell cycle (GO:0010972);	Cellular Component: membrane (GO:0016020);	Biological Process: poly(A)+ mRNA export from nucleus (GO:0016973);	Biological Process: chromosome organization (GO:0051276);
Diaporthe0G028030.1	4	Cellular Component: nucleus (GO:0005634);	Cellular Component: cytoplasm (GO:0005737);	Cellular Component: proteasome regulatory particle, base subcomplex (GO:0008540);	Biological Process: proteasome regulatory particle assembly (GO:0070682);
Diaporthe0G028040.1	1	Biological Process: biological regulation (GO:0065007);
Diaporthe0G028050.1	1	Biological Process: mycelium development (GO:0043581);
Diaporthe0G028060.1	1	Cellular Component: integral component of membrane (GO:0016021);
Diaporthe0G028100.1	13	Biological Process: resolution of meiotic recombination intermediates (GO:0000712);	Cellular Component: spindle pole (GO:0000922);	Molecular Function: protein serine/threonine kinase activity (GO:0004674);	Molecular Function: ATP binding (GO:0005524);	Cellular Component: nucleus (GO:0005634);	Cellular Component: cellular bud neck (GO:0005935);	Biological Process: protein phosphorylation (GO:0006468);	Molecular Function: enzyme activator activity (GO:0008047);	Biological Process: protein localization (GO:0008104);	Biological Process: positive regulation of spindle pole body separation (GO:0010696);	Biological Process: positive regulation of catalytic activity (GO:0043085);	Biological Process: synaptonemal complex disassembly (GO:0070194);	Biological Process: spindle assembly involved in meiosis (GO:0090306);
Diaporthe0G028120.1	4	Molecular Function: NAD+ kinase activity (GO:0003951);	Biological Process: NADP biosynthetic process (GO:0006741);	Biological Process: phosphorylation (GO:0016310);	Biological Process: NAD metabolic process (GO:0019674);
Diaporthe0G028130.1	10	Cellular Component: nuclear exosome (RNase complex) (GO:0000176);	Cellular Component: cytoplasmic exosome (RNase complex) (GO:0000177);	Cellular Component: nucleolus (GO:0005730);	Biological Process: rRNA catabolic process (GO:0016075);	Biological Process: rRNA 3'-end processing (GO:0031125);	Biological Process: nuclear-transcribed mRNA catabolic process, exonucleolytic, 3'-5' (GO:0034427);	Biological Process: U4 snRNA 3'-end processing (GO:0034475);	Biological Process: mycelium development (GO:0043581);	Biological Process: nuclear mRNA surveillance (GO:0071028);	Biological Process: polyadenylation-dependent snoRNA 3'-end processing (GO:0071051);
Diaporthe0G028140.1	10	Cellular Component: protein phosphatase type 2A complex (GO:0000159);	Biological Process: protein peptidyl-prolyl isomerization (GO:0000413);	Molecular Function: peptidyl-prolyl cis-trans isomerase activity (GO:0003755);	Cellular Component: nucleus (GO:0005634);	Cellular Component: cytoplasm (GO:0005737);	Biological Process: response to osmotic stress (GO:0006970);	Molecular Function: protein tyrosine phosphatase activator activity (GO:0008160);	Biological Process: mitotic spindle organization in nucleus (GO:0030472);	Biological Process: regulation of protein phosphatase type 2A activity (GO:0034047);	Biological Process: positive regulation of catalytic activity (GO:0043085);
Diaporthe0G028170.1	8	Molecular Function: nucleotide binding (GO:0000166);	Molecular Function: cytidine deaminase activity (GO:0004126);	Cellular Component: cytosol (GO:0005829);	Biological Process: transport (GO:0006810);	Molecular Function: zinc ion binding (GO:0008270);	Biological Process: cytidine deamination (GO:0009972);	Cellular Component: membrane (GO:0016020);	Molecular Function: ATPase activity (GO:0016887);
Diaporthe0G028220.1	2	Cellular Component: nucleus (GO:0005634);	Cellular Component: cytosol (GO:0005829);
Diaporthe0G028230.1	8	Molecular Function: nucleotide binding (GO:0000166);	Cellular Component: commitment complex (GO:0000243);	Molecular Function: RNA binding (GO:0003723);	Cellular Component: cytosol (GO:0005829);	Biological Process: mRNA cis splicing, via spliceosome (GO:0045292);	Molecular Function: metal ion binding (GO:0046872);	Cellular Component: U2-type prespliceosome (GO:0071004);	Cellular Component: U2AF (GO:0089701);
Diaporthe0G028240.1	7	Cellular Component: cellular bud (GO:0005933);	Biological Process: signal transduction (GO:0007165);	Molecular Function: lipid binding (GO:0008289);	Cellular Component: integral component of membrane (GO:0016021);	Cellular Component: cortical endoplasmic reticulum (GO:0032541);	Biological Process: regulation of phosphatidylinositol dephosphorylation (GO:0060304);	Biological Process: endoplasmic reticulum membrane organization (GO:0090158);
Diaporthe0G028250.1	5	Cellular Component: cell wall (GO:0005618);	Biological Process: carbohydrate metabolic process (GO:0005975);	Cellular Component: membrane (GO:0016020);	Molecular Function: hydrolase activity, acting on glycosyl bonds (GO:0016798);	Biological Process: cell wall organization (GO:0071555);
Diaporthe0G028260.1	16	Biological Process: regulation of mitotic recombination (GO:0000019);	Biological Process: chromatin silencing at rDNA (GO:0000183);	Molecular Function: DNA binding (GO:0003677);	Molecular Function: DNA topoisomerase type I activity (GO:0003917);	Molecular Function: DNA topoisomerase type II (ATP-hydrolyzing) activity (GO:0003918);	Cellular Component: nucleolus (GO:0005730);	Cellular Component: cytosol (GO:0005829);	Biological Process: DNA topological change (GO:0006265);	Biological Process: DNA strand elongation involved in DNA replication (GO:0006271);	Biological Process: chromatin assembly or disassembly (GO:0006333);	Biological Process: chromatin remodeling (GO:0006338);	Biological Process: regulation of transcription from RNA polymerase II promoter (GO:0006357);	Biological Process: transcription elongation from RNA polymerase II promoter (GO:0006368);	Biological Process: mitotic chromosome condensation (GO:0007076);	Biological Process: nuclear migration (GO:0007097);	Cellular Component: replication fork protection complex (GO:0031298);
Diaporthe0G028270.1	7	Cellular Component: nuclear pore (GO:0005643);	Cellular Component: mitochondrial proton-transporting ATP synthase, central stalk (GO:0005756);	Biological Process: nucleocytoplasmic transport (GO:0006913);	Biological Process: ATP synthesis coupled proton transport (GO:0015986);	Molecular Function: structural constituent of nuclear pore (GO:0017056);	Molecular Function: proton-transporting ATP synthase activity, rotational mechanism (GO:0046933);	Molecular Function: proton-transporting ATPase activity, rotational mechanism (GO:0046961);
Diaporthe0G028280.1	4	Molecular Function: catalytic activity (GO:0003824);	Biological Process: metabolic process (GO:0008152);	Biological Process: vesicle-mediated transport (GO:0016192);	Biological Process: single-organism process (GO:0044699);
Diaporthe0G028290.1	15	Cellular Component: fungal-type vacuole membrane (GO:0000329);	Molecular Function: ATP binding (GO:0005524);	Cellular Component: cytosol (GO:0005829);	Biological Process: protein targeting to vacuole (GO:0006623);	Biological Process: Golgi to vacuole transport (GO:0006896);	Biological Process: endocytosis (GO:0006897);	Biological Process: vesicle docking involved in exocytosis (GO:0006904);	Cellular Component: integral component of membrane (GO:0016021);	Molecular Function: ligase activity (GO:0016874);	Biological Process: regulation of vacuole fusion, non-autophagic (GO:0032889);	Cellular Component: CORVET complex (GO:0033263);	Biological Process: piecemeal microautophagy of nucleus (GO:0034727);	Molecular Function: phosphatidylinositol binding (GO:0035091);	Biological Process: regulation of SNARE complex assembly (GO:0035542);	Biological Process: vesicle fusion with vacuole (GO:0051469);
Diaporthe0G028300.1	1	Molecular Function: ATP binding (GO:0005524);
Diaporthe0G028310.1	3	Molecular Function: calmodulin-dependent protein kinase activity (GO:0004683);	Molecular Function: ATP binding (GO:0005524);	Biological Process: protein phosphorylation (GO:0006468);
Diaporthe0G028330.1	6	Molecular Function: histidine-tRNA ligase activity (GO:0004821);	Molecular Function: ATP binding (GO:0005524);	Cellular Component: mitochondrion (GO:0005739);	Cellular Component: cytosol (GO:0005829);	Biological Process: histidyl-tRNA aminoacylation (GO:0006427);	Biological Process: mitochondrial translation (GO:0032543);
Diaporthe0G028340.1	1	Biological Process: mycelium development (GO:0043581);
Diaporthe0G028350.1	3	Cellular Component: cytosol (GO:0005829);	Biological Process: purine nucleoside catabolic process (GO:0006152);	Molecular Function: purine nucleosidase activity (GO:0008477);
Diaporthe0G028360.1	4	Biological Process: mRNA splicing, via spliceosome (GO:0000398);	Molecular Function: RNA binding (GO:0003723);	Cellular Component: viral nucleocapsid (GO:0019013);	Cellular Component: U4/U6 x U5 tri-snRNP complex (GO:0046540);
Diaporthe0G028380.1	3	Cellular Component: cytoplasm (GO:0005737);	Biological Process: carbohydrate metabolic process (GO:0005975);	Molecular Function: aldehyde-lyase activity (GO:0016832);
Diaporthe0G028390.1	3	Cellular Component: integral component of membrane (GO:0016021);	Molecular Function: substrate-specific transmembrane transporter activity (GO:0022891);	Biological Process: transmembrane transport (GO:0055085);
Diaporthe0G028410.1	6	Cellular Component: integral component of plasma membrane (GO:0005887);	Molecular Function: galactose:proton symporter activity (GO:0015517);	Molecular Function: arabinose:proton symporter activity (GO:0015518);	Molecular Function: fucose:proton symporter activity (GO:0015535);	Biological Process: fructose transport (GO:0015755);	Biological Process: galactose transport (GO:0015757);
Diaporthe0G028430.1	1	Biological Process: integrin-mediated signaling pathway (GO:0007229);
Diaporthe0G028460.1	14	Biological Process: actin cortical patch assembly (GO:0000147);	Cellular Component: nucleus (GO:0005634);	Cellular Component: cytosol (GO:0005829);	Cellular Component: actin filament (GO:0005884);	Biological Process: endocytosis (GO:0006897);	Biological Process: regulation of cell shape (GO:0008360);	Cellular Component: membrane (GO:0016020);	Biological Process: actin filament-based movement (GO:0030048);	Cellular Component: actin cortical patch (GO:0030479);	Cellular Component: medial cortex (GO:0031097);	Cellular Component: old growing cell tip (GO:0035840);	Molecular Function: actin filament binding (GO:0051015);	Biological Process: positive regulation of actin nucleation (GO:0051127);	Biological Process: actin cortical patch localization (GO:0051666);
Diaporthe0G028480.1	6	Molecular Function: 1-pyrroline-5-carboxylate dehydrogenase activity (GO:0003842);	Molecular Function: aldehyde dehydrogenase (NAD) activity (GO:0004029);	Biological Process: glutamate biosynthetic process (GO:0006537);	Biological Process: proline biosynthetic process (GO:0006561);	Molecular Function: protein dimerization activity (GO:0046983);	Biological Process: oxidation-reduction process (GO:0055114);
Diaporthe0G028500.1	4	Biological Process: tRNA dihydrouridine synthesis (GO:0002943);	Molecular Function: tRNA dihydrouridine synthase activity (GO:0017150);	Molecular Function: flavin adenine dinucleotide binding (GO:0050660);	Biological Process: oxidation-reduction process (GO:0055114);
Diaporthe0G028510.1	7	Molecular Function: structural constituent of ribosome (GO:0003735);	Cellular Component: nucleus (GO:0005634);	Cellular Component: mitochondrial small ribosomal subunit (GO:0005763);	Cellular Component: cytosol (GO:0005829);	Biological Process: protein demethylation (GO:0006482);	Biological Process: mitochondrial translation (GO:0032543);	Molecular Function: carboxylic ester hydrolase activity (GO:0052689);
Diaporthe0G028530.1	1	Molecular Function: binding (GO:0005488);
Diaporthe0G028540.1	5	Biological Process: maturation of LSU-rRNA from tricistronic rRNA transcript (SSU-rRNA, 5.8S rRNA, LSU-rRNA) (GO:0000463);	Molecular Function: mRNA binding (GO:0003729);	Molecular Function: structural constituent of ribosome (GO:0003735);	Biological Process: translation (GO:0006412);	Cellular Component: cytosolic large ribosomal subunit (GO:0022625);
Diaporthe0G028550.1	9	Cellular Component: Golgi membrane (GO:0000139);	Molecular Function: SNAP receptor activity (GO:0005484);	Cellular Component: Golgi medial cisterna (GO:0005797);	Cellular Component: cis-Golgi network (GO:0005801);	Biological Process: ER to Golgi vesicle-mediated transport (GO:0006888);	Biological Process: vesicle fusion (GO:0006906);	Biological Process: protein transport (GO:0015031);	Cellular Component: integral component of membrane (GO:0016021);	Cellular Component: SNARE complex (GO:0031201);
Diaporthe0G028560.1	4	Cellular Component: mitochondrial inner membrane (GO:0005743);	Cellular Component: integral component of mitochondrial membrane (GO:0032592);	Biological Process: mitochondrial proton-transporting ATP synthase complex assembly (GO:0033615);	Molecular Function: unfolded protein binding (GO:0051082);
Diaporthe0G028570.1	1	Molecular Function: transferase activity (GO:0016740);
Diaporthe0G028580.1	6	Molecular Function: ATP binding (GO:0005524);	Cellular Component: nucleus (GO:0005634);	Cellular Component: cytosol (GO:0005829);	Biological Process: phosphorylation (GO:0016310);	Biological Process: D-gluconate catabolic process (GO:0046177);	Molecular Function: gluconokinase activity (GO:0046316);
Diaporthe0G028610.1	2	Molecular Function: transcription factor activity, sequence-specific DNA binding (GO:0003700);	Biological Process: transcription, DNA-templated (GO:0006351);
Diaporthe0G028630.1	1	Biological Process: regulation of transcription, DNA-templated (GO:0006355);
Diaporthe0G028640.1	2	Molecular Function: kinase activity (GO:0016301);	Biological Process: phosphorylation (GO:0016310);
Diaporthe0G028650.1	5	Biological Process: organelle organization (GO:0006996);	Biological Process: regulation of TOR signaling (GO:0032006);	Cellular Component: Seh1-associated complex (GO:0035859);	Cellular Component: cytoplasmic part (GO:0044444);	Biological Process: single-organism cellular process (GO:0044763);
Diaporthe0G028670.1	4	Cellular Component: Golgi membrane (GO:0000139);	Cellular Component: cytosol (GO:0005829);	Biological Process: Golgi to endosome transport (GO:0006895);	Cellular Component: integral component of membrane (GO:0016021);
Diaporthe0G028720.1	7	Biological Process: spliceosomal complex assembly (GO:0000245);	Cellular Component: Prp19 complex (GO:0000974);	Cellular Component: prespliceosome (GO:0071010);	Cellular Component: precatalytic spliceosome (GO:0071011);	Cellular Component: catalytic step 1 spliceosome (GO:0071012);	Cellular Component: catalytic step 2 spliceosome (GO:0071013);	Cellular Component: post-mRNA release spliceosomal complex (GO:0071014);
Diaporthe0G028730.1	3	Biological Process: spliceosomal tri-snRNP complex assembly (GO:0000244);	Cellular Component: viral nucleocapsid (GO:0019013);	Cellular Component: U4/U6 x U5 tri-snRNP complex (GO:0046540);
Diaporthe0G028740.1	1	Molecular Function: binding (GO:0005488);
Diaporthe0G028750.1	2	Molecular Function: transferase activity, transferring phosphorus-containing groups (GO:0016772);	Biological Process: cellular metabolic process (GO:0044237);
Diaporthe0G028760.1	4	Molecular Function: DNA binding (GO:0003677);	Cellular Component: integral component of membrane (GO:0016021);	Molecular Function: transmembrane transporter activity (GO:0022857);	Biological Process: transmembrane transport (GO:0055085);
Diaporthe0G028770.1	3	Cellular Component: protein kinase CK2 complex (GO:0005956);	Molecular Function: protein kinase regulator activity (GO:0019887);	Biological Process: regulation of protein kinase activity (GO:0045859);
Diaporthe0G028790.1	3	Molecular Function: binding (GO:0005488);	Biological Process: transcription from RNA polymerase I promoter (GO:0006360);	Cellular Component: intracellular part (GO:0044424);
Diaporthe0G028810.1	2	Biological Process: regulation of transcription, DNA-templated (GO:0006355);	Molecular Function: metal ion binding (GO:0046872);
Diaporthe0G028820.1	5	Molecular Function: catalytic activity (GO:0003824);	Biological Process: nitrogen compound metabolic process (GO:0006807);	Biological Process: cellular metabolic process (GO:0044237);	Biological Process: primary metabolic process (GO:0044238);	Biological Process: organic substance metabolic process (GO:0071704);
Diaporthe0G028840.1	7	Molecular Function: alpha-1,6-mannosyltransferase activity (GO:0000009);	Biological Process: cell wall mannoprotein biosynthetic process (GO:0000032);	Cellular Component: alpha-1,6-mannosyltransferase complex (GO:0000136);	Biological Process: barrier septum assembly (GO:0000917);	Biological Process: protein N-linked glycosylation (GO:0006487);	Biological Process: cell budding (GO:0007114);	Biological Process: mannosylation (GO:0097502);
Diaporthe0G028860.1	2	Molecular Function: catalytic activity (GO:0003824);	Cellular Component: membrane (GO:0016020);
Diaporthe0G028870.1	1	Molecular Function: hydrolase activity, hydrolyzing O-glycosyl compounds (GO:0004553);
Diaporthe0G028880.1	2	Biological Process: transport (GO:0006810);	Cellular Component: membrane (GO:0016020);
Diaporthe0G028890.1	3	Biological Process: lipid metabolic process (GO:0006629);	Cellular Component: integral component of membrane (GO:0016021);	Molecular Function: hydrolase activity (GO:0016787);
Diaporthe0G028900.1	10	Biological Process: replicative cell aging (GO:0001302);	Molecular Function: ATP binding (GO:0005524);	Cellular Component: peroxisome (GO:0005777);	Cellular Component: cytosol (GO:0005829);	Biological Process: pathogenesis (GO:0009405);	Biological Process: protein import into peroxisome matrix, receptor recycling (GO:0016562);	Molecular Function: ATPase activity (GO:0016887);	Biological Process: cellular protein complex assembly (GO:0043623);	Biological Process: entry into host (GO:0044409);	Molecular Function: protein heterodimerization activity (GO:0046982);
Diaporthe0G028950.1	12	Molecular Function: C-22 sterol desaturase activity (GO:0000249);	Molecular Function: monooxygenase activity (GO:0004497);	Molecular Function: iron ion binding (GO:0005506);	Cellular Component: endoplasmic reticulum (GO:0005783);	Biological Process: protein targeting to vacuole (GO:0006623);	Biological Process: ergosterol biosynthetic process (GO:0006696);	Biological Process: endocytosis (GO:0006897);	Molecular Function: electron carrier activity (GO:0009055);	Cellular Component: integral component of membrane (GO:0016021);	Molecular Function: heme binding (GO:0020037);	Biological Process: oxidation-reduction process (GO:0055114);	Biological Process: protein insertion into membrane raft (GO:0071210);
Diaporthe0G028970.1	2	Cellular Component: integral component of membrane (GO:0016021);	Biological Process: transmembrane transport (GO:0055085);
Diaporthe0G028980.1	1	Cellular Component: integral component of membrane (GO:0016021);
Diaporthe0G028990.1	5	Molecular Function: magnesium ion binding (GO:0000287);	Molecular Function: phospholipid-translocating ATPase activity (GO:0004012);	Molecular Function: ATP binding (GO:0005524);	Cellular Component: integral component of membrane (GO:0016021);	Biological Process: phospholipid translocation (GO:0045332);
Diaporthe0G029030.1	1	Biological Process: mycelium development (GO:0043581);
Diaporthe0G029070.1	15	Cellular Component: Golgi membrane (GO:0000139);	Biological Process: amino acid catabolic process to alcohol via Ehrlich pathway (GO:0000947);	Molecular Function: alcohol dehydrogenase (NAD) activity (GO:0004022);	Cellular Component: nucleus (GO:0005634);	Cellular Component: cis-Golgi network (GO:0005801);	Cellular Component: cytosol (GO:0005829);	Biological Process: ethanol oxidation (GO:0006069);	Biological Process: ER to Golgi vesicle-mediated transport (GO:0006888);	Molecular Function: zinc ion binding (GO:0008270);	Biological Process: protein transport (GO:0015031);	Cellular Component: integral component of membrane (GO:0016021);	Molecular Function: hydroxymethylfurfural reductase (NADH) activity (GO:0033833);	Biological Process: furaldehyde metabolic process (GO:0033859);	Biological Process: formaldehyde catabolic process (GO:0046294);	Molecular Function: S-(hydroxymethyl)glutathione dehydrogenase activity (GO:0051903);
Diaporthe0G029080.1	2	Cellular Component: integral component of membrane (GO:0016021);	Biological Process: transmembrane transport (GO:0055085);
Diaporthe0G029090.1	1	Biological Process: translation (GO:0006412);
Diaporthe0G029100.1	2	Molecular Function: catalytic activity (GO:0003824);	Cellular Component: membrane (GO:0016020);
Diaporthe0G029110.1	3	Cellular Component: mitochondrion (GO:0005739);	Biological Process: protein complex assembly (GO:0006461);	Biological Process: mitochondrion organization (GO:0007005);
Diaporthe0G029130.1	1	Molecular Function: transferase activity (GO:0016740);
Diaporthe0G029150.1	9	Molecular Function: cytochrome-c peroxidase activity (GO:0004130);	Cellular Component: mitochondrial intermembrane space (GO:0005758);	Cellular Component: mitochondrial matrix (GO:0005759);	Cellular Component: integral component of membrane (GO:0016021);	Molecular Function: heme binding (GO:0020037);	Biological Process: cellular response to oxidative stress (GO:0034599);	Molecular Function: metal ion binding (GO:0046872);	Biological Process: oxidation-reduction process (GO:0055114);	Biological Process: cellular oxidant detoxification (GO:0098869);
Diaporthe0G029160.1	5	Cellular Component: commitment complex (GO:0000243);	Biological Process: mRNA 5'-splice site recognition (GO:0000395);	Cellular Component: U1 snRNP (GO:0005685);	Molecular Function: pre-mRNA 5'-splice site binding (GO:0030627);	Cellular Component: U2-type prespliceosome (GO:0071004);
[truncated: 6,449 more rows]
[truncated: 13 more columns]

## Sheet: KEGG Annotation
#Gene_id	KO	e_value	Database_Genes	Annotation
Diaporthe0G094080.1	K01181	3.60058e-125	ttt:THITE_2117649	glycoside hydrolase family 10 protein; K01181 endo-1,4-beta-xylanase [EC:3.2.1.8] (A)
Diaporthe0G094170.1	K01115	0	tmn:UCRPA7_7050	putative phospholipase d p1 protein; K01115 phospholipase D1/2 [EC:3.1.4.4] (A)
Diaporthe0G094210.1	K05349	0	mtm:MYCTH_66804	glycoside hydrolase family 3 protein (EC:3.2.1.21); K05349 beta-glucosidase [EC:3.2.1.21] (A)
[truncated: 3,634 more rows]

## Sheet: KOG Annotation
#Gene name	Portein_name_in_KOG	E_value	Identity	Score	Organism	KOG_id	KOG_class_defination	Function_code	Functional_categories	Function_class_defination
[truncated: 6,857 more rows]

[truncated: 3 more sheets: Pfam Annotation, Swissprot Annotation, TrEMBL Annotation]
