# Supplementary material for: Harnessing Genomics of Diaporthe amygdali for Improved Control of Peach Twig Canker and Shoot Blight (TCSB)
Source: Plants (Basel). 2025 Sep 24;14(19):2960. doi: 10.3390/plants14192960 (PMC12526002; doi:10.3390/plants14192960)
Supplement: Supplementary file 1 [file plants-14-02960-s001.zip › Table_S2_Classification of membrane transporters through Transporter classification database (TCDB) analysis.xlsx]

## Sheet: best_hit_result
Table S2: Classification of membrane transporters through Transporter classification database (TCDB) analysis
Query	Best_Hit	Q.start	Q.end	S.start	S.end	Alignment_Length	Identity	Bit_Score	E-value	tcdb_classification	Hit_Description
Diaporthe0G000730.1	gnl|TC-DB|P24917 3.D.1.6.2	1	506	1	492	508	84.65%	894.419	0.0	3.D.1.6.2	NADH-ubiquinone oxidoreductase 51 kDa subunit, mitochondrial - Neurospora crassa.
Diaporthe0G002220.1	gnl|TC-DB|P00830 3.A.2.1.3	38	496	36	494	459	82.14%	763.451	0.0	3.A.2.1.3	ATP SYNTHASE BETA CHAIN, MITOCHONDRIAL PRECURSOR (EC 3.6.1.34) - Saccharomyces cerevisiae (Baker's yeast).
Diaporthe0G003350.1	gnl|TC-DB|O95166 1.A.9.5.2	1	116	1	116	116	58.62%	149.443	1.35701e-48	1.A.9.5.2	Gamma-aminobutyric acid receptor-associated protein - Homo sapiens (Human).
Diaporthe0G003720.1	gnl|TC-DB|Q01519 3.D.4.8.1	4	79	2	76	76	61.84%	107.071	7.88444e-33	3.D.4.8.1	Cytochrome c oxidase polypeptide VIb (EC 1.9.3.1) (AED) - Saccharomyces cerevisiae (Baker's yeast).
Diaporthe0G004110.1	gnl|TC-DB|Q64L87 2.A.1.1.40	38	546	1	503	509	55.8%	591.652	0.0	2.A.1.1.40	Xylhp (Fragment) - Debaryomyces hansenii (Yeast) (Torulaspora hansenii).
Diaporthe0G005040.1	gnl|TC-DB|Q400D8 2.A.1.1.36	2	560	12	556	561	51.87%	563.148	0.0	2.A.1.1.36	Putative low affinity glucose transporter MstE - Emericella nidulans (Aspergillus nidulans).
Diaporthe0G005420.1	gnl|TC-DB|P24918 3.D.1.6.2	1	723	1	744	744	82.53%	1305.43	0.0	3.D.1.6.2	NADH-ubiquinone oxidoreductase 78 kDa subunit, mitochondrial - Neurospora crassa.
Diaporthe0G005560.1	gnl|TC-DB|P08107 1.A.33.1.3	2	610	4	611	609	69.79%	890.952	0.0	1.A.33.1.3	Heat shock 70 kDa protein 1 (HSP70.1) (HSP70-1/HSP70-2) - Homo sapiens (Human).
Diaporthe0G008260.1	gnl|TC-DB|Q04013 2.A.29.29.1	14	318	9	314	306	67.65%	434.876	4.60801e-155	2.A.29.29.1	Mitochondrial DNA replication protein YHM2 OS=Saccharomyces cerevisiae GN=YHM2 PE=1 SV=1
Diaporthe0G008290.1	gnl|TC-DB|P07038 3.A.3.3.1	1	922	1	920	925	80.32%	1490.71	0.0	3.A.3.3.1	PLASMA MEMBRANE ATPASE (EC 3.6.3.6) (PROTON PUMP) - Neurospora crassa.
Diaporthe0G008800.1	gnl|TC-DB|P23641 2.A.29.4.3	34	322	17	306	290	61.72%	361.688	3.53302e-126	2.A.29.4.3	Mitochondrial phosphate carrier protein OS=Saccharomyces cerevisiae GN=MIR1 PE=1 SV=1
Diaporthe0G010630.1	gnl|TC-DB|P16140 3.A.2.2.3	10	480	20	485	471	85.14%	832.402	0.0	3.A.2.2.3	VACUOLAR ATP SYNTHASE SUBUNIT B (EC 3.6.1.34) (V-ATPASE B SUBUNIT) (VACUOLAR PROTON PUMP B SUBUNIT) (V-ATPASE 57 KDA SUBUNIT) - Saccharomyces cerevisiae (Baker's yeast).
Diaporthe0G015040.1	gnl|TC-DB|Q07307 2.A.40.4.1	1	555	5	548	555	65.05%	712.605	0.0	2.A.40.4.1	URIC ACID-XANTHINE PERMEASE (UAPA TRANSPORTER) - Emericella nidulans (Aspergillus nidulans).
Diaporthe0G015770.1	gnl|TC-DB|P25515 3.A.2.2.3	7	159	3	155	153	60.78%	187.578	4.82187e-62	3.A.2.2.3	VACUOLAR ATP SYNTHASE 16 KDA PROTEOLIPID SUBUNIT (EC 3.6.1.34) - Saccharomyces cerevisiae (Baker's yeast).
Diaporthe0G016880.1	gnl|TC-DB|P33303 2.A.29.13.1	28	321	13	307	302	53.64%	291.197	2.033e-90	2.A.29.13.1	REGULATOR OF ACETYL-COA SYNTHETASE ACTIVITY - Saccharomyces cerevisiae (Baker's yeast).
Diaporthe0G017340.1	gnl|TC-DB|P23641 2.A.29.4.3	20	308	17	306	290	57.59%	325.865	2.35481e-112	2.A.29.4.3	Mitochondrial phosphate carrier protein OS=Saccharomyces cerevisiae GN=MIR1 PE=1 SV=1
Diaporthe0G021530.1	gnl|TC-DB|O74724 2.A.72.3.2	2	865	8	862	890	62.02%	1102.43	0.0	2.A.72.3.2	POTASSIUM TRANSPORTER - Neurospora crassa.
Diaporthe0G024900.1	gnl|TC-DB|P07251 3.A.2.1.3	36	577	4	545	542	77.86%	862.448	0.0	3.A.2.1.3	ATP synthase alpha chain, mitochondrial precursor (EC 3.6.1.34) - Saccharomyces cerevisiae (Baker's yeast).
Diaporthe0G025600.1	gnl|TC-DB|P22142 3.D.1.6.2	3	493	4	478	491	80.04%	818.92	0.0	3.D.1.6.2	NADH-ubiquinone oxidoreductase 49 kDa subunit, mitochondrial - Neurospora crassa.
Diaporthe0G026790.1	gnl|TC-DB|P19145 2.A.3.10.2	112	628	81	602	529	50.66%	516.538	4.02187e-178	2.A.3.10.2	General amino-acid permease GAP1 - Saccharomyces cerevisiae (Baker's yeast).
Diaporthe0G027140.1	gnl|TC-DB|Q9UUX9 3.A.3.2.6	48	1057	54	1011	1012	69.96%	1403.27	0.0	3.A.3.2.6	PUTATIVE CALCIUM P-TYPE ATPASE (FRAGMENT) - Neurospora crassa.
Diaporthe0G027180.1	gnl|TC-DB|Q03015 3.D.1.6.2	1	91	1	91	91	89.01%	173.326	1.0834e-55	3.D.1.6.2	NADH-ubiquinone oxidoreductase 12 kDa subunit, mitochondrial - Neurospora crassa.
Diaporthe0G027370.1	gnl|TC-DB|Q8NKD5 1.A.11.3.3	37	459	22	444	423	64.07%	570.081	0.0	1.A.11.3.3	Ammonium transporter - Hebeloma cylindrosporum.
Diaporthe0G027880.1	gnl|TC-DB|P16615 3.A.3.2.7	1	982	1	991	1003	53.64%	978.778	0.0	3.A.3.2.7	Sarcoplasmic/endoplasmic reticulum calcium ATPase 2 (EC 3.6.3.8) (Calcium pump 2) (SERCA2) (SR Ca(2+)-ATPase 2) (Calcium-transporting ATPase sarcoplasmic reticulum type, slow twitch skeletal muscle isoform) (Endoplasmic reticulum cla
Diaporthe0G028020.1	gnl|TC-DB|P32835 9.A.50.1.1	1	216	1	218	218	86.24%	383.645	4.88603e-138	9.A.50.1.1	GTP-binding nuclear protein GSP1/CNR1 OS=Saccharomyces cerevisiae GN=GSP1 PE=1 SV=1
Diaporthe0G028270.1	gnl|TC-DB|P38077 3.A.2.1.3	31	299	33	309	278	50.72%	265.003	1.69722e-88	3.A.2.1.3	ATP synthase gamma chain, mitochondrial precursor (EC 3.6.1.34) - Saccharomyces cerevisiae (Baker's yeast).
Diaporthe0G029450.1	gnl|TC-DB|Q9ZR72 3.A.1.201.5	511	702	424	607	193	51.81%	189.504	3.92232e-49	3.A.1.201.5	Multidrug resistance protein 1 - Arabidopsis thaliana (Mouse-ear cress).
Diaporthe0G030260.1	gnl|TC-DB|P38919 3.A.18.1.1	14	397	25	411	387	67.7%	553.518	0.0	3.A.18.1.1	Eukaryotic initiation factor 4A-III - Homo sapiens (Human).
Diaporthe0G032100.1	gnl|TC-DB|P40035 2.A.29.4.4	74	370	9	300	298	57.05%	344.739	8.46436e-119	2.A.29.4.4	Mitochondrial phosphate carrier protein 2 OS=Saccharomyces cerevisiae GN=PIC2 PE=1 SV=1
Diaporthe0G032480.1	gnl|TC-DB|Q8IYB3 3.A.18.1.1	19	105	34	120	88	54.55%	101.679	2.28654e-23	3.A.18.1.1	Serine/arginine repetitive matrix protein 1 - Homo sapiens (Human).
Diaporthe0G032900.1	gnl|TC-DB|Q01356 2.A.29.9.1	19	336	30	363	334	69.46%	473.781	2.24196e-169	2.A.29.9.1	AMINO ACID TRANSPORTER ARG-13 - Neurospora crassa.
Diaporthe0G033400.1	gnl|TC-DB|P07143 3.D.3.3.1	68	318	59	309	251	64.94%	360.918	5.50262e-126	3.D.3.3.1	Cytochrome C1, heme protein precursor - Saccharomyces cerevisiae (Baker's yeast).
Diaporthe0G033450.1	gnl|TC-DB|Q10185 3.A.1.208.16	1496	1595	1365	1462	100	50.0%	102.064	4.8144e-22	3.A.1.208.16	Probable ATP-dependent permease C3F10.11c - Schizosaccharomyces pombe (Fission yeast).
Diaporthe0G033610.1	gnl|TC-DB|A9XIK8 1.A.56.1.10	1	175	6	182	178	60.11%	216.083	4.82228e-73	1.A.56.1.10	CTR2 long splice variant OS=Colletotrichum gloeosporioides f. sp. aeschynomenes GN=CTR2 PE=2 SV=1
Diaporthe0G034480.1	gnl|TC-DB|P40260 1.A.11.3.1	16	466	2	446	452	52.21%	468.389	1.4953e-162	1.A.11.3.1	AMMONIUM TRANSPORTER MEP1 - Saccharomyces cerevisiae (Baker's yeast).
Diaporthe0G034670.1	gnl|TC-DB|P23622 2.A.53.1.2	108	798	20	692	693	52.24%	717.227	0.0	2.A.53.1.2	SULFATE PERMEASE II - Neurospora crassa.
Diaporthe0G035090.1	gnl|TC-DB|Q5B2K4 2.A.96.1.3	37	282	51	298	251	56.18%	255.373	2.87502e-85	2.A.96.1.3	Putative uncharacterized protein (Acetate permease) OS=Emericella nidulans GN=acpA PE=4 SV=1
Diaporthe0G035800.1	gnl|TC-DB|A4H1L2 2.A.38.2.5	734	834	649	750	102	51.96%	120.168	1.92025e-28	2.A.38.2.5	Potassium transporter - Hebeloma cylindrosporum.
Diaporthe0G038610.1	gnl|TC-DB|P42114 3.D.1.6.2	4	125	3	124	122	67.21%	189.119	4.98664e-64	3.D.1.6.2	NADH-ubiquinone oxidoreductase 14.8 kDa subunit - Neurospora crassa.
Diaporthe0G038800.1	gnl|TC-DB|P25694 3.A.16.1.2	11	794	3	794	794	73.43%	1191.79	0.0	3.A.16.1.2	Cell division control protein 48 - Saccharomyces cerevisiae (Baker's yeast).
Diaporthe0G039300.1	gnl|TC-DB|Q5A477 2.A.7.13.2	48	374	51	371	327	60.55%	368.237	7.0767e-127	2.A.7.13.2	2.A.7.13.2 GDP-mannose transporter
Diaporthe0G039960.1	gnl|TC-DB|Q07914 3.A.8.1.1	38	103	98	163	66	63.64%	98.5969	3.68007e-28	3.A.8.1.1	Chromosome XII reading frame ORF YLR008C - Saccharomyces cerevisiae (Baker's yeast).
Diaporthe0G040790.1	gnl|TC-DB|Q04121 2.A.36.1.12	21	464	46	493	451	51.0%	448.358	2.80127e-150	2.A.36.1.12	Endosomal/prevacuolar sodium/hydrogen exchanger OS=Saccharomyces cerevisiae GN=NHX1 PE=1 SV=1
Diaporthe0G040890.1	gnl|TC-DB|B0Y3B6 3.A.1.201.11	31	1363	5	1348	1353	57.43%	1566.59	0.0	3.A.1.201.11	ABC multidrug transporter Mdr1 OS=Aspergillus fumigatus (strain CEA10 / CBS 144.89 / FGSC A1163) GN=AFUB_053630 PE=4 SV=1
Diaporthe0G041520.1	gnl|TC-DB|O74723 2.A.38.2.2	26	835	31	828	821	50.55%	732.25	0.0	2.A.38.2.2	TRK-1 PROTEIN - Neurospora crassa.
Diaporthe0G041760.1	gnl|TC-DB|O15258 9.B.82.1.2	19	190	23	189	173	58.96%	212.616	3.07951e-71	9.B.82.1.2	Protein RER1 - Homo sapiens (Human).
Diaporthe0G042210.1	gnl|TC-DB|Q7RWT8 2.A.7.25.6	14	359	1	349	351	80.63%	577.785	0.0	2.A.7.25.6	Putative uncharacterized protein - Neurospora crassa.
Diaporthe0G042970.1	gnl|TC-DB|Q2VQZ4 2.A.3.10.22	23	545	18	536	523	62.72%	660.218	0.0	2.A.3.10.22	Putative amino acid permease OS=Glomus mosseae PE=2 SV=1
Diaporthe0G043070.1	gnl|TC-DB|P32897 3.A.8.1.1	57	223	54	220	168	54.17%	182.57	1.64354e-58	3.A.8.1.1	Mitochondrial import inner membrane translocase subunit TIM23 (Mitochondrial protein import protein 3) (Mitochondrial protein import protein MAS6) (Membrane import machinery protein MIM23) - Saccharomyces cerevisiae (Baker's yeast).
Diaporthe0G043320.1	gnl|TC-DB|Q7RWU3 3.D.1.6.2	7	164	6	165	160	63.12%	218.009	6.05845e-74	3.D.1.6.2	NADH:ubiquinone oxidoreductase 18.4kD subunit - Neurospora crassa.
Diaporthe0G043510.1	gnl|TC-DB|P32332 2.A.29.15.1	19	298	41	321	283	51.24%	295.049	4.43221e-100	2.A.29.15.1	MITOCHONDRIAL CARRIER PROTEIN PMT - Saccharomyces cerevisiae (Baker's yeast).
Diaporthe0G044940.1	gnl|TC-DB|P33303 2.A.29.13.1	17	312	11	306	299	52.51%	305.834	5.36328e-104	2.A.29.13.1	REGULATOR OF ACETYL-COA SYNTHETASE ACTIVITY - Saccharomyces cerevisiae (Baker's yeast).
Diaporthe0G048190.1	gnl|TC-DB|Q9P937 2.A.36.4.4	1	484	1	492	493	52.94%	531.176	2.17429e-175	2.A.36.4.4	Na+/H+ antiporter Cnh1 - Candida albicans (Yeast).
Diaporthe0G048360.1	gnl|TC-DB|B5B9V9 3.A.3.9.5	40	1030	45	1054	1017	56.24%	1145.95	0.0	3.A.3.9.5	Na+ or K+ P-type ATPase OS=Ustilago maydis GN=ena1 PE=3 SV=1
Diaporthe0G048990.1	gnl|TC-DB|P39524 3.A.3.8.2	226	1345	182	1300	1129	57.84%	1363.21	0.0	3.A.3.8.2	POTENTIAL PHOSPHOLIPID-TRANSPORTING ATPASE 1 (EC 3.6.3.13) - Saccharomyces cerevisiae (Baker's yeast).
Diaporthe0G049530.1	gnl|TC-DB|Q12165 3.A.2.1.3	32	153	32	151	123	56.91%	139.813	4.96978e-39	3.A.2.1.3	ATP synthase delta chain, mitochondrial precursor (EC 3.6.1.34) - Saccharomyces cerevisiae (Baker's yeast).
Diaporthe0G051810.1	gnl|TC-DB|P11636 2.A.1.1.7	1	524	1	532	533	54.41%	569.696	0.0	2.A.1.1.7	Quinate permease (Quinate transporter) - Neurospora crassa.
Diaporthe0G055930.1	gnl|TC-DB|P23710 3.D.1.6.2	46	279	35	268	235	83.4%	416.772	8.40423e-149	3.D.1.6.2	NADH-ubiquinone oxidoreductase 30.4 kDa subunit, mitochondrial - Neurospora crassa.
Diaporthe0G057280.1	gnl|TC-DB|Q99297 2.A.29.2.5	717	1013	1	304	306	56.86%	368.622	2.39579e-120	2.A.29.2.5	PUTATIVE MITOCHONDRIAL CARRIER YOR222W - Saccharomyces cerevisiae (Baker's yeast).
Diaporthe0G062070.1	gnl|TC-DB|P08107 1.A.33.1.3	44	648	7	611	607	57.5%	723.776	0.0	1.A.33.1.3	Heat shock 70 kDa protein 1 (HSP70.1) (HSP70-1/HSP70-2) - Homo sapiens (Human).
Diaporthe0G066860.1	gnl|TC-DB|O47950 3.D.1.6.2	1	224	1	226	226	74.78%	338.576	6.17883e-120	3.D.1.6.2	NADH-ubiquinone oxidoreductase 19.3 kDa subunit, mitochondrial - Neurospora crassa.
Diaporthe0G068780.1	gnl|TC-DB|Q70WR7 2.A.1.2.23	114	622	20	530	511	57.53%	601.668	0.0	2.A.1.2.23	Fructose facilitator - Zygosaccharomyces bailii.
Diaporthe0G068950.1	gnl|TC-DB|Q8NJ22 2.A.1.1.33	38	546	48	554	513	52.63%	493.426	3.11547e-170	2.A.1.1.33	Hexose transporter (Similarity) - Kluyveromyces lactis (Yeast).
Diaporthe0G069660.1	gnl|TC-DB|P40915 3.D.1.6.2	28	256	35	263	229	82.97%	405.986	1.42896e-145	3.D.1.6.2	NADH-ubiquinone oxidoreductase 24 kDa subunit, mitochondrial - Neurospora crassa.
Diaporthe0G069890.1	gnl|TC-DB|P25515 3.A.2.2.3	3	162	2	160	162	66.05%	188.734	6.80738e-63	3.A.2.2.3	VACUOLAR ATP SYNTHASE 16 KDA PROTEOLIPID SUBUNIT (EC 3.6.1.34) - Saccharomyces cerevisiae (Baker's yeast).
Diaporthe0G070060.1	gnl|TC-DB|Q7RZ09 3.D.1.6.2	1	87	1	87	87	87.36%	163.31	5.06896e-55	3.D.1.6.2	Putative uncharacterized protein - Neurospora crassa.
Diaporthe0G074150.1	gnl|TC-DB|P43548 2.A.3.10.14	12	522	13	523	513	52.05%	538.88	0.0	2.A.3.10.14	General amino acid permease AGP3 - Saccharomyces cerevisiae (Baker's yeast).
Diaporthe0G077270.1	gnl|TC-DB|Q02854 3.D.1.6.2	1	186	1	186	186	68.28%	269.626	7.7675e-94	3.D.1.6.2	NADH-ubiquinone oxidoreductase 21 kDa subunit - Neurospora crassa.
Diaporthe0G078830.1	gnl|TC-DB|Q7Z8R3 2.A.1.40.1	3	546	6	550	547	61.61%	677.552	0.0	2.A.1.40.1	Purine transporter - Emericella nidulans (Aspergillus nidulans).
Diaporthe0G080220.1	gnl|TC-DB|P52875 9.B.26.2.1	235	328	94	186	94	51.06%	97.0561	8.58205e-23	9.B.26.2.1	TRANSMEMBRANE PROTEIN PFT27 (TPA REGULATED LOCUS PROTEIN) - Mus musculus (Mouse).
Diaporthe0G080740.1	gnl|TC-DB|P32660 3.A.3.8.4	100	1374	168	1421	1301	51.88%	1364.75	0.0	3.A.3.8.4	Probable phospholipid-transporting ATPase DNF1 (EC 3.6.3.1) - Saccharomyces cerevisiae (Baker's yeast)
Diaporthe0G080910.1	gnl|TC-DB|Q13838 3.A.18.1.1	3	431	6	424	429	65.5%	590.112	0.0	3.A.18.1.1	Spliceosome RNA helicase BAT1 - Homo sapiens (Human).
Diaporthe0G081260.1	gnl|TC-DB|P30902 3.A.2.1.3	3	173	4	174	171	52.05%	190.66	3.87288e-63	3.A.2.1.3	ATP SYNTHASE D CHAIN, MITOCHONDRIAL (EC 3.6.1.34) - Saccharomyces cerevisiae (Baker's yeast).
Diaporthe0G082000.1	gnl|TC-DB|P32916 3.A.5.8.1	283	642	256	621	375	50.13%	342.043	7.68648e-110	3.A.5.8.1	Signal recognition particle receptor alpha subunit homolog (SR-alpha) (Docking protein alpha) (DP-alpha) - Saccharomyces cerevisiae (Baker's yeast).
Diaporthe0G082180.1	gnl|TC-DB|P21976 3.D.1.6.2	1	156	1	157	157	71.34%	238.039	8.22226e-82	3.D.1.6.2	NADH-ubiquinone oxidoreductase 20.8 kDa subunit - Neurospora crassa.
Diaporthe0G083190.1	gnl|TC-DB|Q07842 3.D.1.6.2	1	94	1	94	94	68.09%	145.976	5.42168e-48	3.D.1.6.2	NADH-ubiquinone oxidoreductase 10.5 kDa subunit - Neurospora crassa.
Diaporthe0G083850.1	gnl|TC-DB|P32842 3.A.2.2.3	33	157	37	161	125	71.2%	181.415	6.31549e-60	3.A.2.2.3	PROTEOLIPID PROTEIN VMA11 - Saccharomyces cerevisiae (Baker's yeast).
Diaporthe0G086900.1	gnl|TC-DB|P04037 3.D.4.8.1	42	159	32	148	118	55.08%	142.124	3.97287e-44	3.D.4.8.1	Cytochrome c oxidase polypeptide IV, mitochondrial precursor (EC 1.9.3.1) - Saccharomyces cerevisiae (Baker's yeast).
Diaporthe0G089440.1	gnl|TC-DB|Q8J0U9 2.A.1.1.58	11	515	15	527	519	55.11%	559.681	0.0	2.A.1.1.58	Monosaccharide transporter - Aspergillus niger.
Diaporthe0G090830.1	gnl|TC-DB|P40416 3.A.1.210.1	1619	2218	77	677	603	57.71%	701.819	0.0	3.A.1.210.1	Mitochondrial transporter ATM1 precursor - Saccharomyces cerevisiae (Baker's yeast).
Diaporthe0G092300.1	gnl|TC-DB|P38988 2.A.29.21.1	6	302	3	300	298	72.15%	448.358	6.78328e-161	2.A.29.21.1	Putative mitochondrial carrier protein YHM1/SHM1 - Saccharomyces cerevisiae (Baker's yeast).
Diaporthe0G093620.1	gnl|TC-DB|P61326 3.A.18.1.1	27	173	5	146	147	61.22%	174.096	5.39338e-57	3.A.18.1.1	Protein mago nashi homolog - Homo sapiens (Human).
Diaporthe0G094270.1	gnl|TC-DB|Q9HGT7 3.E.1.4.3	7	289	31	312	283	57.95%	348.591	1.5076e-121	3.E.1.4.3	Opsin - Leptosphaeria maculans (Blackleg fungus).
Diaporthe0G094660.1	gnl|TC-DB|Q5AZI1 2.A.7.25.7	26	667	10	593	651	53.61%	642.114	0.0	2.A.7.25.7	Putative uncharacterized protein OS=Emericella nidulans GN=AN6299.2 PE=4 SV=1
Diaporthe0G095910.1	gnl|TC-DB|Q6IT47 2.A.18.4.2	45	476	21	459	439	61.05%	528.094	0.0	2.A.18.4.2	Aromatic and neutral aliphatic amino acid permease - Penicillium chrysogenum (Penicillium notatum).
Diaporthe0G096710.1	gnl|TC-DB|P38360 3.A.3.5.14	173	1160	237	1216	1008	50.89%	1013.06	0.0	3.A.3.5.14	Probable copper-transporting ATPase - Saccharomyces cerevisiae (Baker's yeast).
Diaporthe0G097760.1	gnl|TC-DB|P25711 3.D.1.6.2	1	210	1	218	220	60.45%	244.588	2.62621e-83	3.D.1.6.2	NADH-ubiquinone oxidoreductase 21 kDa subunit, mitochondrial - Neurospora crassa.
Diaporthe0G098060.1	gnl|TC-DB|P32610 3.A.2.2.3	4	258	2	256	257	73.54%	373.244	1.21438e-132	3.A.2.2.3	VACUOLAR ATP SYNTHASE SUBUNIT D (EC 3.6.1.34) (V-ATPASE D SUBUNIT) (VACUOLAR PROTON PUMP D SUBUNIT) - Saccharomyces cerevisiae (Baker's yeast).
Diaporthe0G098380.1	gnl|TC-DB|Q7RVX9 2.A.1.9.2	13	550	5	539	547	50.09%	542.347	0.0	2.A.1.9.2	Inorganic phosphate transporter PHO84 OS=Neurospora crassa GN=NCU08325 PE=4 SV=2
Diaporthe0G101420.1	gnl|TC-DB|P39986 3.A.3.10.1	10	1274	6	1209	1276	51.33%	1256.51	0.0	3.A.3.10.1	Probable cation-transporting ATPase 1 - Saccharomyces cerevisiae (Baker's yeast).
Diaporthe0G101520.1	gnl|TC-DB|Q9Y860 2.A.3.4.2	10	528	5	517	519	54.34%	532.717	0.0	2.A.3.4.2	GABA PERMEASE - Emericella nidulans (Aspergillus nidulans).
Diaporthe0G104050.1	gnl|TC-DB|P23968 3.A.2.2.3	16	175	31	190	160	66.87%	199.904	6.52703e-66	3.A.2.2.3	VACUOLAR ATP SYNTHASE 22 KDA PROTEOLIPID SUBUNIT (EC 3.6.1.34) - Saccharomyces cerevisiae (Baker's yeast).
Diaporthe0G104150.1	gnl|TC-DB|A7LKG1 2.A.49.1.2	3	820	17	824	822	67.52%	1108.59	0.0	2.A.49.1.2	CLC voltage-gated chloride channel - Fusarium oxysporum f. sp. lycopersici.
Diaporthe0G104760.1	gnl|TC-DB|P39111 3.A.2.2.3	11	128	5	118	121	60.33%	134.42	1.45794e-42	3.A.2.2.3	VACUOLAR ATP SYNTHASE SUBUNIT F (EC 3.6.1.34) (V-ATPASE F SUBUNIT) (VACUOLAR PROTON PUMP F SUBUNIT) (V-ATPASE 14 KDA SUBUNIT) - Saccharomyces cerevisiae (Baker's yeast).
Diaporthe0G105810.1	gnl|TC-DB|Q7RVX9 2.A.1.9.2	13	548	6	541	537	71.88%	781.171	0.0	2.A.1.9.2	Inorganic phosphate transporter PHO84 OS=Neurospora crassa GN=NCU08325 PE=4 SV=2
Diaporthe0G106290.1	gnl|TC-DB|B6ZCF4 2.A.19.2.6	427	586	289	446	160	50.0%	158.303	5.40105e-43	2.A.19.2.6	Cation exchanger 1 OS=Chlamydomonas reinhardtii GN=cax1 PE=2 SV=1
Diaporthe0G106450.1	gnl|TC-DB|P08067 1.A.24.1.1	1248	1433	30	215	187	65.24%	269.626	3.03872e-83	1.A.24.1.1	Ubiquinol-cytochrome C reductase iron-sulfur subunit, mitochondrial precursor (EC 1.10.2.2) (Rieske iron-sulfur protein) (RISP) - Saccharomyces cerevisiae (Baker's yeast).
Diaporthe0G107480.1	gnl|TC-DB|O15438 3.A.1.208.9	1418	1525	1423	1525	108	50.93%	106.686	1.45599e-23	3.A.1.208.9	Canalicular multispecific organic anion transporter 2 (Multidrug resistance-associated protein 3) (ABC transporter MOAT-D) - Homo sapiens (Human).
Diaporthe0G107980.1	gnl|TC-DB|P0A6Y8 1.A.33.1.2	40	605	2	572	571	58.49%	684.485	0.0	1.A.33.1.2	Chaperone protein dnaK - Escherichia coli.
Diaporthe0G110290.1	gnl|TC-DB|A4H1L2 2.A.38.2.5	651	747	653	750	98	55.1%	113.62	2.03047e-26	2.A.38.2.5	Potassium transporter - Hebeloma cylindrosporum.
Diaporthe0G111100.1	gnl|TC-DB|P36046 3.A.8.1.1	152	251	285	384	100	58.0%	142.124	1.2351e-39	3.A.8.1.1	Intermembrane space import and assembly protein 40, mitochondrial - Saccharomyces cerevisiae (Baker's yeast).
Diaporthe0G112970.1	gnl|TC-DB|P61011 3.A.5.9.1	1	419	1	423	423	52.01%	463.766	2.04373e-160	3.A.5.9.1	Signal recognition particle 54 kDa protein (SRP54) - Homo sapiens (Human).
Diaporthe0G117370.1	gnl|TC-DB|Q2TJJ2 2.A.16.4.3	242	603	5	413	414	52.9%	414.846	3.9152e-141	2.A.16.4.3	Sulfite transporter Ssu1 OS=Aspergillus fumigatus GN=SSU1 PE=2 SV=1
Diaporthe0G117750.1	gnl|TC-DB|P15710 2.A.20.2.1	5	572	3	587	590	54.58%	636.336	0.0	2.A.20.2.1	PHOSPHATE-REPRESSIBLE PHOSPHATE PERMEASE - Neurospora crassa.
Diaporthe0G118750.1	gnl|TC-DB|P39515 3.A.8.1.1	1	152	1	149	152	61.18%	187.193	2.22084e-62	3.A.8.1.1	Mitochondrial import inner membrane translocase subunit TIM17 (Mitochondrial protein import protein 2) (Mitochondrial inner membrane protein MIM17) - Saccharomyces cerevisiae (Baker's yeast).
Diaporthe0G119740.1	gnl|TC-DB|Q7Z8R3 2.A.1.40.1	29	570	11	546	547	55.03%	583.563	0.0	2.A.1.40.1	Purine transporter - Emericella nidulans (Aspergillus nidulans).
Diaporthe0G120590.1	gnl|TC-DB|P33310 3.A.1.212.1	185	768	80	675	596	51.17%	585.874	0.0	3.A.1.212.1	ATP-dependent permease MDL1 - Saccharomyces cerevisiae (Baker's yeast).
Diaporthe0G120690.1	gnl|TC-DB|P00427 3.D.4.8.1	58	148	55	145	91	65.93%	129.028	1.36217e-39	3.D.4.8.1	Cytochrome c oxidase polypeptide VI, mitochondrial precursor (EC 1.9.3.1) - Saccharomyces cerevisiae (Baker's yeast).
Diaporthe0G120910.1	gnl|TC-DB|Q9H9S3 3.A.5.9.1	4	464	3	464	463	63.28%	597.816	0.0	3.A.5.9.1	Protein transport protein Sec61 alpha subunit isoform 2 (Sec61 alpha- 2) - Homo sapiens (Human).
Diaporthe0G123100.1	gnl|TC-DB|P11024 3.D.2.3.1	102	1120	43	1081	1046	52.39%	1011.91	0.0	3.D.2.3.1	NAD(P) TRANSHYDROGENASE, MITOCHONDRIAL PRECURSOR (EC 1.6.1.2) (PYRIDINE NUCLEOTIDE TRANSHYDROGENASE) (NICOTINAMIDE NUCLEOTIDE TRANSHYDROGENASE) - Bos taurus (Bovine).
Diaporthe0G123250.1	gnl|TC-DB|Q8X0V6 3.D.1.6.2	23	135	1	116	117	63.25%	145.976	5.00271e-47	3.D.1.6.2	Related to nadh-ubiquinone oxidoreductase subunit b17.2 - Neurospora crassa.
Diaporthe0G123480.1	gnl|TC-DB|P38919 3.A.18.1.1	14	389	25	400	376	79.79%	654.055	0.0	3.A.18.1.1	Eukaryotic initiation factor 4A-III - Homo sapiens (Human).
Diaporthe0G123890.1	gnl|TC-DB|P38606 3.A.2.2.4	134	732	11	617	608	63.98%	817.379	0.0	3.A.2.2.4	Vacuolar ATP synthase catalytic subunit A - Homo sapiens (Human).
Diaporthe0G124910.1	gnl|TC-DB|Q9P6T9 3.D.1.6.2	1	103	1	104	104	77.88%	175.637	1.86986e-59	3.D.1.6.2	Putative uncharacterized protein 15E6.140 - Neurospora crassa.
Diaporthe0G125100.1	gnl|TC-DB|Q871R6 1.A.16.2.1	148	618	183	681	502	50.8%	500.36	3.76889e-170	1.A.16.2.1	Related to MID1 protein OS=Neurospora crassa GN=7F4.250 PE=4 SV=1
Diaporthe0G125390.1	gnl|TC-DB|Q2U3D2 3.A.3.1.7	99	1127	41	1049	1031	61.49%	1276.92	0.0	3.A.3.1.7	Na+/K+ ATPase OS=Aspergillus oryzae GN=AO090038000088 PE=3 SV=1
Diaporthe0G126550.1	gnl|TC-DB|Q8NKD5 1.A.11.3.3	29	488	22	477	460	63.7%	585.104	0.0	1.A.11.3.3	Ammonium transporter - Hebeloma cylindrosporum.
Diaporthe0G127890.1	gnl|TC-DB|P25343 8.A.34.2.1	1	257	1	259	261	57.47%	311.612	3.29087e-108	8.A.34.2.1	Reduced viability upon starvation protein 161 - Saccharomyces cerevisiae (Baker's yeast).
Diaporthe0G128880.1	gnl|TC-DB|Q7S1I2 3.D.1.6.2	1	117	1	117	117	73.5%	183.341	5.82884e-62	3.D.1.6.2	NADH:ubiquinone oxidoreductase 14kD subunit - Neurospora crassa.
Diaporthe0G128920.1	gnl|TC-DB|P11943 3.D.1.6.2	41	144	31	134	104	74.04%	158.688	1.31989e-51	3.D.1.6.2	Acyl carrier protein, mitochondrial - Neurospora crassa.
Diaporthe0G128930.1	gnl|TC-DB|Q12644 3.D.1.6.2	41	230	30	219	190	86.84%	347.821	1.12408e-123	3.D.1.6.2	NADH-ubiquinone oxidoreductase 23 kDa subunit, mitochondrial - Neurospora crassa.
Diaporthe0G131420.1	gnl|TC-DB|Q8J0V1 2.A.1.1.57	24	555	7	523	539	62.52%	662.529	0.0	2.A.1.1.57	Monosaccharide transporter - Aspergillus niger.
Diaporthe0G132990.1	gnl|TC-DB|P25710 3.D.1.6.2	1	194	1	192	195	54.36%	226.483	1.42569e-76	3.D.1.6.2	NADH-ubiquinone oxidoreductase 21.3 kDa subunit - Neurospora crassa.
Diaporthe0G133340.1	gnl|TC-DB|Q7RVX9 2.A.1.9.2	41	580	7	541	544	61.95%	684.1	0.0	2.A.1.9.2	Inorganic phosphate transporter PHO84 OS=Neurospora crassa GN=NCU08325 PE=4 SV=2
Diaporthe0G137130.1	gnl|TC-DB|P18239 2.A.29.1.7	15	311	23	318	297	74.75%	449.899	6.01534e-161	2.A.29.1.7	ADP,ATP carrier protein 2 - Saccharomyces cerevisiae (Baker's yeast).
Diaporthe0G137600.1	gnl|TC-DB|P32366 3.A.2.2.3	1	365	1	345	369	52.85%	402.519	3.99776e-141	3.A.2.2.3	VACUOLAR ATP SYNTHASE SUBUNIT D (EC 3.6.1.34) (V-ATPASE D SUBUNIT) (VACUOLAR PROTON PUMP D SUBUNIT) (V-ATPASE 39 KDA SUBUNIT) (V-ATPASE SUBUNIT M39) - Saccharomyces cerevisiae (Baker's yeast).
Diaporthe0G138410.1	gnl|TC-DB|P42839 2.A.19.7.1	950	1117	738	904	169	59.76%	212.231	4.4988e-57	2.A.19.7.1	Putative cation exchanger YNL321W - Saccharomyces cerevisiae (Baker's yeast).
Diaporthe0G139570.1	gnl|TC-DB|P25284 3.D.1.6.2	1	369	1	375	377	69.23%	548.895	0.0	3.D.1.6.2	NADH-ubiquinone oxidoreductase 40 kDa subunit, mitochondrial - Neurospora crassa.
Diaporthe0G140020.1	gnl|TC-DB|Q875B9 3.D.1.6.2	9	110	2	96	102	71.57%	147.132	8.43272e-47	3.D.1.6.2	Part of an hypothetical protein Pa5D0005 (Fragment) - Podospora anserina.
Diaporthe0G140410.1	gnl|TC-DB|P08107 1.A.33.1.3	9	587	6	582	580	58.45%	672.544	0.0	1.A.33.1.3	Heat shock 70 kDa protein 1 (HSP70.1) (HSP70-1/HSP70-2) - Homo sapiens (Human).
Diaporthe0G140870.1	gnl|TC-DB|Q06493 2.A.97.1.4	147	454	84	388	308	50.0%	325.094	1.29463e-106	2.A.97.1.4	LETM1 domain-containing protein YLH47, mitochondrial OS=Saccharomyces cerevisiae GN=YLH47 PE=1 SV=1
Diaporthe0G140910.1	gnl|TC-DB|Q9Y5S9 3.A.18.1.1	606	719	57	151	114	53.51%	117.857	4.94657e-31	3.A.18.1.1	RNA-binding protein 8A - Homo sapiens (Human).
Diaporthe0G143780.1	gnl|TC-DB|P04035 2.A.6.6.5	703	1132	443	870	436	56.19%	474.167	3.02889e-151	2.A.6.6.5	3-HYDROXY-3-METHYLGLUTARYL-COENZYME A REDUCTASE (EC 1.1.1.34) (HMG-COA REDUCTASE) - Homo sapiens (Human).
Diaporthe0G144990.1	gnl|TC-DB|P11636 2.A.1.1.7	1	540	1	536	541	70.79%	778.474	0.0	2.A.1.1.7	Quinate permease (Quinate transporter) - Neurospora crassa.
Diaporthe0G145320.1	gnl|TC-DB|Q99385 2.A.19.2.2	572	726	248	402	155	53.55%	187.193	4.08706e-53	2.A.19.2.2	CHROMOSOME IV READING FRAME ORF YDL128W - Saccharomyces cerevisiae (Baker's yeast).
Diaporthe0G147240.1	gnl|TC-DB|Q5A477 2.A.7.13.2	44	374	49	371	331	52.87%	326.635	9.05638e-111	2.A.7.13.2	2.A.7.13.2 GDP-mannose transporter
Diaporthe0G147650.1	gnl|TC-DB|P32798 2.A.4.2.1	4	131	5	133	129	58.14%	152.91	2.73421e-41	2.A.4.2.1	COBALT UPTAKE PROTEIN COT1 - Saccharomyces cerevisiae (Baker's yeast).
Diaporthe0G150160.1	gnl|TC-DB|Q9UT18 2.A.3.4.6	24	521	56	578	523	51.43%	524.242	0.0	2.A.3.4.6	Uncharacterized amino-acid permease C9.10 - Schizosaccharomyces pombe (Fission yeast).
