# Supplementary material for: Harnessing Genomics of Diaporthe amygdali for Improved Control of Peach Twig Canker and Shoot Blight (TCSB)
Source: Plants (Basel). 2025 Sep 24;14(19):2960. doi: 10.3390/plants14192960 (PMC12526002; doi:10.3390/plants14192960)
Supplement: Supplementary file 1 [file plants-14-02960-s001.zip › Table_S3_Cytochrome P450 features identified with the CYPED, CYtochrome P450 Engineering Database.xlsx]

## Sheet: cytochrome_p450_blast_best.xls
Table S3: Cytochrome P450 features identified with the CYPED, CYtochrome P450 Engineering Database.
Query_id	Query_length	Query_start	Query_end	Subject_id	Subject_length	Subject_start	Subject_end	Identity	Positive	Gap	Align_length	Score	E_value	Query_annotation	Subject_annotation
Diaporthe0G000060.1	497	17	471	CYP625_4	522	15	487	135/486(27.78)	00:47:00	00:09:00	486	176	4e-48	gene=Diaporthe0G000060	sid|101916|pid|77337|hfid|1555|sfid|625|gi|667650253|taxonID|655819|BeauveriabassianaARSEF2860
Diaporthe0G000140.1	450	1	425	CYP53_90	1096	27	476	106/458(23.14)	00:43:00	00:09:00	458	112	4e-26	gene=Diaporthe0G000140	sid|103759|pid|79014|hfid|439|sfid|53|gi|46127417|gb|ESU15311.1|gi|558865228|taxonID|229533|FusariumgraminearumPH-1
Diaporthe0G000600.1	542	89	503	CYP5_3	1001	550	961	108/434(24.88)	00:42:00	00:09:00	434	126	3e-30	gene=Diaporthe0G000600	sid|105557|pid|80622|hfid|189|sfid|5|gb|EMT66136.1|gi|475668349|taxonID|1229665|Fusariumoxysporumf.sp.cubenserace4
Diaporthe0G000910.1	519	36	510	CYP53_90	1096	36	518	107/515(20.78)	00:41:00	00:14:00	515	107	5e-24	gene=Diaporthe0G000910	sid|103759|pid|79014|hfid|439|sfid|53|gi|46127417|gb|ESU15311.1|gi|558865228|taxonID|229533|FusariumgraminearumPH-1
Diaporthe0G001110.1	654	135	653	CYP116_39	784	265	784	196/530(36.98)	00:55:00	00:04:00	530	324	8e-99	gene=Diaporthe0G001110	sid|48483|pid|34347|hfid|971|sfid|116|gi|502896390|taxonID|2006|Thermobisporabispora
Diaporthe0G001140.1	513	28	439	CYP53_90	1096	61	447	99/421(23.52)	00:44:00	0.1	421	119	9e-28	gene=Diaporthe0G001140	sid|103759|pid|79014|hfid|439|sfid|53|gi|46127417|gb|ESU15311.1|gi|558865228|taxonID|229533|FusariumgraminearumPH-1
Diaporthe0G001160.1	301	5	292	CYP78_61	886	610	885	81/294(27.55)	00:47:00	00:08:00	294	85.1	6e-18	gene=Diaporthe0G001160	sid|88648|pid|65824|hfid|617|sfid|78|gb|EGU87652.1|gi|342888294|taxonID|660025|FusariumoxysporumFo5176
Diaporthe0G001190.1	691	15	495	CYP65_336	489	4	482	260/485(53.61)	01:11:00	00:02:00	485	548	0.0	gene=Diaporthe0G001190	sid|87019|pid|64448|hfid|494|sfid|65|gb|EMT71578.1|gi|475674472|taxonID|1229665|Fusariumoxysporumf.sp.cubenserace4
Diaporthe0G001780.1	1109	280	488	CYP51_8	1236	320	540	83/222(37.39)	00:57:00	00:06:00	222	154	1e-37	gene=Diaporthe0G001780	sid|86482|pid|63984|hfid|381|sfid|51|gb|EUN26126.1|gi|578488685|taxonID|930091|BipolarisvictoriaeFI3
Diaporthe0G002550.1	516	1	516	CYP52_40	526	1	526	367/526(69.77)	01:23:00	00:02:00	526	775	0.0	gene=Diaporthe0G002550	sid|15385|pid|11229|hfid|430|sfid|52|gi|336273438|taxonID|771870|Sordariamacrosporak-hell
Diaporthe0G002710.1	646	271	540	CYP51_11	1217	278	526	84/284(29.58)	00:49:00	00:17:00	284	118	5e-27	gene=Diaporthe0G002710	sid|86485|pid|63985|hfid|381|sfid|51|gb|EMD85094.1|gi|451992614|taxonID|701091|BipolarismaydisC5
Diaporthe0G003110.1	314	108	301	CYP504_177	781	564	773	50/214(23.36)	00:46:00	00:11:00	214	57.4	9e-09	gene=Diaporthe0G003110	sid|14348|pid|10538|hfid|1401|sfid|504|gi|629670177|taxonID|1287681|EutypalataUCREL1
Diaporthe0G003410.1	291	17	248	CYP78_61	886	624	871	72/259(27.80)	00:47:00	00:15:00	259	78.6	8e-16	gene=Diaporthe0G003410	sid|88648|pid|65824|hfid|617|sfid|78|gb|EGU87652.1|gi|342888294|taxonID|660025|FusariumoxysporumFo5176
Diaporthe0G034310.1	822	137	780	CYP51_11	1217	1	644	401/664(60.39)	01:12:00	00:06:00	664	756	0.0	gene=Diaporthe0G034310	sid|86485|pid|63985|hfid|381|sfid|51|gb|EMD85094.1|gi|451992614|taxonID|701091|BipolarismaydisC5
Diaporthe0G034360.1	524	173	428	CYP53_71	1159	88	337	71/264(26.89)	00:41:00	00:08:00	264	60.8	3e-09	gene=Diaporthe0G034360	sid|68633|pid|49262|hfid|443|sfid|53|gb|EWY82992.1|gi|587660624|taxonID|909455|FusariumoxysporumFOSC3-a
Diaporthe0G035070.1	258	39	84	CYP2_3276	420	224	270	32/47(68.09)	01:14:00	00:02:00	47	59.3	7e-10	gene=Diaporthe0G035070	sid|9929|pid|6990|hfid|18|sfid|2|gi|584072860|taxonID|225400|Myotisdavidii
Diaporthe0G035180.1	941	43	309	CYP51_8	1236	272	537	74/275(26.91)	00:45:00	00:06:00	275	93.2	8e-19	gene=Diaporthe0G035180	sid|86482|pid|63984|hfid|381|sfid|51|gb|EUN26126.1|gi|578488685|taxonID|930091|BipolarisvictoriaeFI3
Diaporthe0G035400.1	690	143	650	CYP125_114	925	32	506	126/518(24.32)	00:38:00	0.1	518	75.1	1e-13	gene=Diaporthe0G035400	sid|73578|pid|53195|hfid|1003|sfid|125|gi|494087527|taxonID|208441|Amycolatopsisdecaplanina
Diaporthe0G035630.1	561	80	560	CYP5080_112	513	5	499	220/501(43.91)	01:01:00	00:05:00	501	411	9e-137	gene=Diaporthe0G035630	sid|91821|pid|68521|hfid|1691|sfid|5080|gi|667832688|taxonID|1168221|ConiosporiumapollinisCBS100218
Diaporthe0G035780.1	746	276	713	CYP53_90	1096	63	476	143/438(32.65)	00:53:00	00:05:00	438	246	1e-68	gene=Diaporthe0G035780	sid|103759|pid|79014|hfid|439|sfid|53|gi|46127417|gb|ESU15311.1|gi|558865228|taxonID|229533|FusariumgraminearumPH-1
Diaporthe0G035960.1	479	130	467	CYP53_69	1115	651	989	95/363(26.17)	00:45:00	00:13:00	363	95.1	3e-20	gene=Diaporthe0G035960	sid|100108|pid|75725|hfid|443|sfid|53|gb|EGU84572.1|gi|342884354|taxonID|660025|FusariumoxysporumFo5176
Diaporthe0G036270.1	510	45	483	CYP53_90	1096	61	480	136/444(30.63)	00:54:00	00:07:00	444	243	1e-69	gene=Diaporthe0G036270	sid|103759|pid|79014|hfid|439|sfid|53|gi|46127417|gb|ESU15311.1|gi|558865228|taxonID|229533|FusariumgraminearumPH-1
Diaporthe0G036370.1	1045	7	1044	CYP102_524	1095	15	1094	605/1098(55.10)	01:08:00	00:07:00	1098	1152	0.0	gene=Diaporthe0G036370	sid|97246|pid|73190|hfid|756|sfid|102|gi|389631088|taxonID|242507|Magnaportheoryzae70-15
Diaporthe0G036900.1	521	19	518	CYP512_5	500	2	497	177/512(34.57)	00:57:00	00:05:00	512	282	2e-87	gene=Diaporthe0G036900	sid|81091|pid|59489|hfid|1426|sfid|512|gi|630215489|taxonID|1381753|MoniliophthoraroreriMCA2997
Diaporthe0G036950.1	268	30	264	CYP504_177	781	528	773	65/254(25.59)	00:44:00	00:11:00	254	60.8	4e-10	gene=Diaporthe0G036950	sid|14348|pid|10538|hfid|1401|sfid|504|gi|629670177|taxonID|1287681|EutypalataUCREL1
Diaporthe0G037050.1	2579	3	243	CYP149_5	491	5	225	85/243(34.98)	00:51:00	0.1	243	128	4e-30	gene=Diaporthe0G037050	sid|101339|pid|76842|hfid|1064|sfid|149|dbj|BAA92854.1|gi|7288162|taxonID|1126|Microcystisaeruginosa
Diaporthe0G037190.1	519	21	511	CYP4_490	505	17	497	160/504(31.75)	00:48:00	00:07:00	504	216	2e-62	gene=Diaporthe0G037190	sid|28851|pid|21507|hfid|149|sfid|4|gb|EYB25456.1|gi|596545375|taxonID|5518|Fusariumgraminearum
Diaporthe0G037380.1	510	124	405	CYP53_71	1159	88	359	78/287(27.18)	00:41:00	00:07:00	287	58.9	9e-09	gene=Diaporthe0G037380	sid|68633|pid|49262|hfid|443|sfid|53|gb|EWY82992.1|gi|587660624|taxonID|909455|FusariumoxysporumFOSC3-a
Diaporthe0G037580.1	510	77	330	CYP53_90	1096	93	339	63/262(24.05)	00:44:00	00:09:00	262	56.2	7e-08	gene=Diaporthe0G037580	sid|103759|pid|79014|hfid|439|sfid|53|gi|46127417|gb|ESU15311.1|gi|558865228|taxonID|229533|FusariumgraminearumPH-1
Diaporthe0G037850.1	507	28	506	CYP65_113	496	15	494	342/480(71.25)	01:21:00	0	480	692	0.0	gene=Diaporthe0G037850	sid|86085|pid|63662|hfid|516|sfid|65|gi|615477958|taxonID|1445577|ColletotrichumfioriniaePJ7
Diaporthe0G037920.1	543	5	540	CYP3_100	540	3	540	336/541(62.11)	01:18:00	00:01:00	541	716	0.0	gene=Diaporthe0G037920	sid|29888|pid|22333|hfid|85|sfid|3|gi|630010457|taxonID|1229662|PestalotiopsisficiW106-1
Diaporthe0G038030.1	378	34	368	CYP4_490	505	175	504	102/346(29.48)	00:49:00	00:08:00	346	161	9e-44	gene=Diaporthe0G038030	sid|28851|pid|21507|hfid|149|sfid|4|gb|EYB25456.1|gi|596545375|taxonID|5518|Fusariumgraminearum
Diaporthe0G038140.1	499	44	437	CYP51_11	1217	183	536	111/397(27.96)	00:45:00	00:12:00	397	118	8e-28	gene=Diaporthe0G038140	sid|86485|pid|63985|hfid|381|sfid|51|gb|EMD85094.1|gi|451992614|taxonID|701091|BipolarismaydisC5
Diaporthe0G038230.1	462	25	461	CYP53_90	1096	69	477	105/443(23.70)	00:42:00	00:09:00	443	105	1e-23	gene=Diaporthe0G038230	sid|103759|pid|79014|hfid|439|sfid|53|gi|46127417|gb|ESU15311.1|gi|558865228|taxonID|229533|FusariumgraminearumPH-1
Diaporthe0G038550.1	522	12	514	CYP58_252	512	11	505	211/536(39.37)	00:56:00	00:14:00	536	355	1e-115	gene=Diaporthe0G038550	sid|51907|pid|36751|hfid|453|sfid|58|gi|628256806|taxonID|1182541|CaproniacoronataCBS617.96
Diaporthe0G038570.1	341	29	285	CYP78_61	886	622	867	78/260(30.00)	00:53:00	00:07:00	260	123	3e-30	gene=Diaporthe0G038570	sid|88648|pid|65824|hfid|617|sfid|78|gb|EGU87652.1|gi|342888294|taxonID|660025|FusariumoxysporumFo5176
Diaporthe0G038830.1	578	125	420	CYP53_90	1096	71	354	81/298(27.18)	00:46:00	00:05:00	298	104	7e-23	gene=Diaporthe0G038830	sid|103759|pid|79014|hfid|439|sfid|53|gi|46127417|gb|ESU15311.1|gi|558865228|taxonID|229533|FusariumgraminearumPH-1
Diaporthe0G038860.1	962	20	324	CYP51_11	1217	271	535	95/317(29.97)	00:46:00	0.2	317	127	3e-29	gene=Diaporthe0G038860	sid|86485|pid|63985|hfid|381|sfid|51|gb|EMD85094.1|gi|451992614|taxonID|701091|BipolarismaydisC5
Diaporthe0G039170.1	582	58	572	CYP125_113	942	15	506	136/549(24.77)	00:43:00	00:17:00	549	96.7	2e-20	gene=Diaporthe0G039170	sid|73577|pid|53194|hfid|1003|sfid|125|gi|654725445|taxonID|168697|Salinisporaarenicola
Diaporthe0G039530.1	1139	119	458	CYP51_11	1217	180	539	203/363(55.92)	01:09:00	00:07:00	363	408	1e-121	gene=Diaporthe0G039530	sid|86485|pid|63985|hfid|381|sfid|51|gb|EMD85094.1|gi|451992614|taxonID|701091|BipolarismaydisC5
Diaporthe0G040620.1	1211	948	1205	CYP51_6	1198	262	532	94/281(33.45)	00:53:00	00:12:00	281	135	1e-31	gene=Diaporthe0G040620	sid|86481|pid|63983|hfid|381|sfid|51|gb|KEQ58462.1|gi|662500826|taxonID|1043003|AureobasidiummelanogenumCBS110374
Diaporthe0G040710.1	506	195	434	CYP51_11	1217	272	526	90/255(35.29)	00:58:00	00:06:00	255	162	7e-42	gene=Diaporthe0G040710	sid|86485|pid|63985|hfid|381|sfid|51|gb|EMD85094.1|gi|451992614|taxonID|701091|BipolarismaydisC5
Diaporthe0G040970.1	1112	781	1072	CYP51_422	1260	265	540	78/303(25.74)	00:48:00	00:13:00	303	98.6	2e-20	gene=Diaporthe0G040970	sid|99192|pid|74874|hfid|381|sfid|51|gb|EEH02637.1|gi|225554338|taxonID|447093|AjellomycescapsulatusG186AR
Diaporthe0G041090.1	447	35	435	CYP53_90	1096	70	497	97/457(21.23)	0.4	00:19:00	457	80.9	1e-15	gene=Diaporthe0G041090	sid|103759|pid|79014|hfid|439|sfid|53|gi|46127417|gb|ESU15311.1|gi|558865228|taxonID|229533|FusariumgraminearumPH-1
Diaporthe0G041140.1	646	17	223	CYP51_6	1198	261	471	64/215(29.77)	00:48:00	00:06:00	215	102	5e-22	gene=Diaporthe0G041140	sid|86481|pid|63983|hfid|381|sfid|51|gb|KEQ58462.1|gi|662500826|taxonID|1043003|AureobasidiummelanogenumCBS110374
Diaporthe0G041150.1	506	12	360	CYP53_90	1096	36	372	80/352(22.73)	00:43:00	00:05:00	352	85.1	7e-17	gene=Diaporthe0G041150	sid|103759|pid|79014|hfid|439|sfid|53|gi|46127417|gb|ESU15311.1|gi|558865228|taxonID|229533|FusariumgraminearumPH-1
Diaporthe0G041370.1	850	418	788	CYP94_310	1595	1005	1349	70/376(18.62)	00:37:00	0.1	376	61.2	5e-09	gene=Diaporthe0G041370	sid|86444|pid|63948|hfid|719|sfid|94|gb|ABA95747.2|gi|108862162|taxonID|39947|OryzasativaJaponicaGroup
Diaporthe0G041720.1	531	237	505	CYP51_420	1213	232	496	81/287(28.22)	0.4	00:14:00	287	77.8	1e-14	gene=Diaporthe0G041720	sid|99190|pid|74873|hfid|381|sfid|51|gb|EGC42569.1|gi|325089259|taxonID|544711|AjellomycescapsulatusH88
Diaporthe0G042040.1	887	327	531	CYP51_422	1260	270	476	72/217(33.18)	00:47:00	0.1	217	84.7	3e-16	gene=Diaporthe0G042040	sid|99192|pid|74874|hfid|381|sfid|51|gb|EEH02637.1|gi|225554338|taxonID|447093|AjellomycescapsulatusG186AR
Diaporthe0G042670.1	411	52	407	CYP2_946	532	89	523	135/436(30.96)	00:46:00	00:19:00	436	186	3e-52	gene=Diaporthe0G042670	sid|97593|pid|73463|hfid|51|sfid|2|gi|296818651|taxonID|554155|ArthrodermaotaeCBS113480
Diaporthe0G042820.1	1738	50	102	CYP2_4011	988	310	362	26/53(49.06)	01:02:00	0	53	68.9	5e-11	gene=Diaporthe0G042820	sid|104649|pid|79831|hfid|30|sfid|2|gb|EMP27056.1|gi|465956648|taxonID|8469|Cheloniamydas
Diaporthe0G042860.1	589	26	589	CYP2_967	637	23	590	379/577(65.68)	01:18:00	00:04:00	577	773	0.0	gene=Diaporthe0G042860	sid|65232|pid|46610|hfid|20|sfid|2|gi|171685242|taxonID|515849|PodosporaanserinaSmat+
Diaporthe0G043000.1	1056	53	330	CYP51_7	1204	274	541	75/292(25.68)	00:43:00	00:13:00	292	75.9	2e-13	gene=Diaporthe0G043000	sid|86480|pid|63982|hfid|381|sfid|51|gi|627837805|taxonID|930090|BipolarisoryzaeATCC44560
Diaporthe0G043010.1	488	22	477	CYP684_16	493	32	491	147/475(30.95)	00:48:00	00:07:00	475	203	4e-58	gene=Diaporthe0G043010	sid|105242|pid|80350|hfid|1577|sfid|684|gi|242806422|taxonID|441959|TalaromycesstipitatusATCC10500
Diaporthe0G043580.1	474	114	317	CYP51_422	1260	271	484	70/221(31.67)	00:51:00	00:11:00	221	84.0	1e-16	gene=Diaporthe0G043580	sid|99192|pid|74874|hfid|381|sfid|51|gb|EEH02637.1|gi|225554338|taxonID|447093|AjellomycescapsulatusG186AR
Diaporthe0G043790.1	720	348	686	CYP51_422	1260	273	539	84/351(23.93)	00:39:00	00:27:00	351	83.6	5e-16	gene=Diaporthe0G043790	sid|99192|pid|74874|hfid|381|sfid|51|gb|EEH02637.1|gi|225554338|taxonID|447093|AjellomycescapsulatusG186AR
Diaporthe0G043890.1	517	40	515	CYP53_90	1096	68	513	107/492(21.75)	0.4	00:13:00	492	65.5	9e-11	gene=Diaporthe0G043890	sid|103759|pid|79014|hfid|439|sfid|53|gi|46127417|gb|ESU15311.1|gi|558865228|taxonID|229533|FusariumgraminearumPH-1
Diaporthe0G044050.1	577	76	555	CYP125_112	942	40	507	133/496(26.81)	00:44:00	00:09:00	496	123	4e-29	gene=Diaporthe0G044050	sid|73576|pid|53194|hfid|1003|sfid|125|gi|648592643|taxonID|168697|Salinisporaarenicola
Diaporthe0G044140.1	265	27	265	CYP71_1529	676	422	674	65/267(24.34)	00:41:00	00:16:00	267	55.1	3e-08	gene=Diaporthe0G044140	sid|70530|pid|50825|hfid|553|sfid|71|gi|302892481|taxonID|660122|NectriahaematococcampVI77-13-4
Diaporthe0G044220.1	1169	126	553	CYP53_90	1096	69	467	99/437(22.65)	00:43:00	00:11:00	437	100	7e-21	gene=Diaporthe0G044220	sid|103759|pid|79014|hfid|439|sfid|53|gi|46127417|gb|ESU15311.1|gi|558865228|taxonID|229533|FusariumgraminearumPH-1
Diaporthe0G044680.1	574	87	572	CYP7_270	603	78	542	154/496(31.05)	00:47:00	00:08:00	496	205	3e-57	gene=Diaporthe0G044680	sid|61754|pid|43779|hfid|256|sfid|7|gb|EKJ76833.1|gi|408397693|taxonID|1028729|FusariumpseudograminearumCS3096
Diaporthe0G044860.1	275	60	274	CYP504_177	781	533	776	62/244(25.41)	00:46:00	00:12:00	244	68.2	1e-12	gene=Diaporthe0G044860	sid|14348|pid|10538|hfid|1401|sfid|504|gi|629670177|taxonID|1287681|EutypalataUCREL1
Diaporthe0G044940.1	324	35	286	CYP578_49	786	525	772	70/264(26.52)	00:42:00	00:11:00	264	55.8	3e-08	gene=Diaporthe0G044940	sid|15834|pid|11583|hfid|1484|sfid|578|gi|629734940|taxonID|655844|MetarhiziumanisopliaeARSEF23
Diaporthe0G045010.1	564	1	558	CYP5_7	550	2	544	212/564(37.59)	00:55:00	00:05:00	564	354	4e-114	gene=Diaporthe0G045010	sid|105561|pid|80622|hfid|189|sfid|5|gb|EXM02092.1|gi|591470808|taxonID|1089451|Fusariumoxysporumf.sp.cubensetropicalrace454006
Diaporthe0G045480.1	494	10	492	CYP3_231	502	18	501	279/484(57.64)	01:16:00	0	484	586	0.0	gene=Diaporthe0G045480	sid|96008|pid|72146|hfid|117|sfid|3|gi|596649005|taxonID|1213859|ColletotrichumgloeosporioidesNaragc5
Diaporthe0G045560.1	519	25	476	CYP570_320	477	15	473	262/459(57.08)	01:14:00	00:02:00	459	540	0.0	gene=Diaporthe0G045560	sid|74964|pid|54371|hfid|1475|sfid|570|gb|EFQ36553.1|gi|310801660|taxonID|645133|ColletotrichumgraminicolaM1.001
Diaporthe0G045630.1	712	196	553	CYP125_110	942	144	508	104/376(27.66)	00:46:00	00:08:00	376	95.1	1e-19	gene=Diaporthe0G045630	sid|73574|pid|53194|hfid|1003|sfid|125|gi|517413015|taxonID|168697|Salinisporaarenicola
Diaporthe0G045710.1	415	1	415	CYP3_139	515	114	515	200/417(47.96)	01:06:00	00:04:00	417	390	2e-130	gene=Diaporthe0G045710	sid|72991|pid|52753|hfid|102|sfid|3|gb|EPS26280.1|gi|525580030|taxonID|933388|Penicilliumoxalicum114-2
Diaporthe0G045750.1	264	111	214	CYP3_213	487	302	413	34/112(30.36)	00:49:00	00:07:00	112	54.3	5e-08	gene=Diaporthe0G045750	sid|47028|pid|33287|hfid|91|sfid|3|gi|636592959|taxonID|671987|SetosphaeriaturcicaEt28A
Diaporthe0G045770.1	410	155	397	CYP116_106	782	469	680	60/245(24.49)	0.4	00:14:00	245	59.7	4e-09	gene=Diaporthe0G045770	sid|48550|pid|34375|hfid|971|sfid|116|gi|502273260|taxonID|34073|Variovoraxparadoxus
Diaporthe0G045850.1	529	24	527	CYP3_320	534	36	529	239/518(46.14)	01:04:00	00:07:00	518	471	4e-160	gene=Diaporthe0G045850	sid|59963|pid|42369|hfid|84|sfid|3|gi|336273114|taxonID|771870|Sordariamacrosporak-hell
Diaporthe0G046030.1	913	540	910	CYP51_422	1260	186	540	117/388(30.15)	00:46:00	00:13:00	388	139	6e-33	gene=Diaporthe0G046030	sid|99192|pid|74874|hfid|381|sfid|51|gb|EEH02637.1|gi|225554338|taxonID|447093|AjellomycescapsulatusG186AR
Diaporthe0G046130.1	861	572	838	CYP51_6	1198	262	530	84/277(30.32)	0.5	00:06:00	277	114	2e-25	gene=Diaporthe0G046130	sid|86481|pid|63983|hfid|381|sfid|51|gb|KEQ58462.1|gi|662500826|taxonID|1043003|AureobasidiummelanogenumCBS110374
Diaporthe0G046170.1	129	11	125	CYP504_177	781	658	773	36/118(30.51)	00:51:00	00:04:00	118	45.8	4e-06	gene=Diaporthe0G046170	sid|14348|pid|10538|hfid|1401|sfid|504|gi|629670177|taxonID|1287681|EutypalataUCREL1
Diaporthe0G046400.1	803	344	774	CYP53_90	1096	69	475	109/455(23.96)	00:42:00	00:16:00	455	79.7	8e-15	gene=Diaporthe0G046400	sid|103759|pid|79014|hfid|439|sfid|53|gi|46127417|gb|ESU15311.1|gi|558865228|taxonID|229533|FusariumgraminearumPH-1
Diaporthe0G046460.1	539	34	537	CYP5080_19	512	18	507	181/512(35.35)	00:53:00	00:06:00	512	311	3e-98	gene=Diaporthe0G046460	sid|96360|pid|72419|hfid|1686|sfid|5080|gi|628324073|taxonID|1182543|CladophialophorapsammophilaCBS110553
Diaporthe0G046720.1	311	117	292	CYP116_139	781	512	669	48/179(26.82)	00:42:00	00:13:00	179	52.0	4e-07	gene=Diaporthe0G046720	sid|48583|pid|34397|hfid|971|sfid|116|gi|549628750|taxonID|329|Ralstoniapickettii
Diaporthe0G047530.1	481	191	464	CYP51_422	1260	243	539	97/298(32.55)	00:53:00	00:08:00	298	161	1e-41	gene=Diaporthe0G047530	sid|99192|pid|74874|hfid|381|sfid|51|gb|EEH02637.1|gi|225554338|taxonID|447093|AjellomycescapsulatusG186AR
Diaporthe0G048050.1	525	33	525	CYP512_82	499	19	496	170/510(33.33)	00:55:00	0.1	510	270	5e-83	gene=Diaporthe0G048050	sid|90886|pid|67744|hfid|1435|sfid|512|gi|636603157|taxonID|717944|TrametesversicolorFP-101664SS1
Diaporthe0G048070.1	3969	2	239	CYP149_5	491	4	221	88/240(36.67)	00:52:00	0.1	240	125	5e-29	gene=Diaporthe0G048070	sid|101339|pid|76842|hfid|1064|sfid|149|dbj|BAA92854.1|gi|7288162|taxonID|1126|Microcystisaeruginosa
Diaporthe0G048120.1	1721	1378	1666	CYP51_421	1213	193	479	87/309(28.16)	00:44:00	00:14:00	309	77.8	9e-14	gene=Diaporthe0G048120	sid|99191|pid|74873|hfid|381|sfid|51|gb|EER36755.1|gi|240273233|taxonID|544712|AjellomycescapsulatusH143
Diaporthe0G048220.1	343	4	339	CYP65_6	841	506	833	174/337(51.63)	01:12:00	00:03:00	337	339	2e-108	gene=Diaporthe0G048220	sid|48178|pid|34222|hfid|512|sfid|65|gb|KDB20483.1|gi|633042971|taxonID|1215338|TrichophytoninterdigitaleMR816
Diaporthe0G048500.1	2614	1	479	CYP570_135	508	1	479	221/479(46.14)	01:03:00	0	479	449	3e-139	gene=Diaporthe0G048500	sid|68350|pid|49053|hfid|1477|sfid|570|gb|EFQ32837.1|gi|310797944|taxonID|645133|ColletotrichumgraminicolaM1.001
Diaporthe0G048640.1	541	37	480	CYP53_90	1096	63	477	100/450(22.22)	00:42:00	00:09:00	450	96.7	2e-20	gene=Diaporthe0G048640	sid|103759|pid|79014|hfid|439|sfid|53|gi|46127417|gb|ESU15311.1|gi|558865228|taxonID|229533|FusariumgraminearumPH-1
Diaporthe0G048670.1	525	44	501	CYP4_473	501	29	462	108/469(23.03)	00:39:00	0.1	469	111	6e-26	gene=Diaporthe0G048670	sid|93977|pid|70410|hfid|149|sfid|4|gb|KFA56324.1|gi|667528277|taxonID|1280524|StachybotryschartarumIBT40293
Diaporthe0G049120.1	339	40	131	CYP71_1527	616	480	570	29/92(31.52)	00:54:00	00:01:00	92	51.6	7e-07	gene=Diaporthe0G049120	sid|70528|pid|50823|hfid|553|sfid|71|gi|46111153|taxonID|229533|FusariumgraminearumPH-1
Diaporthe0G049210.1	1842	424	623	CYP149_5	491	6	186	79/201(39.30)	0.5	0.1	201	119	3e-27	gene=Diaporthe0G049210	sid|101339|pid|76842|hfid|1064|sfid|149|dbj|BAA92854.1|gi|7288162|taxonID|1126|Microcystisaeruginosa
Diaporthe0G049220.1	264	36	262	CYP504_177	781	527	773	65/261(24.90)	00:41:00	00:18:00	261	52.4	2e-07	gene=Diaporthe0G049220	sid|14348|pid|10538|hfid|1401|sfid|504|gi|629670177|taxonID|1287681|EutypalataUCREL1
Diaporthe0G049350.1	527	16	527	CYP5282_4	508	4	508	238/515(46.21)	01:04:00	00:03:00	515	480	5e-164	gene=Diaporthe0G049350	sid|97639|pid|73502|hfid|1698|sfid|5282|gi|255941238|taxonID|500485|PenicilliumrubensWisconsin54-1255
Diaporthe0G049390.1	506	8	506	CYP3_389	497	1	496	206/502(41.04)	01:03:00	00:02:00	502	419	9e-141	gene=Diaporthe0G049390	sid|94316|pid|70720|hfid|94|sfid|3|gb|ACN71233.1|gi|224969386|taxonID|290576|Colletotrichumlindemuthianum
Diaporthe0G049640.1	508	214	446	CYP51_422	1260	264	483	74/237(31.22)	00:51:00	00:09:00	237	114	3e-26	gene=Diaporthe0G049640	sid|99192|pid|74874|hfid|381|sfid|51|gb|EEH02637.1|gi|225554338|taxonID|447093|AjellomycescapsulatusG186AR
Diaporthe0G049650.1	774	158	482	CYP51_11	1217	265	551	103/354(29.10)	00:47:00	00:27:00	354	134	1e-31	gene=Diaporthe0G049650	sid|86485|pid|63985|hfid|381|sfid|51|gb|EMD85094.1|gi|451992614|taxonID|701091|BipolarismaydisC5
Diaporthe0G049700.1	537	57	536	CYP53_90	1096	64	539	152/500(30.40)	0.5	00:09:00	500	250	8e-72	gene=Diaporthe0G049700	sid|103759|pid|79014|hfid|439|sfid|53|gi|46127417|gb|ESU15311.1|gi|558865228|taxonID|229533|FusariumgraminearumPH-1
Diaporthe0G049730.1	611	10	610	CYP5_209	564	17	564	207/613(33.77)	00:51:00	00:13:00	613	308	8e-96	gene=Diaporthe0G049730	sid|81112|pid|59509|hfid|188|sfid|5|gb|EHY53336.1|gi|378726877|taxonID|858893|ExophialadermatitidisNIH/UT8656
Diaporthe0G049770.1	569	14	569	CYP5_2	550	11	549	207/559(37.03)	00:56:00	00:04:00	559	358	1e-115	gene=Diaporthe0G049770	sid|105556|pid|80622|hfid|189|sfid|5|gb|EXL76873.1|gi|591444336|taxonID|1089457|Fusariumoxysporumf.sp.conglutinansrace254008
Diaporthe0G049860.1	183	12	180	CYP5_207	566	365	563	68/206(33.01)	00:45:00	00:21:00	206	83.2	4e-18	gene=Diaporthe0G049860	sid|81110|pid|59507|hfid|188|sfid|5|gi|628255106|taxonID|1182541|CaproniacoronataCBS617.96
Diaporthe0G049870.1	118	33	117	CYP5_206	581	29	117	27/91(29.67)	00:51:00	00:09:00	91	47.0	1e-06	gene=Diaporthe0G049870	sid|81108|pid|59505|hfid|188|sfid|5|gi|628337288|taxonID|1182543|CladophialophorapsammophilaCBS110553
Diaporthe0G049960.1	2170	375	571	CYP149_5	491	6	186	65/197(32.99)	00:52:00	00:08:00	197	99.8	7e-21	gene=Diaporthe0G049960	sid|101339|pid|76842|hfid|1064|sfid|149|dbj|BAA92854.1|gi|7288162|taxonID|1126|Microcystisaeruginosa
Diaporthe0G050030.1	535	36	535	CYP5080_41	508	2	504	160/515(31.07)	00:51:00	00:05:00	515	266	4e-81	gene=Diaporthe0G050030	sid|84021|pid|61930|hfid|1689|sfid|5080|gi|630010721|taxonID|1229662|PestalotiopsisficiW106-1
Diaporthe0G050080.1	453	61	452	CYP503_13	530	63	450	105/398(26.38)	0.5	00:04:00	398	164	3e-44	gene=Diaporthe0G050080	sid|93873|pid|70317|hfid|1398|sfid|503|gb|EGE08991.1|gi|326484981|taxonID|559882|TrichophytonequinumCBS127.97
Diaporthe0G050090.1	618	149	618	CYP503_12	534	65	534	165/477(34.59)	00:56:00	00:03:00	477	277	4e-84	gene=Diaporthe0G050090	sid|93872|pid|70316|hfid|1398|sfid|503|gi|327292709|taxonID|559305|TrichophytonrubrumCBS118892
Diaporthe0G050220.1	508	12	433	CYP53_90	1096	28	427	94/438(21.46)	00:41:00	00:12:00	438	65.1	1e-10	gene=Diaporthe0G050220	sid|103759|pid|79014|hfid|439|sfid|53|gi|46127417|gb|ESU15311.1|gi|558865228|taxonID|229533|FusariumgraminearumPH-1
Diaporthe0G050340.1	485	42	378	CYP53_90	1096	64	392	83/340(24.41)	00:47:00	00:04:00	340	101	3e-22	gene=Diaporthe0G050340	sid|103759|pid|79014|hfid|439|sfid|53|gi|46127417|gb|ESU15311.1|gi|558865228|taxonID|229533|FusariumgraminearumPH-1
Diaporthe0G050350.1	1168	180	370	CYP51_420	1213	229	418	64/200(32.00)	00:48:00	0.1	200	81.6	4e-15	gene=Diaporthe0G050350	sid|99190|pid|74873|hfid|381|sfid|51|gb|EGC42569.1|gi|325089259|taxonID|544711|AjellomycescapsulatusH88
Diaporthe0G050570.1	539	38	528	CYP3_144	516	28	515	175/496(35.28)	00:54:00	00:03:00	496	308	5e-97	gene=Diaporthe0G050570	sid|68286|pid|48992|hfid|102|sfid|3|gi|317031831|taxonID|425011|AspergillusnigerCBS513.88
Diaporthe0G050590.1	920	437	904	CYP5080_26	508	18	490	191/480(39.79)	00:59:00	00:04:00	480	361	3e-113	gene=Diaporthe0G050590	sid|84006|pid|61924|hfid|1689|sfid|5080|gb|EWG48887.1|gi|584139550|taxonID|334819|Fusariumverticillioides7600
Diaporthe0G050840.1	513	8	508	CYP71_177	510	6	504	378/503(75.15)	01:26:00	00:01:00	503	798	0.0	gene=Diaporthe0G050840	sid|55754|pid|39397|hfid|581|sfid|71|emb|CCF46441.1|gi|380473133|taxonID|80884|Colletotrichumhigginsianum
Diaporthe0G050950.1	548	35	538	CYP71_1524	537	34	533	313/509(61.49)	01:15:00	00:03:00	509	647	0.0	gene=Diaporthe0G050950	sid|77198|pid|56244|hfid|553|sfid|71|gi|615472634|taxonID|1445577|ColletotrichumfioriniaePJ7
Diaporthe0G051010.1	509	8	491	CYP58_268	508	9	492	193/489(39.47)	00:58:00	00:02:00	489	365	2e-119	gene=Diaporthe0G051010	sid|69710|pid|50135|hfid|476|sfid|58|gi|303313627|taxonID|222929|CoccidioidesposadasiiC735deltaSOWgp
Diaporthe0G051220.1	317	40	313	CYP71_1529	676	422	673	82/281(29.18)	00:43:00	00:13:00	281	77.8	2e-15	gene=Diaporthe0G051220	sid|70530|pid|50825|hfid|553|sfid|71|gi|302892481|taxonID|660122|NectriahaematococcampVI77-13-4
Diaporthe0G051290.1	504	51	501	CYP53_90	1096	93	537	158/464(34.05)	00:52:00	00:07:00	464	251	2e-72	gene=Diaporthe0G051290	sid|103759|pid|79014|hfid|439|sfid|53|gi|46127417|gb|ESU15311.1|gi|558865228|taxonID|229533|FusariumgraminearumPH-1
Diaporthe0G051310.1	448	164	383	CYP116_189	758	457	641	54/221(24.43)	00:39:00	00:17:00	221	50.4	3e-06	gene=Diaporthe0G051310	sid|48633|pid|34429|hfid|971|sfid|116|gi|518642073|taxonID|129922|Saccharomonosporahalophila
Diaporthe0G051390.1	569	52	553	CYP3_238	507	1	502	292/506(57.71)	01:12:00	00:02:00	506	602	0.0	gene=Diaporthe0G051390	sid|97440|pid|73353|hfid|80|sfid|3|gi|630029762|taxonID|1229662|PestalotiopsisficiW106-1
Diaporthe0G051710.1	955	25	517	CYP561_7	523	27	517	250/496(50.40)	0.7	00:02:00	496	528	7e-177	gene=Diaporthe0G051710	sid|90357|pid|67294|hfid|1459|sfid|561|gb|EXK80219.1|gi|590052695|taxonID|1089458|Fusariumoxysporumf.sp.raphani54005
Diaporthe0G051800.1	513	26	510	CYP570_131	506	23	504	202/487(41.48)	01:01:00	00:01:00	487	401	2e-133	gene=Diaporthe0G051800	sid|68347|pid|49050|hfid|1477|sfid|570|emb|CCF37553.1|gi|380488184|taxonID|80884|Colletotrichumhigginsianum
Diaporthe0G051980.1	535	37	531	CYP570_173	508	13	507	304/496(61.29)	01:18:00	0	496	659	0.0	gene=Diaporthe0G051980	sid|71230|pid|51399|hfid|1472|sfid|570|gb|EXA30387.1|gi|587732671|gb|EXA30388.1|gi|587732672|taxonID|1080344|Fusariumoxysporumf.sp.pisiHDV247
Diaporthe0G052360.1	560	1	557	CYP71_53	568	2	557	319/562(56.76)	01:13:00	00:02:00	562	674	0.0	gene=Diaporthe0G052360	sid|78531|pid|57360|hfid|578|sfid|71|gi|636756967|taxonID|1116229|GlarealozoyensisATCC20868
Diaporthe0G052380.1	515	71	481	CYP5_3	1001	552	964	123/435(28.28)	00:47:00	00:11:00	435	152	9e-39	gene=Diaporthe0G052380	sid|105557|pid|80622|hfid|189|sfid|5|gb|EMT66136.1|gi|475668349|taxonID|1229665|Fusariumoxysporumf.sp.cubenserace4
Diaporthe0G052460.1	773	480	682	CYP125_114	925	254	458	60/211(28.44)	00:43:00	00:07:00	211	52.8	1e-06	gene=Diaporthe0G052460	sid|73578|pid|53195|hfid|1003|sfid|125|gi|494087527|taxonID|208441|Amycolatopsisdecaplanina
Diaporthe0G053100.1	552	32	551	CYP3_418	542	28	539	183/534(34.27)	00:52:00	00:07:00	534	320	3e-101	gene=Diaporthe0G053100	sid|76560|pid|55707|hfid|82|sfid|3|gi|615456116|taxonID|1445577|ColletotrichumfioriniaePJ7
Diaporthe0G053170.1	641	122	620	CYP125_104	926	66	502	138/511(27.01)	00:39:00	00:17:00	511	74.3	2e-13	gene=Diaporthe0G053170	sid|73568|pid|53191|hfid|1003|sfid|125|gi|494724365|taxonID|285679|Micromonosporalupini
Diaporthe0G053200.1	528	39	525	CYP53_90	1096	67	537	223/492(45.33)	01:03:00	00:05:00	492	426	2e-136	gene=Diaporthe0G053200	sid|103759|pid|79014|hfid|439|sfid|53|gi|46127417|gb|ESU15311.1|gi|558865228|taxonID|229533|FusariumgraminearumPH-1
Diaporthe0G053920.1	503	40	501	CYP3_307	532	14	531	179/534(33.52)	0.5	00:16:00	534	264	2e-80	gene=Diaporthe0G053920	sid|15780|pid|11534|hfid|111|sfid|3|gi|367048793|taxonID|578455|ThielaviaterrestrisNRRL8126
Diaporthe0G054120.1	1420	106	527	CYP53_90	1096	68	490	97/458(21.18)	00:41:00	00:16:00	458	90.9	8e-18	gene=Diaporthe0G054120	sid|103759|pid|79014|hfid|439|sfid|53|gi|46127417|gb|ESU15311.1|gi|558865228|taxonID|229533|FusariumgraminearumPH-1
Diaporthe0G054130.1	505	4	503	CYP3_539	490	1	490	216/516(41.86)	0.6	00:08:00	516	396	5e-132	gene=Diaporthe0G054130	sid|55089|pid|39023|hfid|104|sfid|3|gi|255933153|taxonID|500485|PenicilliumrubensWisconsin54-1255
Diaporthe0G054290.1	747	151	307	CYP505_298	1266	978	1144	43/169(25.44)	00:46:00	00:08:00	169	51.6	3e-06	gene=Diaporthe0G054290	sid|14501|pid|10660|hfid|1406|sfid|505|gb|EHL01570.1|gi|361129682|taxonID|1104152|Glarealozoyensis74030
Diaporthe0G054450.1	376	115	373	CYP51_420	1213	229	500	93/272(34.19)	00:51:00	00:05:00	272	149	2e-38	gene=Diaporthe0G054450	sid|99190|pid|74873|hfid|381|sfid|51|gb|EGC42569.1|gi|325089259|taxonID|544711|AjellomycescapsulatusH88
Diaporthe0G054740.1	360	221	356	CYP504_177	781	630	773	42/149(28.19)	00:51:00	00:12:00	149	53.9	2e-07	gene=Diaporthe0G054740	sid|14348|pid|10538|hfid|1401|sfid|504|gi|629670177|taxonID|1287681|EutypalataUCREL1
Diaporthe0G055140.1	515	16	514	CYP65_73	514	15	514	167/509(32.81)	00:53:00	00:04:00	509	300	2e-94	gene=Diaporthe0G055140	sid|87883|pid|65182|hfid|510|sfid|65|emb|CCD53653.1|gi|347839081|taxonID|999810|BotrytiscinereaT4
Diaporthe0G056250.1	1202	674	1151	CYP51_569	1287	197	640	131/487(26.90)	00:44:00	00:11:00	487	100	1e-20	gene=Diaporthe0G056250	sid|92167|pid|68813|hfid|375|sfid|51|gi|326921749|taxonID|9103|Meleagrisgallopavo
Diaporthe0G056320.1	537	64	438	CYP53_90	1096	62	429	98/375(26.13)	00:51:00	00:02:00	375	170	3e-44	gene=Diaporthe0G056320	sid|103759|pid|79014|hfid|439|sfid|53|gi|46127417|gb|ESU15311.1|gi|558865228|taxonID|229533|FusariumgraminearumPH-1
Diaporthe0G056490.1	797	29	273	CYP504_177	781	511	771	69/264(26.14)	0.5	00:08:00	264	89.0	9e-18	gene=Diaporthe0G056490	sid|14348|pid|10538|hfid|1401|sfid|504|gi|629670177|taxonID|1287681|EutypalataUCREL1
Diaporthe0G056860.1	490	45	485	CYP53_90	1096	71	486	90/453(19.87)	00:44:00	00:11:00	453	82.0	5e-16	gene=Diaporthe0G056860	sid|103759|pid|79014|hfid|439|sfid|53|gi|46127417|gb|ESU15311.1|gi|558865228|taxonID|229533|FusariumgraminearumPH-1
Diaporthe0G057160.1	533	4	501	CYP52_490	494	3	483	328/500(65.60)	01:19:00	00:04:00	500	676	0.0	gene=Diaporthe0G057160	sid|73530|pid|53161|hfid|436|sfid|52|gi|631236242|taxonID|1286976|TogniniaminimaUCRPA7
Diaporthe0G057390.1	1497	68	278	CYP504_177	781	559	765	80/218(36.70)	00:53:00	00:08:00	218	99.4	1e-20	gene=Diaporthe0G057390	sid|14348|pid|10538|hfid|1401|sfid|504|gi|629670177|taxonID|1287681|EutypalataUCREL1
Diaporthe0G057640.1	998	17	546	CYP53_90	1096	40	528	148/546(27.11)	00:45:00	00:13:00	546	201	2e-52	gene=Diaporthe0G057640	sid|103759|pid|79014|hfid|439|sfid|53|gi|46127417|gb|ESU15311.1|gi|558865228|taxonID|229533|FusariumgraminearumPH-1
Diaporthe0G058090.1	1320	1057	1317	CYP71_1529	676	422	676	60/268(22.39)	00:41:00	00:07:00	268	55.5	4e-07	gene=Diaporthe0G058090	sid|70530|pid|50825|hfid|553|sfid|71|gi|302892481|taxonID|660122|NectriahaematococcampVI77-13-4
Diaporthe0G058340.1	1066	1	1066	CYP505_127	1070	1	1070	767/1070(71.68)	01:25:00	0	1070	1608	0.0	gene=Diaporthe0G058340	sid|92746|pid|69343|hfid|1408|sfid|505|gi|631233205|taxonID|1286976|TogniniaminimaUCRPA7
Diaporthe0G058800.1	555	26	262	CYP51_11	1217	278	526	80/254(31.50)	00:51:00	00:09:00	254	112	2e-25	gene=Diaporthe0G058800	sid|86485|pid|63985|hfid|381|sfid|51|gb|EMD85094.1|gi|451992614|taxonID|701091|BipolarismaydisC5
Diaporthe0G058920.1	515	4	512	CYP3_508	508	3	508	386/511(75.54)	01:25:00	00:01:00	511	810	0.0	gene=Diaporthe0G058920	sid|62765|pid|44583|hfid|67|sfid|3|gb|ENH84782.1|gi|477533192|taxonID|1213857|ColletotrichumorbiculareMAFF240422
Diaporthe0G059090.1	642	11	248	CYP53_94	1402	429	698	81/294(27.55)	00:42:00	00:27:00	294	80.1	5e-15	gene=Diaporthe0G059090	sid|50625|pid|35796|hfid|439|sfid|53|gb|EEH43856.1|gi|226288344|taxonID|502780|ParacoccidioidesbrasiliensisPb18
Diaporthe0G059490.1	1496	44	376	CYP53_90	1096	68	390	88/336(26.19)	00:46:00	00:05:00	336	94.0	1e-18	gene=Diaporthe0G059490	sid|103759|pid|79014|hfid|439|sfid|53|gi|46127417|gb|ESU15311.1|gi|558865228|taxonID|229533|FusariumgraminearumPH-1
Diaporthe0G059980.1	1057	19	330	CYP51_420	1213	206	511	79/321(24.61)	00:43:00	00:07:00	321	89.4	2e-17	gene=Diaporthe0G059980	sid|99190|pid|74873|hfid|381|sfid|51|gb|EGC42569.1|gi|325089259|taxonID|544711|AjellomycescapsulatusH88
Diaporthe0G060330.1	507	21	472	CYP53_90	1096	56	476	133/459(28.98)	00:46:00	0.1	459	132	4e-32	gene=Diaporthe0G060330	sid|103759|pid|79014|hfid|439|sfid|53|gi|46127417|gb|ESU15311.1|gi|558865228|taxonID|229533|FusariumgraminearumPH-1
Diaporthe0G060480.1	471	173	402	CYP53_71	1159	137	353	69/231(29.87)	00:42:00	00:06:00	231	65.9	7e-11	gene=Diaporthe0G060480	sid|68633|pid|49262|hfid|443|sfid|53|gb|EWY82992.1|gi|587660624|taxonID|909455|FusariumoxysporumFOSC3-a
Diaporthe0G060530.1	402	203	396	CYP503_11	706	525	704	53/201(26.37)	00:43:00	00:14:00	201	48.5	9e-06	gene=Diaporthe0G060530	sid|93871|pid|70316|hfid|1398|sfid|503|gi|302502804|taxonID|663331|ArthrodermabenhamiaeCBS112371
Diaporthe0G060610.1	206	9	204	CYP504_174	773	559	760	68/204(33.33)	00:47:00	00:05:00	204	88.6	1e-19	gene=Diaporthe0G060610	sid|14346|pid|10536|hfid|1401|sfid|504|gi|615415516|taxonID|1287680|NeofusicoccumparvumUCRNP2
Diaporthe0G060680.1	321	2	306	CYP51_6	1198	260	532	91/320(28.44)	00:45:00	00:19:00	320	88.2	1e-18	gene=Diaporthe0G060680	sid|86481|pid|63983|hfid|381|sfid|51|gb|KEQ58462.1|gi|662500826|taxonID|1043003|AureobasidiummelanogenumCBS110374
Diaporthe0G060700.1	1893	1728	1883	CYP503_10	530	291	500	60/212(28.30)	00:45:00	00:27:00	212	78.2	4e-14	gene=Diaporthe0G060700	sid|93870|pid|70316|hfid|1398|sfid|503|gb|EZF27841.1|gi|607883208|taxonID|1215337|TrichophytonrubrumMR850
Diaporthe0G060940.1	550	37	523	CYP5080_75	513	30	501	208/493(42.19)	00:59:00	00:05:00	493	358	4e-116	gene=Diaporthe0G060940	sid|74908|pid|54319|hfid|1689|sfid|5080|gb|EMD87067.1|gi|451994597|taxonID|701091|BipolarismaydisC5
Diaporthe0G061030.1	536	26	533	CYP52_27	538	27	531	360/509(70.73)	01:23:00	00:01:00	509	761	0.0	gene=Diaporthe0G061030	sid|108907|pid|83724|hfid|410|sfid|52|gi|116200125|taxonID|306901|ChaetomiumglobosumCBS148.51
Diaporthe0G061060.1	514	15	510	CYP503_13	530	31	525	167/509(32.81)	00:53:00	00:05:00	509	250	3e-75	gene=Diaporthe0G061060	sid|93873|pid|70317|hfid|1398|sfid|503|gb|EGE08991.1|gi|326484981|taxonID|559882|TrichophytonequinumCBS127.97
Diaporthe0G061260.1	742	190	298	CYP51_8	1236	355	469	40/117(34.19)	00:56:00	00:09:00	117	63.9	6e-10	gene=Diaporthe0G061260	sid|86482|pid|63984|hfid|381|sfid|51|gb|EUN26126.1|gi|578488685|taxonID|930091|BipolarisvictoriaeFI3
Diaporthe0G061330.1	544	79	535	CYP53_90	1096	67	500	143/463(30.89)	0.5	00:08:00	463	223	2e-62	gene=Diaporthe0G061330	sid|103759|pid|79014|hfid|439|sfid|53|gi|46127417|gb|ESU15311.1|gi|558865228|taxonID|229533|FusariumgraminearumPH-1
Diaporthe0G061390.1	505	3	489	CYP83_14	536	43	518	148/495(29.90)	00:49:00	00:05:00	495	239	7e-71	gene=Diaporthe0G061390	sid|70233|pid|50581|hfid|661|sfid|83|gi|630006189|taxonID|1229662|PestalotiopsisficiW106-1
Diaporthe0G061930.1	585	46	543	CYP76_355	540	16	513	161/509(31.63)	00:51:00	00:04:00	509	263	3e-79	gene=Diaporthe0G061930	sid|84153|pid|62050|hfid|601|sfid|76|gi|628300959|taxonID|1182543|CladophialophorapsammophilaCBS110553
Diaporthe0G062010.1	893	609	809	CYP51_422	1260	270	479	69/211(32.70)	00:54:00	00:05:00	211	118	9e-27	gene=Diaporthe0G062010	sid|99192|pid|74874|hfid|381|sfid|51|gb|EEH02637.1|gi|225554338|taxonID|447093|AjellomycescapsulatusG186AR
Diaporthe0G062200.1	493	1	490	CYP684_91	490	1	490	434/490(88.57)	01:34:00	0	490	924	0.0	gene=Diaporthe0G062200	sid|70072|pid|50441|hfid|1571|sfid|684|gi|596702607|taxonID|1213859|ColletotrichumgloeosporioidesNaragc5
Diaporthe0G062250.1	4892	1244	1595	CYP125_110	942	156	513	93/382(24.35)	00:38:00	00:14:00	382	54.3	4e-06	gene=Diaporthe0G062250	sid|73574|pid|53194|hfid|1003|sfid|125|gi|517413015|taxonID|168697|Salinisporaarenicola
Diaporthe0G062320.1	463	204	454	CYP102_906	1526	1286	1523	82/254(32.28)	00:44:00	00:07:00	254	94.7	4e-20	gene=Diaporthe0G062320	sid|43702|pid|30941|hfid|757|sfid|102|gb|ENH79942.1|gi|477528157|taxonID|1213857|ColletotrichumorbiculareMAFF240422
Diaporthe0G062400.1	488	10	487	CYP684_1	485	9	485	220/478(46.03)	01:05:00	0	478	460	4e-157	gene=Diaporthe0G062400	sid|58732|pid|41493|hfid|1576|sfid|684|gb|KFA46496.1|gi|667517029|taxonID|1280524|StachybotryschartarumIBT40293
Diaporthe0G062530.1	593	107	549	CYP53_90	1096	64	485	111/451(24.61)	00:44:00	00:08:00	451	122	2e-28	gene=Diaporthe0G062530	sid|103759|pid|79014|hfid|439|sfid|53|gi|46127417|gb|ESU15311.1|gi|558865228|taxonID|229533|FusariumgraminearumPH-1
Diaporthe0G062780.1	527	1	524	CYP52_251	530	1	530	274/540(50.74)	01:09:00	00:05:00	540	550	0.0	gene=Diaporthe0G062780	sid|100721|pid|76279|hfid|419|sfid|52|gi|615473000|taxonID|1445577|ColletotrichumfioriniaePJ7
Diaporthe0G063160.1	539	26	406	CYP53_90	1096	2	378	104/399(26.07)	00:46:00	0.1	399	113	6e-26	gene=Diaporthe0G063160	sid|103759|pid|79014|hfid|439|sfid|53|gi|46127417|gb|ESU15311.1|gi|558865228|taxonID|229533|FusariumgraminearumPH-1
Diaporthe0G063200.1	2357	52	257	CYP149_5	491	5	190	84/206(40.78)	00:56:00	0.1	206	144	6e-35	gene=Diaporthe0G063200	sid|101339|pid|76842|hfid|1064|sfid|149|dbj|BAA92854.1|gi|7288162|taxonID|1126|Microcystisaeruginosa
Diaporthe0G063370.1	313	1	313	CYP645_31	869	557	869	182/315(57.78)	01:15:00	00:01:00	315	370	3e-120	gene=Diaporthe0G063370	sid|16193|pid|11862|hfid|1559|sfid|645|gb|KFA67897.1|gi|667726294|taxonID|1283841|StachybotryschlorohalonataIBT40285
Diaporthe0G063390.1	573	1	573	CYP645_13	546	1	546	346/574(60.28)	01:13:00	00:05:00	574	690	0.0	gene=Diaporthe0G063390	sid|16175|pid|11847|hfid|1559|sfid|645|gi|615460513|taxonID|1445577|ColletotrichumfioriniaePJ7
Diaporthe0G063520.1	591	30	578	CYP3_147	499	2	499	184/562(32.74)	00:47:00	00:14:00	562	282	1e-86	gene=Diaporthe0G063520	sid|68289|pid|48995|hfid|102|sfid|3|gb|EHA28249.1|gi|350639896|taxonID|380704|AspergillusnigerATCC1015
Diaporthe0G063540.1	502	41	460	CYP53_90	1096	67	478	120/439(27.33)	00:48:00	0.1	439	175	3e-46	gene=Diaporthe0G063540	sid|103759|pid|79014|hfid|439|sfid|53|gi|46127417|gb|ESU15311.1|gi|558865228|taxonID|229533|FusariumgraminearumPH-1
Diaporthe0G063550.1	475	1	469	CYP65_16	488	15	487	250/474(52.74)	01:09:00	00:01:00	474	494	1e-170	gene=Diaporthe0G063550	sid|84648|pid|62438|hfid|495|sfid|65|emb|CCT67913.1|gi|517315903|taxonID|1279085|FusariumfujikuroiIMI58289
Diaporthe0G063680.1	176	31	107	CYP504_177	781	519	596	28/78(35.90)	00:56:00	00:01:00	78	49.7	4e-07	gene=Diaporthe0G063680	sid|14348|pid|10538|hfid|1401|sfid|504|gi|629670177|taxonID|1287681|EutypalataUCREL1
Diaporthe0G063730.1	476	4	443	CYP68_7	510	16	476	140/489(28.63)	00:47:00	00:16:00	489	180	1e-49	gene=Diaporthe0G063730	sid|42823|pid|30283|hfid|519|sfid|68|gb|EQB58534.1|gi|530479314|taxonID|1237896|ColletotrichumgloeosporioidesCg-14
Diaporthe0G063890.1	265	29	264	CYP504_177	781	511	776	71/267(26.59)	00:46:00	00:12:00	267	75.1	8e-15	gene=Diaporthe0G063890	sid|14348|pid|10538|hfid|1401|sfid|504|gi|629670177|taxonID|1287681|EutypalataUCREL1
Diaporthe0G063950.1	591	8	133	CYP503_11	706	588	706	49/130(37.69)	00:58:00	00:12:00	130	95.9	3e-20	gene=Diaporthe0G063950	sid|93871|pid|70316|hfid|1398|sfid|503|gi|302502804|taxonID|663331|ArthrodermabenhamiaeCBS112371
Diaporthe0G064040.1	266	11	264	CYP504_177	781	511	778	73/278(26.26)	00:44:00	00:12:00	278	85.5	3e-18	gene=Diaporthe0G064040	sid|14348|pid|10538|hfid|1401|sfid|504|gi|629670177|taxonID|1287681|EutypalataUCREL1
Diaporthe0G064090.1	487	161	465	CYP512_118	499	163	474	87/315(27.62)	00:51:00	00:04:00	315	122	7e-30	gene=Diaporthe0G064090	sid|93776|pid|70236|hfid|1422|sfid|512|gi|597939781|taxonID|578457|Serpulalacrymansvar.lacrymansS7.9
Diaporthe0G064140.1	211	44	161	CYP749_142	543	84	218	35/138(25.36)	00:45:00	00:17:00	138	48.1	3e-06	gene=Diaporthe0G064140	sid|19929|pid|15005|hfid|1658|sfid|749|gi|658062391|taxonID|3750|Malusdomestica
Diaporthe0G064210.1	1707	21	414	CYP53_90	1096	71	458	92/408(22.55)	00:42:00	00:08:00	408	72.4	4e-12	gene=Diaporthe0G064210	sid|103759|pid|79014|hfid|439|sfid|53|gi|46127417|gb|ESU15311.1|gi|558865228|taxonID|229533|FusariumgraminearumPH-1
Diaporthe0G064270.1	1443	1016	1316	CYP51_422	1260	272	542	74/308(24.03)	00:42:00	00:14:00	308	70.9	1e-11	gene=Diaporthe0G064270	sid|99192|pid|74874|hfid|381|sfid|51|gb|EEH02637.1|gi|225554338|taxonID|447093|AjellomycescapsulatusG186AR
Diaporthe0G064430.1	237	1	224	CYP505_41	1390	1123	1356	100/239(41.84)	01:02:00	00:08:00	239	198	5e-57	gene=Diaporthe0G064430	sid|56762|pid|40220|hfid|1408|sfid|505|gb|ESZ94312.1|gi|563293982|taxonID|1432307|SclerotiniaborealisF-4157
Diaporthe0G064510.1	697	246	578	CYP125_104	926	144	443	85/339(25.07)	0.4	00:13:00	339	79.7	7e-15	gene=Diaporthe0G064510	sid|73568|pid|53191|hfid|1003|sfid|125|gi|494724365|taxonID|285679|Micromonosporalupini
Diaporthe0G064610.1	325	112	314	CYP503_11	706	522	706	56/208(26.92)	00:42:00	00:13:00	208	49.3	4e-06	gene=Diaporthe0G064610	sid|93871|pid|70316|hfid|1398|sfid|503|gi|302502804|taxonID|663331|ArthrodermabenhamiaeCBS112371
Diaporthe0G064710.1	299	184	276	CYP504_177	781	681	773	31/93(33.33)	00:48:00	0	93	51.2	8e-07	gene=Diaporthe0G064710	sid|14348|pid|10538|hfid|1401|sfid|504|gi|629670177|taxonID|1287681|EutypalataUCREL1
Diaporthe0G064950.1	467	24	332	CYP53_90	1096	54	355	72/312(23.08)	00:43:00	00:04:00	312	80.9	1e-15	gene=Diaporthe0G064950	sid|103759|pid|79014|hfid|439|sfid|53|gi|46127417|gb|ESU15311.1|gi|558865228|taxonID|229533|FusariumgraminearumPH-1
Diaporthe0G065000.1	518	37	516	CYP51_20	511	28	504	366/480(76.25)	01:27:00	00:01:00	480	769	0.0	gene=Diaporthe0G065000	sid|14517|pid|10675|hfid|381|sfid|51|gi|629707997|taxonID|655844|MetarhiziumanisopliaeARSEF23|gb|EXU96143.1|gi|594713205|taxonID|568076|Metarhiziumrobertsii
Diaporthe0G065110.1	486	43	441	CYP53_90	1096	65	442	87/404(21.53)	00:41:00	00:08:00	404	73.2	3e-13	gene=Diaporthe0G065110	sid|103759|pid|79014|hfid|439|sfid|53|gi|46127417|gb|ESU15311.1|gi|558865228|taxonID|229533|FusariumgraminearumPH-1
Diaporthe0G065190.1	586	8	583	CYP5_206	581	9	569	226/595(37.98)	00:56:00	00:09:00	595	379	4e-123	gene=Diaporthe0G065190	sid|81108|pid|59505|hfid|188|sfid|5|gi|628337288|taxonID|1182543|CladophialophorapsammophilaCBS110553
Diaporthe0G065200.1	443	24	441	CYP52_197	536	51	474	221/426(51.88)	0.7	00:02:00	426	446	1e-151	gene=Diaporthe0G065200	sid|76707|pid|55823|hfid|397|sfid|52|gi|615407657|taxonID|1287680|NeofusicoccumparvumUCRNP2
Diaporthe0G065220.1	549	34	548	CYP78_93	542	31	539	242/517(46.81)	01:08:00	00:02:00	517	508	3e-174	gene=Diaporthe0G065220	sid|81591|pid|59918|hfid|615|sfid|78|gi|667838674|taxonID|1168221|ConiosporiumapollinisCBS100218
Diaporthe0G065230.1	2559	28	230	CYP149_5	491	5	190	74/207(35.75)	0.5	00:12:00	207	108	1e-23	gene=Diaporthe0G065230	sid|101339|pid|76842|hfid|1064|sfid|149|dbj|BAA92854.1|gi|7288162|taxonID|1126|Microcystisaeruginosa
Diaporthe0G065240.1	2345	1	207	CYP149_5	491	2	190	75/207(36.23)	00:51:00	00:09:00	207	110	2e-24	gene=Diaporthe0G065240	sid|101339|pid|76842|hfid|1064|sfid|149|dbj|BAA92854.1|gi|7288162|taxonID|1126|Microcystisaeruginosa
Diaporthe0G065630.1	466	13	219	CYP51_421	1213	229	432	56/220(25.45)	00:45:00	00:13:00	220	50.4	4e-06	gene=Diaporthe0G065630	sid|99191|pid|74873|hfid|381|sfid|51|gb|EER36755.1|gi|240273233|taxonID|544712|AjellomycescapsulatusH143
Diaporthe0G065650.1	684	3	521	CYP52_803	546	9	525	259/527(49.15)	01:08:00	00:03:00	527	502	9e-170	gene=Diaporthe0G065650	sid|101123|pid|76641|hfid|420|sfid|52|gb|KFA55159.1|gi|667526791|taxonID|1280524|StachybotryschartarumIBT40293
Diaporthe0G065900.1	275	99	274	CYP504_177	781	585	776	49/193(25.39)	00:42:00	00:09:00	193	55.1	4e-08	gene=Diaporthe0G065900	sid|14348|pid|10538|hfid|1401|sfid|504|gi|629670177|taxonID|1287681|EutypalataUCREL1
Diaporthe0G066070.1	1180	792	994	CYP51_6	1198	268	461	66/218(30.28)	0.5	00:18:00	218	76.3	2e-13	gene=Diaporthe0G066070	sid|86481|pid|63983|hfid|381|sfid|51|gb|KEQ58462.1|gi|662500826|taxonID|1043003|AureobasidiummelanogenumCBS110374
Diaporthe0G066260.1	992	1	633	CYP3_1146	643	1	641	354/648(54.63)	01:13:00	00:03:00	648	742	0.0	gene=Diaporthe0G066260	sid|94526|pid|70899|hfid|75|sfid|3|gb|EFQ35031.1|gi|310800138|taxonID|645133|ColletotrichumgraminicolaM1.001
Diaporthe0G066450.1	574	32	566	CYP2_42	533	29	519	177/543(32.60)	00:52:00	00:11:00	543	305	3e-95	gene=Diaporthe0G066450	sid|65179|pid|46575|hfid|58|sfid|2|gi|629721639|taxonID|655844|MetarhiziumanisopliaeARSEF23
Diaporthe0G066920.1	487	33	459	CYP53_90	1096	71	477	92/438(21.00)	00:42:00	0.1	438	94.4	7e-20	gene=Diaporthe0G066920	sid|103759|pid|79014|hfid|439|sfid|53|gi|46127417|gb|ESU15311.1|gi|558865228|taxonID|229533|FusariumgraminearumPH-1
Diaporthe0G067010.1	529	22	510	CYP5080_41	508	3	490	166/500(33.20)	00:54:00	00:05:00	500	280	1e-86	gene=Diaporthe0G067010	sid|84021|pid|61930|hfid|1689|sfid|5080|gi|630010721|taxonID|1229662|PestalotiopsisficiW106-1
Diaporthe0G067260.1	402	38	295	CYP58_282	744	25	288	96/270(35.56)	00:56:00	00:07:00	270	172	5e-47	gene=Diaporthe0G067260	sid|80991|pid|59393|hfid|469|sfid|58|gi|317157525|taxonID|510516|AspergillusoryzaeRIB40
Diaporthe0G067890.1	489	10	489	CYP684_46	497	11	494	278/486(57.20)	01:14:00	00:02:00	486	552	0.0	gene=Diaporthe0G067890	sid|81054|pid|59452|hfid|1572|sfid|684|gi|630020002|taxonID|1229662|PestalotiopsisficiW106-1
Diaporthe0G068010.1	459	204	448	CYP82_132	790	542	790	136/256(53.12)	01:08:00	00:07:00	256	253	1e-74	gene=Diaporthe0G068010	sid|15661|pid|11441|hfid|657|sfid|82|gb|EHL02320.1|gi|361130551|taxonID|1104152|Glarealozoyensis74030
Diaporthe0G068250.1	650	92	552	CYP83_28	558	66	495	152/481(31.60)	00:47:00	00:15:00	481	181	7e-49	gene=Diaporthe0G068250	sid|70245|pid|50592|hfid|661|sfid|83|gi|628260222|taxonID|1182541|CaproniacoronataCBS617.96
Diaporthe0G068690.1	543	27	530	CYP5080_23	492	5	489	158/519(30.44)	00:51:00	00:09:00	519	260	5e-79	gene=Diaporthe0G068690	sid|99894|pid|75521|hfid|1686|sfid|5080|gi|255956899|taxonID|500485|PenicilliumrubensWisconsin54-1255
Diaporthe0G068890.1	347	99	213	CYP504_174	773	624	738	39/115(33.91)	00:49:00	0	115	67.4	8e-12	gene=Diaporthe0G068890	sid|14346|pid|10536|hfid|1401|sfid|504|gi|615415516|taxonID|1287680|NeofusicoccumparvumUCRNP2
Diaporthe0G069050.1	497	19	496	CYP684_18	488	13	488	254/478(53.14)	01:13:00	0	478	535	0.0	gene=Diaporthe0G069050	sid|65795|pid|47070|hfid|1577|sfid|684|gi|169777991|taxonID|510516|AspergillusoryzaeRIB40
Diaporthe0G069170.1	126	1	107	CYP561_1	512	363	484	46/122(37.70)	00:56:00	00:12:00	122	80.9	5e-18	gene=Diaporthe0G069170	sid|88595|pid|65774|hfid|1458|sfid|561|gi|667660299|taxonID|655819|BeauveriabassianaARSEF2860
Diaporthe0G069450.1	535	57	210	CYP505_298	1266	977	1146	40/175(22.86)	00:44:00	00:15:00	175	55.8	1e-07	gene=Diaporthe0G069450	sid|14501|pid|10660|hfid|1406|sfid|505|gb|EHL01570.1|gi|361129682|taxonID|1104152|Glarealozoyensis74030
Diaporthe0G070170.1	480	21	301	CYP51_422	1260	271	539	85/297(28.62)	00:46:00	00:15:00	297	103	6e-23	gene=Diaporthe0G070170	sid|99192|pid|74874|hfid|381|sfid|51|gb|EEH02637.1|gi|225554338|taxonID|447093|AjellomycescapsulatusG186AR
Diaporthe0G071690.1	737	73	334	CYP51_421	1213	218	495	114/280(40.71)	0.6	00:07:00	280	187	6e-49	gene=Diaporthe0G071690	sid|99191|pid|74873|hfid|381|sfid|51|gb|EER36755.1|gi|240273233|taxonID|544712|AjellomycescapsulatusH143
Diaporthe0G071750.1	280	61	277	CYP504_177	781	537	773	67/253(26.48)	00:42:00	00:21:00	253	55.8	2e-08	gene=Diaporthe0G071750	sid|14348|pid|10538|hfid|1401|sfid|504|gi|629670177|taxonID|1287681|EutypalataUCREL1
Diaporthe0G071780.1	2216	433	628	CYP149_5	491	6	183	68/197(34.52)	0.5	0.1	197	103	3e-22	gene=Diaporthe0G071780	sid|101339|pid|76842|hfid|1064|sfid|149|dbj|BAA92854.1|gi|7288162|taxonID|1126|Microcystisaeruginosa
Diaporthe0G072000.1	572	50	567	CYP125_105	925	27	517	146/544(26.84)	0.4	00:15:00	544	98.6	5e-21	gene=Diaporthe0G072000	sid|73569|pid|53192|hfid|1003|sfid|125|gi|511269706|taxonID|31958|Amycolatopsisorientalis
Diaporthe0G072100.1	418	63	325	CYP51_6	1198	260	529	82/284(28.87)	00:43:00	00:12:00	284	70.5	1e-12	gene=Diaporthe0G072100	sid|86481|pid|63983|hfid|381|sfid|51|gb|KEQ58462.1|gi|662500826|taxonID|1043003|AureobasidiummelanogenumCBS110374
Diaporthe0G072130.1	548	70	518	CYP53_90	1096	64	477	94/456(20.61)	00:41:00	00:11:00	456	97.1	1e-20	gene=Diaporthe0G072130	sid|103759|pid|79014|hfid|439|sfid|53|gi|46127417|gb|ESU15311.1|gi|558865228|taxonID|229533|FusariumgraminearumPH-1
Diaporthe0G004090.1	859	285	559	CYP51_11	1217	263	534	86/289(29.76)	00:51:00	00:11:00	289	139	3e-33	gene=Diaporthe0G004090	sid|86485|pid|63985|hfid|381|sfid|51|gb|EMD85094.1|gi|451992614|taxonID|701091|BipolarismaydisC5
Diaporthe0G004250.1	517	5	408	CYP53_90	1096	36	423	110/418(26.32)	00:43:00	00:11:00	418	99.0	2e-21	gene=Diaporthe0G004250	sid|103759|pid|79014|hfid|439|sfid|53|gi|46127417|gb|ESU15311.1|gi|558865228|taxonID|229533|FusariumgraminearumPH-1
Diaporthe0G004480.1	577	60	577	CYP58_187	514	7	514	216/523(41.30)	0.6	00:04:00	523	405	5e-134	gene=Diaporthe0G004480	sid|94007|pid|70437|hfid|481|sfid|58|gi|398406655|taxonID|336722|ZymoseptoriatriticiIPO323
Diaporthe0G004500.1	394	5	393	CYP551_16	515	47	514	157/469(33.48)	00:49:00	00:17:00	469	249	4e-76	gene=Diaporthe0G004500	sid|91960|pid|68640|hfid|1452|sfid|551|gb|EZF31094.1|gi|607891394|taxonID|1215336|TrichophytoninterdigitaleH6
Diaporthe0G004580.1	498	6	483	CYP53_69	1115	554	1031	404/478(84.52)	01:33:00	0	478	868	0.0	gene=Diaporthe0G004580	sid|100108|pid|75725|hfid|443|sfid|53|gb|EGU84572.1|gi|342884354|taxonID|660025|FusariumoxysporumFo5176
Diaporthe0G004710.1	315	145	311	CYP503_11	706	347	528	67/183(36.61)	0.5	00:09:00	183	103	4e-24	gene=Diaporthe0G004710	sid|93871|pid|70316|hfid|1398|sfid|503|gi|302502804|taxonID|663331|ArthrodermabenhamiaeCBS112371
Diaporthe0G005080.1	261	14	247	CYP504_177	781	511	773	65/266(24.44)	00:41:00	00:13:00	266	58.5	2e-09	gene=Diaporthe0G005080	sid|14348|pid|10538|hfid|1401|sfid|504|gi|629670177|taxonID|1287681|EutypalataUCREL1
Diaporthe0G005290.1	527	32	353	CYP53_90	1096	67	372	61/322(18.94)	00:44:00	00:05:00	322	69.7	5e-12	gene=Diaporthe0G005290	sid|103759|pid|79014|hfid|439|sfid|53|gi|46127417|gb|ESU15311.1|gi|558865228|taxonID|229533|FusariumgraminearumPH-1
Diaporthe0G006330.1	2116	43	184	CYP75_15	944	433	573	69/143(48.25)	01:04:00	00:02:00	143	132	3e-30	gene=Diaporthe0G006330	sid|98368|pid|74148|hfid|593|sfid|75|gb|AFW62812.1|gi|413922880|taxonID|4577|Zeamays
Diaporthe0G006610.1	1792	1326	1647	CYP51_569	1287	226	552	90/356(25.28)	00:45:00	00:18:00	356	57.0	3e-07	gene=Diaporthe0G006610	sid|92167|pid|68813|hfid|375|sfid|51|gi|326921749|taxonID|9103|Meleagrisgallopavo
Diaporthe0G006620.1	1239	396	621	CYP51_8	1236	368	544	63/227(27.75)	00:44:00	00:22:00	227	82.8	2e-15	gene=Diaporthe0G006620	sid|86482|pid|63984|hfid|381|sfid|51|gb|EUN26126.1|gi|578488685|taxonID|930091|BipolarisvictoriaeFI3
Diaporthe0G007270.1	481	6	449	CYP58_201	500	4	461	133/461(28.85)	00:48:00	00:04:00	461	202	1e-57	gene=Diaporthe0G007270	sid|58016|pid|41034|hfid|472|sfid|58|gi|169781396|taxonID|510516|AspergillusoryzaeRIB40
Diaporthe0G072400.1	504	22	272	CYP53_90	1096	67	312	59/254(23.23)	00:44:00	00:04:00	254	60.1	5e-09	gene=Diaporthe0G072400	sid|103759|pid|79014|hfid|439|sfid|53|gi|46127417|gb|ESU15311.1|gi|558865228|taxonID|229533|FusariumgraminearumPH-1
Diaporthe0G072710.1	268	29	267	CYP504_177	781	523	781	66/271(24.35)	0.4	00:16:00	271	53.9	7e-08	gene=Diaporthe0G072710	sid|14348|pid|10538|hfid|1401|sfid|504|gi|629670177|taxonID|1287681|EutypalataUCREL1
Diaporthe0G072790.1	1805	390	589	CYP149_5	491	6	186	81/201(40.30)	00:52:00	0.1	201	122	2e-28	gene=Diaporthe0G072790	sid|101339|pid|76842|hfid|1064|sfid|149|dbj|BAA92854.1|gi|7288162|taxonID|1126|Microcystisaeruginosa
Diaporthe0G072970.1	443	52	262	CYP78_61	886	656	864	54/223(24.22)	00:43:00	00:12:00	223	55.5	1e-07	gene=Diaporthe0G072970	sid|88648|pid|65824|hfid|617|sfid|78|gb|EGU87652.1|gi|342888294|taxonID|660025|FusariumoxysporumFo5176
Diaporthe0G073100.1	467	53	268	CYP51_6	1198	261	473	68/227(29.96)	00:48:00	00:11:00	227	92.8	2e-19	gene=Diaporthe0G073100	sid|86481|pid|63983|hfid|381|sfid|51|gb|KEQ58462.1|gi|662500826|taxonID|1043003|AureobasidiummelanogenumCBS110374
Diaporthe0G073340.1	491	31	490	CYP526_42	696	105	671	167/598(27.93)	00:41:00	00:28:00	598	200	1e-55	gene=Diaporthe0G073340	sid|102830|pid|78173|hfid|1437|sfid|526|gi|615451546|taxonID|1445577|ColletotrichumfioriniaePJ7
Diaporthe0G073550.1	471	39	465	CYP5080_21	514	28	467	137/441(31.07)	0.5	00:03:00	441	223	1e-65	gene=Diaporthe0G073550	sid|96362|pid|72421|hfid|1686|sfid|5080|gb|EHY52520.1|gi|378726061|taxonID|858893|ExophialadermatitidisNIH/UT8656
Diaporthe0G074190.1	646	42	531	CYP52_450	501	44	495	156/498(31.33)	00:48:00	00:11:00	498	234	5e-68	gene=Diaporthe0G074190	sid|62375|pid|44289|hfid|399|sfid|52|gb|EGD95268.1|gi|326471259|taxonID|647933|TrichophytontonsuransCBS112818
Diaporthe0G074540.1	428	2	425	CYP3_497	499	28	446	167/425(39.29)	00:59:00	00:02:00	425	309	4e-99	gene=Diaporthe0G074540	sid|99472|pid|75134|hfid|114|sfid|3|gb|ELR05414.1|gi|440635495|taxonID|658429|Pseudogymnoascusdestructans20631-21
Diaporthe0G074620.1	135	35	132	CYP58_142	508	65	169	45/108(41.67)	00:57:00	00:12:00	108	87.4	3e-20	gene=Diaporthe0G074620	sid|51913|pid|36757|hfid|475|sfid|58|gi|667829432|taxonID|1168221|ConiosporiumapollinisCBS100218
Diaporthe0G074630.1	202	3	198	CYP58_136	528	194	417	78/228(34.21)	00:48:00	00:16:00	228	105	7e-26	gene=Diaporthe0G074630	sid|90112|pid|67077|hfid|475|sfid|58|gb|EHY53233.1|gi|378726774|taxonID|858893|ExophialadermatitidisNIH/UT8656
Diaporthe0G074650.1	589	94	586	CYP7_270	603	67	542	149/504(29.56)	00:47:00	00:08:00	504	211	2e-59	gene=Diaporthe0G074650	sid|61754|pid|43779|hfid|256|sfid|7|gb|EKJ76833.1|gi|408397693|taxonID|1028729|FusariumpseudograminearumCS3096
Diaporthe0G074690.1	440	27	440	CYP4_477	502	105	502	196/414(47.34)	01:04:00	00:04:00	414	395	2e-132	gene=Diaporthe0G074690	sid|28838|pid|21503|hfid|149|sfid|4|gb|EXK30611.1|gi|590028753|taxonID|1089452|Fusariumoxysporumf.sp.melonis26406
Diaporthe0G074700.1	446	178	440	CYP639_1	520	225	518	88/312(28.21)	00:42:00	00:21:00	312	84.0	6e-17	gene=Diaporthe0G074700	sid|16173|pid|11845|hfid|1558|sfid|639|gi|667649793|taxonID|655819|BeauveriabassianaARSEF2860
Diaporthe0G074930.1	459	12	445	CYP53_69	1115	556	993	149/442(33.71)	00:53:00	00:03:00	442	259	7e-76	gene=Diaporthe0G074930	sid|100108|pid|75725|hfid|443|sfid|53|gb|EGU84572.1|gi|342884354|taxonID|660025|FusariumoxysporumFo5176
Diaporthe0G074950.1	2503	4	217	CYP149_5	491	5	195	85/216(39.35)	00:52:00	00:13:00	216	130	1e-30	gene=Diaporthe0G074950	sid|101339|pid|76842|hfid|1064|sfid|149|dbj|BAA92854.1|gi|7288162|taxonID|1126|Microcystisaeruginosa
Diaporthe0G074980.1	843	589	668	CYP102_906	1526	1285	1367	31/86(36.05)	00:52:00	0.1	86	52.0	3e-06	gene=Diaporthe0G074980	sid|43702|pid|30941|hfid|757|sfid|102|gb|ENH79942.1|gi|477528157|taxonID|1213857|ColletotrichumorbiculareMAFF240422
Diaporthe0G075090.1	1402	20	470	CYP53_90	1096	48	445	102/454(22.47)	00:42:00	00:13:00	454	118	3e-26	gene=Diaporthe0G075090	sid|103759|pid|79014|hfid|439|sfid|53|gi|46127417|gb|ESU15311.1|gi|558865228|taxonID|229533|FusariumgraminearumPH-1
Diaporthe0G075110.1	512	32	399	CYP53_90	1096	61	425	106/381(27.82)	00:48:00	00:08:00	381	140	9e-35	gene=Diaporthe0G075110	sid|103759|pid|79014|hfid|439|sfid|53|gi|46127417|gb|ESU15311.1|gi|558865228|taxonID|229533|FusariumgraminearumPH-1
Diaporthe0G075370.1	1163	61	541	CYP125_104	926	45	500	128/497(25.75)	00:39:00	00:11:00	497	93.6	7e-19	gene=Diaporthe0G075370	sid|73568|pid|53191|hfid|1003|sfid|125|gi|494724365|taxonID|285679|Micromonosporalupini
Diaporthe0G075430.1	528	25	518	CYP3_264	529	21	520	181/524(34.54)	00:51:00	0.1	524	258	4e-78	gene=Diaporthe0G075430	sid|15737|pid|11502|hfid|111|sfid|3|gb|EJT75740.1|gi|402080595|taxonID|644352|Gaeumannomycesgraminisvar.triticiR3-111a-1
Diaporthe0G075550.1	535	24	531	CYP5080_108	586	73	582	158/525(30.10)	0.5	00:06:00	525	263	3e-79	gene=Diaporthe0G075550	sid|90258|pid|67211|hfid|1691|sfid|5080|gb|EHY60453.1|gi|378733994|taxonID|858893|ExophialadermatitidisNIH/UT8656
Diaporthe0G075790.1	477	260	474	CYP53_90	1096	305	502	52/219(23.74)	0.4	00:11:00	219	52.8	6e-07	gene=Diaporthe0G075790	sid|103759|pid|79014|hfid|439|sfid|53|gi|46127417|gb|ESU15311.1|gi|558865228|taxonID|229533|FusariumgraminearumPH-1
Diaporthe0G075960.1	222	14	203	CYP504_174	773	562	738	52/194(26.80)	00:43:00	00:11:00	194	52.4	1e-07	gene=Diaporthe0G075960	sid|14346|pid|10536|hfid|1401|sfid|504|gi|615415516|taxonID|1287680|NeofusicoccumparvumUCRNP2
Diaporthe0G076270.1	393	74	322	CYP58_282	744	26	262	93/251(37.05)	00:58:00	00:06:00	251	151	1e-39	gene=Diaporthe0G076270	sid|80991|pid|59393|hfid|469|sfid|58|gi|317157525|taxonID|510516|AspergillusoryzaeRIB40
Diaporthe0G076450.1	446	21	420	CYP512_12	550	140	512	133/411(32.36)	0.5	00:12:00	411	166	7e-45	gene=Diaporthe0G076450	sid|82947|pid|61031|hfid|1421|sfid|512|gb|EMD34618.1|gi|449543643|taxonID|914234|CeriporiopsissubvermisporaB
Diaporthe0G076480.1	2620	10	244	CYP149_5	491	4	221	92/237(38.82)	00:58:00	00:09:00	237	139	3e-33	gene=Diaporthe0G076480	sid|101339|pid|76842|hfid|1064|sfid|149|dbj|BAA92854.1|gi|7288162|taxonID|1126|Microcystisaeruginosa
Diaporthe0G076520.1	530	6	526	CYP65_75	528	41	524	240/532(45.11)	01:02:00	00:11:00	532	473	6e-161	gene=Diaporthe0G076520	sid|59817|pid|42246|hfid|501|sfid|65|emb|CAH64679.1|gi|57337317|taxonID|40559|Botrytiscinerea|emb|CCD51883.1|gi|347837311|taxonID|999810|BotrytiscinereaT4
Diaporthe0G076540.1	743	41	289	CYP58_282	744	13	253	102/249(40.96)	01:05:00	00:03:00	249	213	2e-58	gene=Diaporthe0G076540	sid|80991|pid|59393|hfid|469|sfid|58|gi|317157525|taxonID|510516|AspergillusoryzaeRIB40
Diaporthe0G076640.1	379	123	377	CYP504_177	781	523	778	80/269(29.74)	00:52:00	0.1	269	81.3	3e-16	gene=Diaporthe0G076640	sid|14348|pid|10538|hfid|1401|sfid|504|gi|629670177|taxonID|1287681|EutypalataUCREL1
Diaporthe0G076720.1	3340	7	211	CYP149_5	491	4	189	78/205(38.05)	00:57:00	00:09:00	205	122	5e-28	gene=Diaporthe0G076720	sid|101339|pid|76842|hfid|1064|sfid|149|dbj|BAA92854.1|gi|7288162|taxonID|1126|Microcystisaeruginosa
Diaporthe0G076740.1	372	1	369	CYP78_53	489	99	486	169/393(43.00)	01:04:00	00:07:00	393	333	2e-109	gene=Diaporthe0G076740	sid|79348|pid|57993|hfid|619|sfid|78|dbj|GAD97588.1|gi|557723704|taxonID|1356009|ByssochlamysspectabilisNo.5
Diaporthe0G076880.1	614	77	219	CYP51_6	1198	261	400	45/149(30.20)	00:53:00	0.1	149	56.6	7e-08	gene=Diaporthe0G076880	sid|86481|pid|63983|hfid|381|sfid|51|gb|KEQ58462.1|gi|662500826|taxonID|1043003|AureobasidiummelanogenumCBS110374
Diaporthe0G077180.1	490	35	462	CYP53_90	1096	67	478	106/443(23.93)	00:45:00	0.1	443	115	6e-27	gene=Diaporthe0G077180	sid|103759|pid|79014|hfid|439|sfid|53|gi|46127417|gb|ESU15311.1|gi|558865228|taxonID|229533|FusariumgraminearumPH-1
Diaporthe0G077600.1	527	43	514	CYP684_9	497	34	491	154/487(31.62)	00:53:00	00:09:00	487	219	1e-63	gene=Diaporthe0G077600	sid|109758|pid|84517|hfid|1577|sfid|684|gi|259489566|taxonID|227321|AspergillusnidulansFGSCA4
Diaporthe0G077800.1	379	57	320	CYP51_11	1217	278	536	92/275(33.45)	00:52:00	0.1	275	132	7e-33	gene=Diaporthe0G077800	sid|86485|pid|63985|hfid|381|sfid|51|gb|EMD85094.1|gi|451992614|taxonID|701091|BipolarismaydisC5
Diaporthe0G077820.1	384	11	236	CYP51_422	1260	272	495	69/241(28.63)	00:46:00	00:13:00	241	63.9	1e-10	gene=Diaporthe0G077820	sid|99192|pid|74874|hfid|381|sfid|51|gb|EEH02637.1|gi|225554338|taxonID|447093|AjellomycescapsulatusG186AR
Diaporthe0G077850.1	261	66	257	CYP504_177	781	563	773	54/213(25.35)	00:45:00	00:11:00	213	68.9	8e-13	gene=Diaporthe0G077850	sid|14348|pid|10538|hfid|1401|sfid|504|gi|629670177|taxonID|1287681|EutypalataUCREL1
Diaporthe0G078010.1	472	80	359	CYP578_49	786	523	772	71/292(24.32)	0.4	00:18:00	292	53.1	4e-07	gene=Diaporthe0G078010	sid|15834|pid|11583|hfid|1484|sfid|578|gi|629734940|taxonID|655844|MetarhiziumanisopliaeARSEF23
Diaporthe0G078090.1	1933	1319	1732	CYP125_104	926	26	442	103/448(22.99)	00:37:00	00:15:00	448	58.5	7e-08	gene=Diaporthe0G078090	sid|73568|pid|53191|hfid|1003|sfid|125|gi|494724365|taxonID|285679|Micromonosporalupini
Diaporthe0G078100.1	499	1	493	CYP3_368	502	1	500	271/501(54.09)	01:11:00	00:02:00	501	540	0.0	gene=Diaporthe0G078100	sid|84051|pid|61957|hfid|100|sfid|3|gi|629646970|taxonID|1287681|EutypalataUCREL1
Diaporthe0G078170.1	499	8	495	CYP3_440	528	12	527	154/533(28.89)	00:49:00	00:12:00	533	243	8e-73	gene=Diaporthe0G078170	sid|60062|pid|42458|hfid|69|sfid|3|gi|296817849|taxonID|554155|ArthrodermaotaeCBS113480
Diaporthe0G078180.1	330	9	306	CYP51_6	1198	267	532	91/313(29.07)	00:45:00	0.2	313	102	4e-23	gene=Diaporthe0G078180	sid|86481|pid|63983|hfid|381|sfid|51|gb|KEQ58462.1|gi|662500826|taxonID|1043003|AureobasidiummelanogenumCBS110374
Diaporthe0G078470.1	375	157	364	CYP53_71	1159	154	358	56/212(26.42)	00:44:00	00:05:00	212	52.8	4e-07	gene=Diaporthe0G078470	sid|68633|pid|49262|hfid|443|sfid|53|gb|EWY82992.1|gi|587660624|taxonID|909455|FusariumoxysporumFOSC3-a
Diaporthe0G078520.1	625	3	473	CYP53_90	1096	19	476	102/487(20.94)	00:43:00	00:09:00	487	102	6e-22	gene=Diaporthe0G078520	sid|103759|pid|79014|hfid|439|sfid|53|gi|46127417|gb|ESU15311.1|gi|558865228|taxonID|229533|FusariumgraminearumPH-1
Diaporthe0G078980.1	725	104	685	CYP125_112	942	26	506	141/597(23.62)	00:39:00	00:22:00	597	121	6e-28	gene=Diaporthe0G078980	sid|73576|pid|53194|hfid|1003|sfid|125|gi|648592643|taxonID|168697|Salinisporaarenicola
Diaporthe0G079100.1	482	8	482	CYP71_2029	515	20	515	288/496(58.06)	01:15:00	00:04:00	496	619	0.0	gene=Diaporthe0G079100	sid|85172|pid|62870|hfid|577|sfid|71|emb|CCF39060.1|gi|380485901|taxonID|80884|Colletotrichumhigginsianum
Diaporthe0G079200.1	490	194	413	CYP53_71	1159	128	345	59/226(26.11)	0.4	00:06:00	226	54.3	3e-07	gene=Diaporthe0G079200	sid|68633|pid|49262|hfid|443|sfid|53|gb|EWY82992.1|gi|587660624|taxonID|909455|FusariumoxysporumFOSC3-a
Diaporthe0G079270.1	533	6	533	CYP68_126	528	18	528	225/535(42.06)	0.6	00:06:00	535	390	9e-129	gene=Diaporthe0G079270	sid|77065|pid|56132|hfid|521|sfid|68|gi|85110002|taxonID|367110|NeurosporacrassaOR74A
Diaporthe0G079320.1	711	8	253	CYP51_422	1260	272	497	72/258(27.91)	00:45:00	00:17:00	258	100	2e-21	gene=Diaporthe0G079320	sid|99192|pid|74874|hfid|381|sfid|51|gb|EEH02637.1|gi|225554338|taxonID|447093|AjellomycescapsulatusG186AR
Diaporthe0G079490.1	577	109	574	CYP125_104	926	75	512	129/472(27.33)	00:41:00	00:08:00	472	108	3e-24	gene=Diaporthe0G079490	sid|73568|pid|53191|hfid|1003|sfid|125|gi|494724365|taxonID|285679|Micromonosporalupini
Diaporthe0G079600.1	515	2	512	CYP58_23	529	7	526	317/529(59.92)	01:17:00	00:05:00	529	667	0.0	gene=Diaporthe0G079600	sid|73160|pid|52872|hfid|458|sfid|58|emb|CCF33704.1|gi|380493677|taxonID|80884|Colletotrichumhigginsianum
Diaporthe0G079730.1	548	33	537	CYP1_616	521	14	516	332/509(65.23)	01:19:00	00:02:00	509	686	0.0	gene=Diaporthe0G079730	sid|86068|pid|63646|hfid|2|sfid|1|gb|EFX01959.1|gi|320589498|taxonID|655863|Grosmanniaclavigerakw1407
Diaporthe0G080410.1	751	348	686	CYP51_421	1213	187	488	100/353(28.33)	00:45:00	00:18:00	353	102	6e-22	gene=Diaporthe0G080410	sid|99191|pid|74873|hfid|381|sfid|51|gb|EER36755.1|gi|240273233|taxonID|544712|AjellomycescapsulatusH143
Diaporthe0G080480.1	368	195	368	CYP526_44	593	408	590	65/189(34.39)	00:51:00	00:11:00	189	105	2e-24	gene=Diaporthe0G080480	sid|102831|pid|78174|hfid|1437|sfid|526|gb|ENH82618.1|gi|477530893|taxonID|1213857|ColletotrichumorbiculareMAFF240422
Diaporthe0G080850.1	1219	117	457	CYP51_8	1236	272	590	106/353(30.03)	0.5	00:13:00	353	150	4e-36	gene=Diaporthe0G080850	sid|86482|pid|63984|hfid|381|sfid|51|gb|EUN26126.1|gi|578488685|taxonID|930091|BipolarisvictoriaeFI3
Diaporthe0G081160.1	655	209	646	CYP53_90	1096	67	480	97/447(21.70)	00:41:00	00:09:00	447	74.3	3e-13	gene=Diaporthe0G081160	sid|103759|pid|79014|hfid|439|sfid|53|gi|46127417|gb|ESU15311.1|gi|558865228|taxonID|229533|FusariumgraminearumPH-1
Diaporthe0G081270.1	337	71	321	CYP102_906	1526	1253	1516	70/283(24.73)	0.4	00:18:00	283	57.4	1e-08	gene=Diaporthe0G081270	sid|43702|pid|30941|hfid|757|sfid|102|gb|ENH79942.1|gi|477528157|taxonID|1213857|ColletotrichumorbiculareMAFF240422
Diaporthe0G081600.1	460	31	331	CYP53_90	1096	60	365	81/321(25.23)	00:44:00	00:11:00	321	73.6	2e-13	gene=Diaporthe0G081600	sid|103759|pid|79014|hfid|439|sfid|53|gi|46127417|gb|ESU15311.1|gi|558865228|taxonID|229533|FusariumgraminearumPH-1
Diaporthe0G081660.1	552	1	551	CYP5_210	565	1	560	187/586(31.91)	0.5	0.1	586	285	1e-87	gene=Diaporthe0G081660	sid|81113|pid|59510|hfid|188|sfid|5|gi|628318854|taxonID|1182544|CladophialophorayegresiiCBS114405
Diaporthe0G081910.1	2211	14	218	CYP149_5	491	5	190	74/205(36.10)	00:51:00	00:09:00	205	112	7e-25	gene=Diaporthe0G081910	sid|101339|pid|76842|hfid|1064|sfid|149|dbj|BAA92854.1|gi|7288162|taxonID|1126|Microcystisaeruginosa
Diaporthe0G081920.1	473	202	398	CYP53_71	1159	154	346	51/198(25.76)	00:43:00	00:03:00	198	62.0	9e-10	gene=Diaporthe0G081920	sid|68633|pid|49262|hfid|443|sfid|53|gb|EWY82992.1|gi|587660624|taxonID|909455|FusariumoxysporumFOSC3-a
Diaporthe0G081950.1	667	254	511	CYP51_8	1236	258	475	73/263(27.76)	00:44:00	00:19:00	263	99.0	6e-21	gene=Diaporthe0G081950	sid|86482|pid|63984|hfid|381|sfid|51|gb|EUN26126.1|gi|578488685|taxonID|930091|BipolarisvictoriaeFI3
Diaporthe0G082350.1	352	6	280	CYP705_15	634	417	634	89/277(32.13)	00:43:00	00:22:00	277	118	1e-28	gene=Diaporthe0G082350	sid|55736|pid|39380|hfid|1587|sfid|705|emb|CAN80000.1|gi|147844086|taxonID|29760|Vitisvinifera
Diaporthe0G082490.1	977	693	955	CYP78_61	886	615	872	89/273(32.60)	00:54:00	00:09:00	273	132	3e-31	gene=Diaporthe0G082490	sid|88648|pid|65824|hfid|617|sfid|78|gb|EGU87652.1|gi|342888294|taxonID|660025|FusariumoxysporumFo5176
Diaporthe0G083210.1	671	67	490	CYP53_90	1096	76	477	126/429(29.37)	00:49:00	00:07:00	429	214	3e-58	gene=Diaporthe0G083210	sid|103759|pid|79014|hfid|439|sfid|53|gi|46127417|gb|ESU15311.1|gi|558865228|taxonID|229533|FusariumgraminearumPH-1
Diaporthe0G083540.1	2577	1	208	CYP149_5	491	2	190	85/209(40.67)	00:59:00	0.1	209	137	6e-33	gene=Diaporthe0G083540	sid|101339|pid|76842|hfid|1064|sfid|149|dbj|BAA92854.1|gi|7288162|taxonID|1126|Microcystisaeruginosa
Diaporthe0G083680.1	478	26	474	CYP4_473	501	57	478	122/462(26.41)	00:43:00	00:11:00	462	117	5e-28	gene=Diaporthe0G083680	sid|93977|pid|70410|hfid|149|sfid|4|gb|KFA56324.1|gi|667528277|taxonID|1280524|StachybotryschartarumIBT40293
Diaporthe0G083700.1	2652	9	202	CYP149_5	491	4	190	69/203(33.99)	0.5	00:12:00	203	99.4	1e-20	gene=Diaporthe0G083700	sid|101339|pid|76842|hfid|1064|sfid|149|dbj|BAA92854.1|gi|7288162|taxonID|1126|Microcystisaeruginosa
Diaporthe0G083710.1	162	1	152	CYP52_335	386	138	278	68/154(44.16)	01:09:00	0.1	154	125	6e-34	gene=Diaporthe0G083710	sid|85228|pid|62920|hfid|431|sfid|52|gi|596654519|taxonID|1213859|ColletotrichumgloeosporioidesNaragc5
Diaporthe0G083730.1	1167	67	1166	CYP102_585	1064	8	1063	468/1116(41.94)	0.6	00:07:00	1116	827	0.0	gene=Diaporthe0G083730	sid|66454|pid|47613|hfid|748|sfid|102|gi|145229593|taxonID|425011|AspergillusnigerCBS513.88
Diaporthe0G083740.1	1156	594	1151	CYP526_39	608	44	600	264/560(47.14)	01:02:00	00:01:00	560	517	5e-169	gene=Diaporthe0G083740	sid|102825|pid|78168|hfid|1437|sfid|526|gb|EFQ34281.1|gi|310799388|taxonID|645133|ColletotrichumgraminicolaM1.001
Diaporthe0G083950.1	375	125	371	CYP504_177	781	511	773	70/272(25.74)	00:42:00	00:13:00	272	59.7	2e-09	gene=Diaporthe0G083950	sid|14348|pid|10538|hfid|1401|sfid|504|gi|629670177|taxonID|1287681|EutypalataUCREL1
Diaporthe0G084120.1	660	268	575	CYP51_6	1198	261	532	88/324(27.16)	00:42:00	00:21:00	324	89.0	9e-18	gene=Diaporthe0G084120	sid|86481|pid|63983|hfid|381|sfid|51|gb|KEQ58462.1|gi|662500826|taxonID|1043003|AureobasidiummelanogenumCBS110374
Diaporthe0G084200.1	564	89	555	CYP53_90	1096	67	510	92/489(18.81)	00:43:00	00:14:00	489	85.1	9e-17	gene=Diaporthe0G084200	sid|103759|pid|79014|hfid|439|sfid|53|gi|46127417|gb|ESU15311.1|gi|558865228|taxonID|229533|FusariumgraminearumPH-1
Diaporthe0G084280.1	425	251	349	CYP51_8	1236	360	464	40/108(37.04)	00:51:00	00:11:00	108	63.2	3e-10	gene=Diaporthe0G084280	sid|86482|pid|63984|hfid|381|sfid|51|gb|EUN26126.1|gi|578488685|taxonID|930091|BipolarisvictoriaeFI3
Diaporthe0G084680.1	483	83	406	CYP53_71	1159	23	345	95/347(27.38)	00:42:00	00:14:00	347	57.0	4e-08	gene=Diaporthe0G084680	sid|68633|pid|49262|hfid|443|sfid|53|gb|EWY82992.1|gi|587660624|taxonID|909455|FusariumoxysporumFOSC3-a
Diaporthe0G085010.1	273	20	263	CYP58_282	744	26	263	86/245(35.10)	00:58:00	00:03:00	245	137	1e-35	gene=Diaporthe0G085010	sid|80991|pid|59393|hfid|469|sfid|58|gi|317157525|taxonID|510516|AspergillusoryzaeRIB40
Diaporthe0G085260.1	477	67	452	CYP5080_24	515	34	486	129/455(28.35)	00:48:00	00:16:00	455	197	7e-56	gene=Diaporthe0G085260	sid|96732|pid|72753|hfid|1686|sfid|5080|gb|KEF56776.1|gi|656911143|taxonID|1182545|ExophialaaquamarinaCBS119918
Diaporthe0G085330.1	349	76	345	CYP71_1529	676	415	673	66/278(23.74)	00:39:00	0.1	278	51.2	1e-06	gene=Diaporthe0G085330	sid|70530|pid|50825|hfid|553|sfid|71|gi|302892481|taxonID|660122|NectriahaematococcampVI77-13-4
Diaporthe0G085340.1	478	3	369	CYP53_90	1096	28	400	87/383(22.72)	00:43:00	00:07:00	383	94.0	8e-20	gene=Diaporthe0G085340	sid|103759|pid|79014|hfid|439|sfid|53|gi|46127417|gb|ESU15311.1|gi|558865228|taxonID|229533|FusariumgraminearumPH-1
Diaporthe0G085350.1	502	2	499	CYP505_330	567	85	567	173/512(33.79)	00:53:00	00:08:00	512	272	4e-83	gene=Diaporthe0G085350	sid|70593|pid|50869|hfid|1407|sfid|505|gb|EFX00659.1|gi|320588184|taxonID|655863|Grosmanniaclavigerakw1407
Diaporthe0G085360.1	503	35	497	CYP570_134	508	35	502	207/468(44.23)	01:04:00	00:01:00	468	403	3e-134	gene=Diaporthe0G085360	sid|68349|pid|49052|hfid|1477|sfid|570|gb|KDN71885.1|gi|640928417|taxonID|1173701|Colletotrichumsublineola
Diaporthe0G085650.1	544	68	537	CYP53_90	1096	67	502	99/478(20.71)	00:43:00	0.1	478	103	1e-22	gene=Diaporthe0G085650	sid|103759|pid|79014|hfid|439|sfid|53|gi|46127417|gb|ESU15311.1|gi|558865228|taxonID|229533|FusariumgraminearumPH-1
Diaporthe0G085880.1	1136	847	1130	CYP51_8	1236	268	548	169/287(58.89)	01:11:00	00:03:00	287	340	1e-97	gene=Diaporthe0G085880	sid|86482|pid|63984|hfid|381|sfid|51|gb|EUN26126.1|gi|578488685|taxonID|930091|BipolarisvictoriaeFI3
Diaporthe0G086150.1	505	20	497	CYP684_44	487	8	480	158/492(32.11)	00:48:00	00:07:00	492	217	3e-63	gene=Diaporthe0G086150	sid|81052|pid|59450|hfid|1572|sfid|684|gb|ENH88805.1|gi|477537354|taxonID|1213857|ColletotrichumorbiculareMAFF240422
Diaporthe0G086270.1	485	10	313	CYP53_90	1096	56	340	84/319(26.33)	00:42:00	00:15:00	319	54.7	2e-07	gene=Diaporthe0G086270	sid|103759|pid|79014|hfid|439|sfid|53|gi|46127417|gb|ESU15311.1|gi|558865228|taxonID|229533|FusariumgraminearumPH-1
Diaporthe0G086350.1	550	41	539	CYP2_3121	531	23	521	257/509(50.49)	01:09:00	00:04:00	509	514	8e-177	gene=Diaporthe0G086350	sid|78022|pid|56929|hfid|41|sfid|2|gb|EXA34236.1|gi|587736520|taxonID|1080344|Fusariumoxysporumf.sp.pisiHDV247
Diaporthe0G086450.1	573	8	573	CYP4_172	564	5	564	231/584(39.55)	0.6	00:07:00	584	443	5e-148	gene=Diaporthe0G086450	sid|49143|pid|34612|hfid|155|sfid|4|gi|597582001|taxonID|1072389|Marssoninabrunneaf.sp.multigermtubiMB_m1
Diaporthe0G086500.1	1073	551	1069	CYP52_4	501	1	497	279/520(53.65)	01:08:00	00:05:00	520	548	0.0	gene=Diaporthe0G086500	sid|85460|pid|63115|hfid|389|sfid|52|gi|597582409|taxonID|1072389|Marssoninabrunneaf.sp.multigermtubiMB_m1
Diaporthe0G086590.1	4114	7	242	CYP149_5	491	4	221	84/238(35.29)	00:58:00	00:09:00	238	128	7e-30	gene=Diaporthe0G086590	sid|101339|pid|76842|hfid|1064|sfid|149|dbj|BAA92854.1|gi|7288162|taxonID|1126|Microcystisaeruginosa
Diaporthe0G086810.1	530	51	497	CYP53_90	1096	65	477	98/451(21.73)	00:43:00	00:09:00	451	88.6	6e-18	gene=Diaporthe0G086810	sid|103759|pid|79014|hfid|439|sfid|53|gi|46127417|gb|ESU15311.1|gi|558865228|taxonID|229533|FusariumgraminearumPH-1
Diaporthe0G087320.1	418	11	363	CYP3_337	519	10	395	125/393(31.81)	0.5	00:12:00	393	189	2e-53	gene=Diaporthe0G087320	sid|31754|pid|23467|hfid|113|sfid|3|dbj|GAA87719.1|gi|358371110|taxonID|1033177|AspergilluskawachiiIFO4308
Diaporthe0G087760.1	1085	380	642	CYP78_61	886	615	866	77/266(28.95)	00:49:00	00:06:00	266	98.2	2e-20	gene=Diaporthe0G087760	sid|88648|pid|65824|hfid|617|sfid|78|gb|EGU87652.1|gi|342888294|taxonID|660025|FusariumoxysporumFo5176
Diaporthe0G087800.1	267	34	261	CYP504_177	781	555	773	55/233(23.61)	00:42:00	00:08:00	233	52.0	4e-07	gene=Diaporthe0G087800	sid|14348|pid|10538|hfid|1401|sfid|504|gi|629670177|taxonID|1287681|EutypalataUCREL1
Diaporthe0G087900.1	403	171	374	CYP53_71	1159	154	353	62/209(29.67)	00:44:00	00:07:00	209	71.2	7e-13	gene=Diaporthe0G087900	sid|68633|pid|49262|hfid|443|sfid|53|gb|EWY82992.1|gi|587660624|taxonID|909455|FusariumoxysporumFOSC3-a
Diaporthe0G088080.1	2011	349	562	CYP149_5	491	6	201	64/220(29.09)	00:47:00	00:14:00	220	84.7	3e-16	gene=Diaporthe0G088080	sid|101339|pid|76842|hfid|1064|sfid|149|dbj|BAA92854.1|gi|7288162|taxonID|1126|Microcystisaeruginosa
Diaporthe0G088100.1	2381	9	204	CYP149_5	491	6	190	86/197(43.65)	00:56:00	00:07:00	197	132	2e-31	gene=Diaporthe0G088100	sid|101339|pid|76842|hfid|1064|sfid|149|dbj|BAA92854.1|gi|7288162|taxonID|1126|Microcystisaeruginosa
Diaporthe0G088280.1	237	64	221	CYP504_174	773	613	755	36/158(22.78)	00:43:00	00:09:00	158	48.5	3e-06	gene=Diaporthe0G088280	sid|14346|pid|10536|hfid|1401|sfid|504|gi|615415516|taxonID|1287680|NeofusicoccumparvumUCRNP2
Diaporthe0G088410.1	2488	7	211	CYP149_5	491	8	193	85/205(41.46)	00:56:00	00:09:00	205	139	2e-33	gene=Diaporthe0G088410	sid|101339|pid|76842|hfid|1064|sfid|149|dbj|BAA92854.1|gi|7288162|taxonID|1126|Microcystisaeruginosa
Diaporthe0G088550.1	519	3	517	CYP68_121	518	2	516	271/516(52.52)	01:11:00	0	516	568	0.0	gene=Diaporthe0G088550	sid|61544|pid|43597|hfid|525|sfid|68|emb|CCF39176.1|gi|380485723|taxonID|80884|Colletotrichumhigginsianum
Diaporthe0G088730.1	523	37	521	CYP5080_82	514	24	514	173/505(34.26)	00:54:00	00:07:00	505	278	1e-85	gene=Diaporthe0G088730	sid|88569|pid|65755|hfid|1689|sfid|5080|gi|596665791|taxonID|1213859|ColletotrichumgloeosporioidesNaragc5
Diaporthe0G088740.1	2426	329	529	CYP149_5	491	4	192	75/201(37.31)	00:53:00	00:06:00	201	134	4e-32	gene=Diaporthe0G088740	sid|101339|pid|76842|hfid|1064|sfid|149|dbj|BAA92854.1|gi|7288162|taxonID|1126|Microcystisaeruginosa
Diaporthe0G088780.1	1023	7	437	CYP4_1194	494	19	438	170/436(38.99)	00:55:00	00:05:00	436	280	2e-82	gene=Diaporthe0G088780	sid|80296|pid|58777|hfid|126|sfid|4|gb|ETN36798.1|gi|568114176|taxonID|1220924|CyphellophoraeuropaeaCBS101466
Diaporthe0G088800.1	426	33	425	CYP68_46	508	124	502	143/398(35.93)	00:57:00	00:06:00	398	240	1e-72	gene=Diaporthe0G088800	sid|77376|pid|56399|hfid|522|sfid|68|emb|CDM27384.1|gi|584415686|taxonID|1365484|PenicilliumroquefortiFM164
Diaporthe0G088820.1	514	2	506	CYP68_46	508	3	501	178/520(34.23)	00:54:00	00:07:00	520	259	1e-78	gene=Diaporthe0G088820	sid|77376|pid|56399|hfid|522|sfid|68|emb|CDM27384.1|gi|584415686|taxonID|1365484|PenicilliumroquefortiFM164
Diaporthe0G088940.1	1666	1214	1665	CYP684_18	488	32	488	234/458(51.09)	01:09:00	00:02:00	458	499	1e-159	gene=Diaporthe0G088940	sid|65795|pid|47070|hfid|1577|sfid|684|gi|169777991|taxonID|510516|AspergillusoryzaeRIB40
Diaporthe0G089070.1	503	42	408	CYP53_90	1096	71	429	80/367(21.80)	00:44:00	00:02:00	367	100	6e-22	gene=Diaporthe0G089070	sid|103759|pid|79014|hfid|439|sfid|53|gi|46127417|gb|ESU15311.1|gi|558865228|taxonID|229533|FusariumgraminearumPH-1
Diaporthe0G089090.1	253	16	249	CYP504_177	781	511	773	65/269(24.16)	00:42:00	00:15:00	269	64.7	1e-11	gene=Diaporthe0G089090	sid|14348|pid|10538|hfid|1401|sfid|504|gi|629670177|taxonID|1287681|EutypalataUCREL1
Diaporthe0G089200.1	349	2	337	CYP52_28	831	1	334	169/338(50.00)	01:11:00	00:02:00	338	363	1e-117	gene=Diaporthe0G089200	sid|97304|pid|73242|hfid|430|sfid|52|gi|67537376|taxonID|227321|AspergillusnidulansFGSCA4
Diaporthe0G089580.1	2652	2	208	CYP149_5	491	4	190	73/207(35.27)	00:55:00	0.1	207	122	5e-28	gene=Diaporthe0G089580	sid|101339|pid|76842|hfid|1064|sfid|149|dbj|BAA92854.1|gi|7288162|taxonID|1126|Microcystisaeruginosa
Diaporthe0G089980.1	1071	39	405	CYP53_90	1096	68	429	118/372(31.72)	00:51:00	00:04:00	372	201	2e-52	gene=Diaporthe0G089980	sid|103759|pid|79014|hfid|439|sfid|53|gi|46127417|gb|ESU15311.1|gi|558865228|taxonID|229533|FusariumgraminearumPH-1
Diaporthe0G089990.1	600	62	597	CYP58_136	528	22	523	222/549(40.44)	00:55:00	00:11:00	549	354	6e-114	gene=Diaporthe0G089990	sid|90112|pid|67077|hfid|475|sfid|58|gb|EHY53233.1|gi|378726774|taxonID|858893|ExophialadermatitidisNIH/UT8656
Diaporthe0G090050.1	596	452	512	CYP4_1760	781	150	210	38/61(62.30)	01:15:00	0	61	79.7	4e-15	gene=Diaporthe0G090050	sid|13678|pid|9978|hfid|162|sfid|4|gb|EHB14403.1|gi|351711484|taxonID|10181|Heterocephalusglaber
Diaporthe0G090130.1	497	55	362	CYP53_90	1096	67	368	79/309(25.57)	00:49:00	00:03:00	309	113	4e-26	gene=Diaporthe0G090130	sid|103759|pid|79014|hfid|439|sfid|53|gi|46127417|gb|ESU15311.1|gi|558865228|taxonID|229533|FusariumgraminearumPH-1
Diaporthe0G090270.1	492	37	468	CYP53_90	1096	73	473	99/439(22.55)	00:42:00	0.1	439	95.5	3e-20	gene=Diaporthe0G090270	sid|103759|pid|79014|hfid|439|sfid|53|gi|46127417|gb|ESU15311.1|gi|558865228|taxonID|229533|FusariumgraminearumPH-1
Diaporthe0G090320.1	488	157	454	CYP53_71	1159	93	386	73/300(24.33)	00:43:00	00:03:00	300	72.4	5e-13	gene=Diaporthe0G090320	sid|68633|pid|49262|hfid|443|sfid|53|gb|EWY82992.1|gi|587660624|taxonID|909455|FusariumoxysporumFOSC3-a
Diaporthe0G090400.1	555	12	555	CYP83_19	539	10	539	389/544(71.51)	01:24:00	00:03:00	544	833	0.0	gene=Diaporthe0G090400	sid|70237|pid|50584|hfid|661|sfid|83|gi|396499779|taxonID|985895|LeptosphaeriamaculansJN3
Diaporthe0G090550.1	327	9	285	CYP78_61	886	595	866	118/278(42.45)	0.6	00:03:00	278	213	7e-62	gene=Diaporthe0G090550	sid|88648|pid|65824|hfid|617|sfid|78|gb|EGU87652.1|gi|342888294|taxonID|660025|FusariumoxysporumFo5176
Diaporthe0G090620.1	682	144	363	CYP51_420	1213	297	508	64/225(28.44)	00:51:00	00:08:00	225	97.1	2e-20	gene=Diaporthe0G090620	sid|99190|pid|74873|hfid|381|sfid|51|gb|EGC42569.1|gi|325089259|taxonID|544711|AjellomycescapsulatusH88
Diaporthe0G090710.1	319	134	284	CYP102_991	1067	868	1018	51/160(31.87)	00:44:00	00:11:00	160	63.2	1e-10	gene=Diaporthe0G090710	sid|65972|pid|47212|hfid|755|sfid|102|gi|664135145|taxonID|1927|Streptomycesrimosus
Diaporthe0G090850.1	2013	1557	1981	CYP53_90	1096	73	477	104/433(24.02)	00:46:00	00:08:00	433	116	2e-25	gene=Diaporthe0G090850	sid|103759|pid|79014|hfid|439|sfid|53|gi|46127417|gb|ESU15311.1|gi|558865228|taxonID|229533|FusariumgraminearumPH-1
Diaporthe0G091370.1	1129	284	579	CYP504_128	439	116	412	119/299(39.80)	00:57:00	00:02:00	299	219	2e-61	gene=Diaporthe0G091370	sid|14300|pid|10492|hfid|1401|sfid|504|gi|398412048|taxonID|336722|ZymoseptoriatriticiIPO323
Diaporthe0G091450.1	300	32	292	CYP504_177	781	523	774	88/275(32.00)	00:49:00	00:13:00	275	100	6e-23	gene=Diaporthe0G091450	sid|14348|pid|10538|hfid|1401|sfid|504|gi|629670177|taxonID|1287681|EutypalataUCREL1
Diaporthe0G091600.1	584	22	337	CYP51_8	1236	271	597	123/334(36.83)	00:53:00	00:07:00	334	193	2e-51	gene=Diaporthe0G091600	sid|86482|pid|63984|hfid|381|sfid|51|gb|EUN26126.1|gi|578488685|taxonID|930091|BipolarisvictoriaeFI3
Diaporthe0G092180.1	474	12	461	CYP53_90	1096	63	484	94/455(20.66)	00:44:00	00:08:00	455	84.0	1e-16	gene=Diaporthe0G092180	sid|103759|pid|79014|hfid|439|sfid|53|gi|46127417|gb|ESU15311.1|gi|558865228|taxonID|229533|FusariumgraminearumPH-1
Diaporthe0G093000.1	773	37	510	CYP58_24	534	9	480	227/477(47.59)	01:05:00	00:02:00	477	451	8e-149	gene=Diaporthe0G093000	sid|73161|pid|52873|hfid|458|sfid|58|gi|630017889|taxonID|1229662|PestalotiopsisficiW106-1
Diaporthe0G093070.1	517	9	510	CYP5080_106	534	32	529	275/503(54.67)	01:12:00	00:01:00	503	572	0.0	gene=Diaporthe0G093070	sid|90256|pid|67209|hfid|1691|sfid|5080|gb|KEF56930.1|gi|656911297|taxonID|1182545|ExophialaaquamarinaCBS119918
Diaporthe0G093820.1	385	20	346	CYP578_49	786	521	770	99/328(30.18)	00:46:00	00:24:00	328	115	2e-27	gene=Diaporthe0G093820	sid|15834|pid|11583|hfid|1484|sfid|578|gi|629734940|taxonID|655844|MetarhiziumanisopliaeARSEF23
Diaporthe0G093970.1	570	63	570	CYP98_29	511	3	510	429/508(84.45)	01:34:00	0	508	923	0.0	gene=Diaporthe0G093970	sid|29796|pid|22255|hfid|733|sfid|98|gi|631241770|taxonID|1286976|TogniniaminimaUCRPA7
Diaporthe0G094320.1	436	158	348	CYP53_71	1159	148	335	55/192(28.65)	00:46:00	00:03:00	192	65.9	5e-11	gene=Diaporthe0G094320	sid|68633|pid|49262|hfid|443|sfid|53|gb|EWY82992.1|gi|587660624|taxonID|909455|FusariumoxysporumFOSC3-a
Diaporthe0G094480.1	638	291	549	CYP51_11	1217	270	536	94/271(34.69)	00:54:00	00:06:00	271	145	5e-36	gene=Diaporthe0G094480	sid|86485|pid|63985|hfid|381|sfid|51|gb|EMD85094.1|gi|451992614|taxonID|701091|BipolarismaydisC5
Diaporthe0G094800.1	516	24	513	CYP53_90	1096	54	523	118/510(23.14)	00:44:00	00:12:00	510	107	4e-24	gene=Diaporthe0G094800	sid|103759|pid|79014|hfid|439|sfid|53|gi|46127417|gb|ESU15311.1|gi|558865228|taxonID|229533|FusariumgraminearumPH-1
Diaporthe0G094810.1	585	3	578	CYP526_37	578	8	575	251/583(43.05)	01:04:00	00:04:00	583	504	2e-171	gene=Diaporthe0G094810	sid|96480|pid|72528|hfid|1439|sfid|526|gb|KEQ87691.1|gi|662530317|taxonID|1043002|AureobasidiumpullulansEXF-150
Diaporthe0G094920.1	746	4	148	CYP71_1527	616	442	589	45/153(29.41)	00:48:00	00:08:00	153	53.5	6e-07	gene=Diaporthe0G094920	sid|70528|pid|50823|hfid|553|sfid|71|gi|46111153|taxonID|229533|FusariumgraminearumPH-1
Diaporthe0G095330.1	1163	844	1146	CYP94_310	1595	996	1294	82/310(26.45)	00:41:00	00:06:00	310	73.2	2e-12	gene=Diaporthe0G095330	sid|86444|pid|63948|hfid|719|sfid|94|gb|ABA95747.2|gi|108862162|taxonID|39947|OryzasativaJaponicaGroup
Diaporthe0G095510.1	493	6	492	CYP570_192	514	19	514	259/498(52.01)	01:11:00	00:03:00	498	535	0.0	gene=Diaporthe0G095510	sid|87792|pid|65098|hfid|1466|sfid|570|emb|CCF37633.1|gi|380488057|taxonID|80884|Colletotrichumhigginsianum
Diaporthe0G095650.1	507	17	505	CYP570_192	514	26	513	228/492(46.34)	01:05:00	00:01:00	492	461	1e-156	gene=Diaporthe0G095650	sid|87792|pid|65098|hfid|1466|sfid|570|emb|CCF37633.1|gi|380488057|taxonID|80884|Colletotrichumhigginsianum
Diaporthe0G096020.1	288	173	287	CYP504_177	781	661	776	35/117(29.91)	0.5	00:03:00	117	54.7	6e-08	gene=Diaporthe0G096020	sid|14348|pid|10538|hfid|1401|sfid|504|gi|629670177|taxonID|1287681|EutypalataUCREL1
Diaporthe0G096230.1	261	167	258	CYP504_174	773	684	763	31/92(33.70)	00:49:00	00:13:00	92	52.0	3e-07	gene=Diaporthe0G096230	sid|14346|pid|10536|hfid|1401|sfid|504|gi|615415516|taxonID|1287680|NeofusicoccumparvumUCRNP2
Diaporthe0G096370.1	255	58	247	CYP504_177	781	556	772	60/224(26.79)	00:44:00	00:18:00	224	58.9	1e-09	gene=Diaporthe0G096370	sid|14348|pid|10538|hfid|1401|sfid|504|gi|629670177|taxonID|1287681|EutypalataUCREL1
Diaporthe0G096430.1	547	30	544	CYP52_786	561	26	557	259/536(48.32)	01:06:00	00:05:00	536	511	3e-175	gene=Diaporthe0G096430	sid|56074|pid|39652|hfid|398|sfid|52|gi|615437217|taxonID|1445577|ColletotrichumfioriniaePJ7
Diaporthe0G096440.1	502	47	470	CYP53_90	1096	73	477	94/433(21.71)	00:42:00	00:09:00	433	102	1e-22	gene=Diaporthe0G096440	sid|103759|pid|79014|hfid|439|sfid|53|gi|46127417|gb|ESU15311.1|gi|558865228|taxonID|229533|FusariumgraminearumPH-1
Diaporthe0G096460.1	571	109	545	CYP53_90	1096	67	485	102/451(22.62)	00:43:00	0.1	451	66.2	7e-11	gene=Diaporthe0G096460	sid|103759|pid|79014|hfid|439|sfid|53|gi|46127417|gb|ESU15311.1|gi|558865228|taxonID|229533|FusariumgraminearumPH-1
Diaporthe0G096590.1	355	57	343	CYP102_906	1526	1247	1523	91/303(30.03)	00:43:00	00:14:00	303	75.5	2e-14	gene=Diaporthe0G096590	sid|43702|pid|30941|hfid|757|sfid|102|gb|ENH79942.1|gi|477528157|taxonID|1213857|ColletotrichumorbiculareMAFF240422
Diaporthe0G096700.1	569	16	564	CYP526_39	608	44	600	277/560(49.46)	01:06:00	00:03:00	560	566	0.0	gene=Diaporthe0G096700	sid|102825|pid|78168|hfid|1437|sfid|526|gb|EFQ34281.1|gi|310799388|taxonID|645133|ColletotrichumgraminicolaM1.001
Diaporthe0G096850.1	414	123	311	CYP51_422	1260	273	470	56/204(27.45)	00:41:00	0.1	204	63.9	2e-10	gene=Diaporthe0G096850	sid|99192|pid|74874|hfid|381|sfid|51|gb|EEH02637.1|gi|225554338|taxonID|447093|AjellomycescapsulatusG186AR
Diaporthe0G097020.1	494	17	492	CYP65_11	487	8	487	246/484(50.83)	01:05:00	00:02:00	484	456	2e-155	gene=Diaporthe0G097020	sid|84643|pid|62436|hfid|495|sfid|65|gb|EWG53831.1|gi|584144551|taxonID|334819|Fusariumverticillioides7600
Diaporthe0G097240.1	344	113	320	CYP102_906	1526	1297	1503	63/213(29.58)	00:47:00	00:05:00	213	72.8	2e-13	gene=Diaporthe0G097240	sid|43702|pid|30941|hfid|757|sfid|102|gb|ENH79942.1|gi|477528157|taxonID|1213857|ColletotrichumorbiculareMAFF240422
Diaporthe0G097260.1	476	9	407	CYP53_90	1096	19	423	97/418(23.21)	00:45:00	00:08:00	418	104	2e-23	gene=Diaporthe0G097260	sid|103759|pid|79014|hfid|439|sfid|53|gi|46127417|gb|ESU15311.1|gi|558865228|taxonID|229533|FusariumgraminearumPH-1
Diaporthe0G097380.1	494	12	416	CYP53_90	1096	24	429	93/417(22.30)	00:42:00	00:06:00	417	102	2e-22	gene=Diaporthe0G097380	sid|103759|pid|79014|hfid|439|sfid|53|gi|46127417|gb|ESU15311.1|gi|558865228|taxonID|229533|FusariumgraminearumPH-1
Diaporthe0G097400.1	591	12	493	CYP53_190	502	10	500	173/500(34.60)	00:52:00	00:05:00	500	276	2e-84	gene=Diaporthe0G097400	sid|15496|pid|11319|hfid|439|sfid|53|gi|615421647|taxonID|1287680|NeofusicoccumparvumUCRNP2
Diaporthe0G097720.1	1568	826	991	CYP505_286	741	109	276	64/177(36.16)	00:53:00	00:11:00	177	95.9	2e-19	gene=Diaporthe0G097720	sid|14490|pid|10652|hfid|1406|sfid|505|gi|628289589|taxonID|1182542|CaproniaepimycesCBS606.96
Diaporthe0G098420.1	2210	378	580	CYP149_5	491	6	190	76/206(36.89)	00:53:00	00:12:00	206	113	2e-25	gene=Diaporthe0G098420	sid|101339|pid|76842|hfid|1064|sfid|149|dbj|BAA92854.1|gi|7288162|taxonID|1126|Microcystisaeruginosa
Diaporthe0G098460.1	542	25	541	CYP76_343	574	39	566	223/530(42.08)	0.6	00:03:00	530	421	5e-140	gene=Diaporthe0G098460	sid|54708|pid|38684|hfid|609|sfid|76|emb|CDM26629.1|gi|584414939|taxonID|1365484|PenicilliumroquefortiFM164
Diaporthe0G098900.1	692	1	692	CYP505_204	692	1	692	692/692(100.00)	1	0	692	1443	0.0	gene=Diaporthe0G098900	sid|14408|pid|10587|hfid|1406|sfid|505|dbj|BAM71038.1|gi|427190766|taxonID|1214568|Diaportheamygdali
Diaporthe0G098910.1	599	94	509	CYP505_298	1266	747	1187	226/445(50.79)	01:05:00	00:07:00	445	418	7e-131	gene=Diaporthe0G098910	sid|14501|pid|10660|hfid|1406|sfid|505|gb|EHL01570.1|gi|361129682|taxonID|1104152|Glarealozoyensis74030
Diaporthe0G099240.1	359	13	299	CYP51_422	1260	266	539	90/301(29.90)	00:47:00	00:14:00	301	104	1e-23	gene=Diaporthe0G099240	sid|99192|pid|74874|hfid|381|sfid|51|gb|EEH02637.1|gi|225554338|taxonID|447093|AjellomycescapsulatusG186AR
Diaporthe0G099670.1	509	53	327	CYP51_11	1217	254	528	91/283(32.16)	00:49:00	00:06:00	283	129	5e-31	gene=Diaporthe0G099670	sid|86485|pid|63985|hfid|381|sfid|51|gb|EMD85094.1|gi|451992614|taxonID|701091|BipolarismaydisC5
Diaporthe0G099690.1	834	489	704	CYP51_422	1260	260	472	63/230(27.39)	00:46:00	00:13:00	230	72.4	2e-12	gene=Diaporthe0G099690	sid|99192|pid|74874|hfid|381|sfid|51|gb|EEH02637.1|gi|225554338|taxonID|447093|AjellomycescapsulatusG186AR
Diaporthe0G099730.1	502	21	500	CYP5080_23	492	3	489	234/489(47.85)	01:06:00	00:02:00	489	476	3e-163	gene=Diaporthe0G099730	sid|99894|pid|75521|hfid|1686|sfid|5080|gi|255956899|taxonID|500485|PenicilliumrubensWisconsin54-1255
Diaporthe0G099910.1	550	67	547	CYP505_319	569	118	565	166/481(34.51)	00:55:00	00:07:00	481	311	2e-97	gene=Diaporthe0G099910	sid|47082|pid|33333|hfid|1411|sfid|505|gb|EWZ29944.1|gi|587683339|taxonID|660027|FusariumoxysporumFo47
Diaporthe0G100150.1	1074	39	1074	CYP102_852	1070	27	1070	763/1047(72.87)	01:25:00	00:01:00	1047	1618	0.0	gene=Diaporthe0G100150	sid|63502|pid|45174|hfid|757|sfid|102|gi|631238284|taxonID|1286976|TogniniaminimaUCRPA7
Diaporthe0G100180.1	734	280	724	CYP53_90	1096	74	485	107/463(23.11)	00:43:00	00:15:00	463	66.6	7e-11	gene=Diaporthe0G100180	sid|103759|pid|79014|hfid|439|sfid|53|gi|46127417|gb|ESU15311.1|gi|558865228|taxonID|229533|FusariumgraminearumPH-1
Diaporthe0G100200.1	575	31	477	CYP2_40	531	22	468	147/470(31.28)	00:52:00	0.1	470	249	3e-74	gene=Diaporthe0G100200	sid|65176|pid|46573|hfid|58|sfid|2|gi|628337138|taxonID|1182543|CladophialophorapsammophilaCBS110553
Diaporthe0G100280.1	524	52	429	CYP53_90	1096	67	430	82/382(21.47)	00:44:00	00:06:00	382	85.5	6e-17	gene=Diaporthe0G100280	sid|103759|pid|79014|hfid|439|sfid|53|gi|46127417|gb|ESU15311.1|gi|558865228|taxonID|229533|FusariumgraminearumPH-1
Diaporthe0G100510.1	358	15	286	CYP58_282	744	26	298	107/276(38.77)	00:58:00	00:03:00	276	195	3e-55	gene=Diaporthe0G100510	sid|80991|pid|59393|hfid|469|sfid|58|gi|317157525|taxonID|510516|AspergillusoryzaeRIB40
Diaporthe0G100560.1	325	5	275	CYP78_61	886	613	865	79/271(29.15)	00:46:00	00:07:00	271	94.0	1e-20	gene=Diaporthe0G100560	sid|88648|pid|65824|hfid|617|sfid|78|gb|EGU87652.1|gi|342888294|taxonID|660025|FusariumoxysporumFo5176
Diaporthe0G100680.1	1107	788	993	CYP51_11	1217	278	481	80/212(37.74)	00:55:00	00:07:00	212	114	2e-25	gene=Diaporthe0G100680	sid|86485|pid|63985|hfid|381|sfid|51|gb|EMD85094.1|gi|451992614|taxonID|701091|BipolarismaydisC5
Diaporthe0G100710.1	1203	349	460	CYP51_6	1198	390	502	43/123(34.96)	00:47:00	00:17:00	123	55.1	6e-07	gene=Diaporthe0G100710	sid|86481|pid|63983|hfid|381|sfid|51|gb|KEQ58462.1|gi|662500826|taxonID|1043003|AureobasidiummelanogenumCBS110374
Diaporthe0G101290.1	512	30	511	CYP5080_67	510	22	507	168/493(34.08)	00:55:00	00:04:00	493	304	6e-96	gene=Diaporthe0G101290	sid|74901|pid|54315|hfid|1689|sfid|5080|gb|EXL91600.1|gi|591459991|taxonID|1089451|Fusariumoxysporumf.sp.cubensetropicalrace454006
Diaporthe0G101320.1	494	36	469	CYP53_90	1096	70	481	103/441(23.36)	00:47:00	00:08:00	441	130	1e-31	gene=Diaporthe0G101320	sid|103759|pid|79014|hfid|439|sfid|53|gi|46127417|gb|ESU15311.1|gi|558865228|taxonID|229533|FusariumgraminearumPH-1
Diaporthe0G101780.1	344	67	314	CYP578_49	786	522	771	73/266(27.44)	00:41:00	00:13:00	266	59.7	2e-09	gene=Diaporthe0G101780	sid|15834|pid|11583|hfid|1484|sfid|578|gi|629734940|taxonID|655844|MetarhiziumanisopliaeARSEF23
Diaporthe0G101810.1	554	39	552	CYP71_106	494	1	492	257/526(48.86)	01:04:00	00:09:00	526	500	9e-172	gene=Diaporthe0G101810	sid|84256|pid|62133|hfid|569|sfid|71|gb|ACH72913.2|gi|208879566|taxonID|138278|Aspergillusochraceoroseus
Diaporthe0G102280.1	647	22	508	CYP83_279	534	25	523	190/502(37.85)	00:57:00	00:04:00	502	336	3e-106	gene=Diaporthe0G102280	sid|70428|pid|50731|hfid|662|sfid|83|gb|EMD37058.1|gi|449546088|taxonID|914234|CeriporiopsissubvermisporaB
Diaporthe0G102320.1	454	1	451	CYP65_35	520	81	520	235/467(50.32)	01:04:00	00:09:00	467	427	4e-144	gene=Diaporthe0G102320	sid|90859|pid|67720|hfid|493|sfid|65|gi|629633568|taxonID|1263415|EndocarponpusillumZ07020
Diaporthe0G102350.1	2071	396	522	CYP149_5	491	2	111	44/127(34.65)	00:48:00	00:13:00	127	64.3	1e-09	gene=Diaporthe0G102350	sid|101339|pid|76842|hfid|1064|sfid|149|dbj|BAA92854.1|gi|7288162|taxonID|1126|Microcystisaeruginosa
Diaporthe0G102410.1	271	70	269	CYP504_177	781	558	773	63/228(27.63)	00:41:00	00:18:00	228	53.5	1e-07	gene=Diaporthe0G102410	sid|14348|pid|10538|hfid|1401|sfid|504|gi|629670177|taxonID|1287681|EutypalataUCREL1
Diaporthe0G102500.1	659	283	523	CYP51_6	1198	268	473	72/252(28.57)	00:42:00	00:23:00	252	102	6e-22	gene=Diaporthe0G102500	sid|86481|pid|63983|hfid|381|sfid|51|gb|KEQ58462.1|gi|662500826|taxonID|1043003|AureobasidiummelanogenumCBS110374
Diaporthe0G102560.1	496	9	490	CYP5080_111	530	20	525	154/508(30.31)	00:51:00	00:06:00	508	251	1e-75	gene=Diaporthe0G102560	sid|90261|pid|67214|hfid|1691|sfid|5080|gi|628283110|taxonID|1182544|CladophialophorayegresiiCBS114405
Diaporthe0G102670.1	291	171	286	CYP504_177	781	660	773	35/123(28.46)	00:53:00	00:13:00	123	48.9	4e-06	gene=Diaporthe0G102670	sid|14348|pid|10538|hfid|1401|sfid|504|gi|629670177|taxonID|1287681|EutypalataUCREL1
Diaporthe0G102770.1	1102	92	340	CYP53_90	1096	59	296	58/259(22.39)	00:43:00	00:12:00	259	68.2	5e-11	gene=Diaporthe0G102770	sid|103759|pid|79014|hfid|439|sfid|53|gi|46127417|gb|ESU15311.1|gi|558865228|taxonID|229533|FusariumgraminearumPH-1
Diaporthe0G102910.1	299	37	299	CYP504_177	781	523	781	88/270(32.59)	00:52:00	00:07:00	270	104	3e-24	gene=Diaporthe0G102910	sid|14348|pid|10538|hfid|1401|sfid|504|gi|629670177|taxonID|1287681|EutypalataUCREL1
Diaporthe0G102930.1	568	17	551	CYP71_1316	547	8	522	167/542(30.81)	00:51:00	00:06:00	542	257	5e-77	gene=Diaporthe0G102930	sid|82020|pid|60245|hfid|548|sfid|71|gi|330931571|taxonID|861557|Pyrenophorateresf.teres0-1
Diaporthe0G102980.1	700	208	294	CYP706_140	817	531	615	35/87(40.23)	00:59:00	00:02:00	87	52.8	1e-06	gene=Diaporthe0G102980	sid|17385|pid|12810|hfid|1590|sfid|706|gb|EXB54433.1|gi|587864834|taxonID|981085|Morusnotabilis
Diaporthe0G103390.1	1016	46	539	CYP125_113	942	11	528	135/545(24.77)	0.4	00:14:00	545	94.7	3e-19	gene=Diaporthe0G103390	sid|73577|pid|53194|hfid|1003|sfid|125|gi|654725445|taxonID|168697|Salinisporaarenicola
Diaporthe0G103880.1	761	302	636	CYP505_37	1076	690	996	88/345(25.51)	00:44:00	00:14:00	345	117	2e-26	gene=Diaporthe0G103880	sid|56759|pid|40217|hfid|1408|sfid|505|gi|303311693|taxonID|222929|CoccidioidesposadasiiC735deltaSOWgp
Diaporthe0G104320.1	766	390	596	CYP51_6	1198	254	465	69/218(31.65)	00:49:00	00:08:00	218	94.7	2e-19	gene=Diaporthe0G104320	sid|86481|pid|63983|hfid|381|sfid|51|gb|KEQ58462.1|gi|662500826|taxonID|1043003|AureobasidiummelanogenumCBS110374
Diaporthe0G104390.1	595	67	523	CYP53_90	1096	31	466	102/480(21.25)	0.4	00:14:00	480	85.5	7e-17	gene=Diaporthe0G104390	sid|103759|pid|79014|hfid|439|sfid|53|gi|46127417|gb|ESU15311.1|gi|558865228|taxonID|229533|FusariumgraminearumPH-1
Diaporthe0G104670.1	1303	48	536	CYP570_216	503	22	498	331/490(67.55)	01:19:00	00:03:00	490	687	0.0	gene=Diaporthe0G104670	sid|60827|pid|43042|hfid|1470|sfid|570|gi|615469104|taxonID|1445577|ColletotrichumfioriniaePJ7
Diaporthe0G104710.1	692	416	601	CYP125_104	926	269	454	51/194(26.29)	00:44:00	00:08:00	194	50.1	8e-06	gene=Diaporthe0G104710	sid|73568|pid|53191|hfid|1003|sfid|125|gi|494724365|taxonID|285679|Micromonosporalupini
Diaporthe0G104900.1	748	1	519	CYP61_90	534	1	522	426/522(81.61)	01:31:00	00:01:00	522	911	0.0	gene=Diaporthe0G104900	sid|15930|pid|11646|hfid|485|sfid|61|gi|631247471|taxonID|1286976|TogniniaminimaUCRPA7
Diaporthe0G106260.1	590	44	375	CYP53_90	1096	71	392	77/334(23.05)	00:46:00	00:04:00	334	97.8	1e-20	gene=Diaporthe0G106260	sid|103759|pid|79014|hfid|439|sfid|53|gi|46127417|gb|ESU15311.1|gi|558865228|taxonID|229533|FusariumgraminearumPH-1
Diaporthe0G106490.1	92	3	92	CYP68_142	524	170	281	39/112(34.82)	00:56:00	0.2	112	78.6	1e-17	gene=Diaporthe0G106490	sid|69449|pid|49913|hfid|518|sfid|68|gb|KEY78408.1|gi|666430790|taxonID|1476192|Aspergillusfumigatusvar.RP-2014
Diaporthe0G106610.1	1023	223	439	CYP51_8	1236	276	469	60/219(27.40)	00:41:00	00:12:00	219	57.8	6e-08	gene=Diaporthe0G106610	sid|86482|pid|63984|hfid|381|sfid|51|gb|EUN26126.1|gi|578488685|taxonID|930091|BipolarisvictoriaeFI3
Diaporthe0G106910.1	614	281	494	CYP578_49	786	521	729	64/227(28.19)	00:42:00	00:14:00	227	57.0	4e-08	gene=Diaporthe0G106910	sid|15834|pid|11583|hfid|1484|sfid|578|gi|629734940|taxonID|655844|MetarhiziumanisopliaeARSEF23
Diaporthe0G107810.1	576	287	377	CYP714_73	847	23	112	30/93(32.26)	00:46:00	00:05:00	93	57.8	2e-08	gene=Diaporthe0G107810	sid|72245|pid|52143|hfid|1612|sfid|714|gb|EEC67558.1|gi|218185131|taxonID|39946|OryzasativaIndicaGroup
Diaporthe0G108140.1	1289	10	504	CYP3_144	516	27	516	188/501(37.52)	00:55:00	00:03:00	501	348	1e-105	gene=Diaporthe0G108140	sid|68286|pid|48992|hfid|102|sfid|3|gi|317031831|taxonID|425011|AspergillusnigerCBS513.88
Diaporthe0G108370.1	4187	7	211	CYP149_5	491	4	190	79/206(38.35)	00:54:00	0.1	206	135	4e-32	gene=Diaporthe0G108370	sid|101339|pid|76842|hfid|1064|sfid|149|dbj|BAA92854.1|gi|7288162|taxonID|1126|Microcystisaeruginosa
Diaporthe0G108580.1	419	135	329	CYP53_71	1159	134	337	53/211(25.12)	00:44:00	00:11:00	211	52.8	5e-07	gene=Diaporthe0G108580	sid|68633|pid|49262|hfid|443|sfid|53|gb|EWY82992.1|gi|587660624|taxonID|909455|FusariumoxysporumFOSC3-a
Diaporthe0G108790.1	531	29	525	CYP52_428	517	23	516	336/500(67.20)	01:21:00	00:02:00	500	701	0.0	gene=Diaporthe0G108790	sid|63574|pid|45230|hfid|392|sfid|52|gb|EXU96190.1|gi|594713253|taxonID|568076|Metarhiziumrobertsii
Diaporthe0G108900.1	326	2	324	CYP2_25	813	6	322	178/323(55.11)	01:09:00	00:02:00	323	372	2e-121	gene=Diaporthe0G108900	sid|83959|pid|61879|hfid|58|sfid|2|dbj|GAD93503.1|gi|557727923|taxonID|1356009|ByssochlamysspectabilisNo.5
Diaporthe0G109140.1	1037	691	983	CYP102_931	1383	21	281	76/301(25.25)	00:41:00	00:16:00	301	59.3	3e-08	gene=Diaporthe0G109140	sid|80066|pid|58614|hfid|750|sfid|102|gb|EKJ71782.1|gi|408392426|taxonID|1028729|FusariumpseudograminearumCS3096
Diaporthe0G109300.1	2597	45	181	CYP149_5	491	56	189	54/137(39.42)	00:56:00	00:02:00	137	92.8	1e-18	gene=Diaporthe0G109300	sid|101339|pid|76842|hfid|1064|sfid|149|dbj|BAA92854.1|gi|7288162|taxonID|1126|Microcystisaeruginosa
Diaporthe0G109650.1	486	18	486	CYP3_587	546	69	546	251/478(52.51)	0.7	00:02:00	478	525	0.0	gene=Diaporthe0G109650	sid|77496|pid|56498|hfid|95|sfid|3|gi|169786481|taxonID|510516|AspergillusoryzaeRIB40
Diaporthe0G109660.1	526	51	525	CYP52_321	483	9	482	279/480(58.13)	01:15:00	00:02:00	480	587	0.0	gene=Diaporthe0G109660	sid|90078|pid|67045|hfid|408|sfid|52|gb|ESZ90657.1|gi|563289994|taxonID|1432307|SclerotiniaborealisF-4157
Diaporthe0G109750.1	548	395	469	CYP3_30	536	453	527	26/75(34.67)	00:55:00	0	75	51.2	2e-06	gene=Diaporthe0G109750	sid|77647|pid|56626|hfid|96|sfid|3|gb|KFA53836.1|gi|667525183|taxonID|1280524|StachybotryschartarumIBT40293
Diaporthe0G109800.1	353	38	137	CYP71_1529	676	422	522	33/101(32.67)	0.5	00:01:00	101	55.5	5e-08	gene=Diaporthe0G109800	sid|70530|pid|50825|hfid|553|sfid|71|gi|302892481|taxonID|660122|NectriahaematococcampVI77-13-4
Diaporthe0G109890.1	3964	5	241	CYP149_5	491	4	221	93/240(38.75)	00:55:00	0.1	240	137	1e-32	gene=Diaporthe0G109890	sid|101339|pid|76842|hfid|1064|sfid|149|dbj|BAA92854.1|gi|7288162|taxonID|1126|Microcystisaeruginosa
Diaporthe0G109910.1	348	21	321	CYP102_906	1526	1204	1503	91/320(28.44)	00:39:00	00:12:00	320	75.1	3e-14	gene=Diaporthe0G109910	sid|43702|pid|30941|hfid|757|sfid|102|gb|ENH79942.1|gi|477528157|taxonID|1213857|ColletotrichumorbiculareMAFF240422
Diaporthe0G109930.1	1332	797	1323	CYP504_187	531	1	517	365/527(69.26)	01:23:00	00:02:00	527	788	0.0	gene=Diaporthe0G109930	sid|87058|pid|64485|hfid|1405|sfid|504|gi|630008067|taxonID|1229662|PestalotiopsisficiW106-1
Diaporthe0G110050.1	1576	551	972	CYP102_67	1052	662	1050	114/453(25.17)	00:43:00	00:21:00	453	95.1	4e-19	gene=Diaporthe0G110050	sid|57565|pid|40829|hfid|742|sfid|102|gi|518221983|taxonID|135735|Bacillusendophyticus
Diaporthe0G110090.1	248	1	157	CYP505_41	1390	1123	1302	45/181(24.86)	00:43:00	00:14:00	181	52.4	2e-07	gene=Diaporthe0G110090	sid|56762|pid|40220|hfid|1408|sfid|505|gb|ESZ94312.1|gi|563293982|taxonID|1432307|SclerotiniaborealisF-4157
Diaporthe0G110350.1	235	73	229	CYP504_174	773	613	759	42/157(26.75)	00:43:00	00:06:00	157	54.3	4e-08	gene=Diaporthe0G110350	sid|14346|pid|10536|hfid|1401|sfid|504|gi|615415516|taxonID|1287680|NeofusicoccumparvumUCRNP2
Diaporthe0G007680.1	667	133	646	CYP125_114	925	33	520	130/531(24.48)	00:41:00	00:11:00	531	92.0	8e-19	gene=Diaporthe0G007680	sid|73578|pid|53195|hfid|1003|sfid|125|gi|494087527|taxonID|208441|Amycolatopsisdecaplanina
Diaporthe0G007970.1	791	7	246	CYP51_6	1198	245	459	66/249(26.51)	00:45:00	00:17:00	249	80.5	4e-15	gene=Diaporthe0G007970	sid|86481|pid|63983|hfid|381|sfid|51|gb|KEQ58462.1|gi|662500826|taxonID|1043003|AureobasidiummelanogenumCBS110374
Diaporthe0G008270.1	472	129	460	CYP53_69	1115	651	989	93/353(26.35)	00:45:00	0.1	353	108	1e-24	gene=Diaporthe0G008270	sid|100108|pid|75725|hfid|443|sfid|53|gb|EGU84572.1|gi|342884354|taxonID|660025|FusariumoxysporumFo5176
Diaporthe0G008510.1	357	9	352	CYP65_6	841	504	841	87/356(24.44)	00:42:00	00:08:00	356	73.6	7e-14	gene=Diaporthe0G008510	sid|48178|pid|34222|hfid|512|sfid|65|gb|KDB20483.1|gi|633042971|taxonID|1215338|TrichophytoninterdigitaleMR816
Diaporthe0G008620.1	4611	119	590	CYP125_104	926	52	499	120/497(24.14)	0.4	00:15:00	497	63.5	5e-09	gene=Diaporthe0G008620	sid|73568|pid|53191|hfid|1003|sfid|125|gi|494724365|taxonID|285679|Micromonosporalupini
Diaporthe0G008640.1	1051	174	451	CYP125_110	942	150	440	79/300(26.33)	00:41:00	0.1	300	57.8	6e-08	gene=Diaporthe0G008640	sid|73574|pid|53194|hfid|1003|sfid|125|gi|517413015|taxonID|168697|Salinisporaarenicola
Diaporthe0G008730.1	551	14	550	CYP71_1316	547	8	541	184/546(33.70)	00:55:00	00:04:00	546	330	4e-105	gene=Diaporthe0G008730	sid|82020|pid|60245|hfid|548|sfid|71|gi|330931571|taxonID|861557|Pyrenophorateresf.teres0-1
Diaporthe0G008750.1	313	84	309	CYP504_177	781	527	772	68/264(25.76)	00:42:00	00:21:00	264	54.7	7e-08	gene=Diaporthe0G008750	sid|14348|pid|10538|hfid|1401|sfid|504|gi|629670177|taxonID|1287681|EutypalataUCREL1
Diaporthe0G009030.1	553	50	519	CYP2_42	533	21	514	192/495(38.79)	0.6	00:05:00	495	382	2e-125	gene=Diaporthe0G009030	sid|65179|pid|46575|hfid|58|sfid|2|gi|629721639|taxonID|655844|MetarhiziumanisopliaeARSEF23
Diaporthe0G009110.1	551	76	295	CYP53_90	1096	69	279	58/220(26.36)	00:47:00	00:04:00	220	72.8	6e-13	gene=Diaporthe0G009110	sid|103759|pid|79014|hfid|439|sfid|53|gi|46127417|gb|ESU15311.1|gi|558865228|taxonID|229533|FusariumgraminearumPH-1
Diaporthe0G009130.1	534	38	516	CYP2_966	611	35	503	178/479(37.16)	00:56:00	00:02:00	479	341	1e-108	gene=Diaporthe0G009130	sid|51834|pid|36686|hfid|20|sfid|2|gb|EFQ32842.1|gi|310797949|taxonID|645133|ColletotrichumgraminicolaM1.001
Diaporthe0G009980.1	534	3	532	CYP4_475	499	2	497	178/537(33.15)	0.5	00:09:00	537	275	8e-85	gene=Diaporthe0G009980	sid|93979|pid|70411|hfid|149|sfid|4|gb|KFA68407.1|gi|667726987|taxonID|1283841|StachybotryschlorohalonataIBT40285
Diaporthe0G010040.1	312	25	274	CYP578_49	786	521	771	72/278(25.90)	00:41:00	0.2	278	64.3	5e-11	gene=Diaporthe0G010040	sid|15834|pid|11583|hfid|1484|sfid|578|gi|629734940|taxonID|655844|MetarhiziumanisopliaeARSEF23
Diaporthe0G010350.1	548	73	505	CYP53_90	1096	67	457	92/435(21.15)	00:43:00	00:11:00	435	88.6	6e-18	gene=Diaporthe0G010350	sid|103759|pid|79014|hfid|439|sfid|53|gi|46127417|gb|ESU15311.1|gi|558865228|taxonID|229533|FusariumgraminearumPH-1
Diaporthe0G010520.1	980	82	238	CYP51_423	1326	471	648	53/180(29.44)	00:48:00	00:14:00	180	80.9	6e-15	gene=Diaporthe0G010520	sid|106463|pid|81436|hfid|375|sfid|51|gi|612056058|taxonID|13616|Monodelphisdomestica
Diaporthe0G010800.1	2614	20	223	CYP149_5	491	6	190	76/204(37.25)	00:52:00	00:09:00	204	124	1e-28	gene=Diaporthe0G010800	sid|101339|pid|76842|hfid|1064|sfid|149|dbj|BAA92854.1|gi|7288162|taxonID|1126|Microcystisaeruginosa
Diaporthe0G011270.1	523	33	517	CYP561_6	523	35	516	235/485(48.45)	01:05:00	00:01:00	485	489	1e-167	gene=Diaporthe0G011270	sid|90356|pid|67294|hfid|1459|sfid|561|gb|EXL76480.1|gi|591443934|taxonID|1089457|Fusariumoxysporumf.sp.conglutinansrace254008
Diaporthe0G011290.1	2566	28	275	CYP149_5	491	5	234	78/251(31.08)	00:42:00	0.1	251	91.3	4e-18	gene=Diaporthe0G011290	sid|101339|pid|76842|hfid|1064|sfid|149|dbj|BAA92854.1|gi|7288162|taxonID|1126|Microcystisaeruginosa
Diaporthe0G110850.1	923	497	887	CYP58_249	508	65	465	135/416(32.45)	00:51:00	0.1	416	173	2e-45	gene=Diaporthe0G110850	sid|108280|pid|83145|hfid|453|sfid|58|dbj|GAD93895.1|gi|557727479|taxonID|1356009|ByssochlamysspectabilisNo.5
Diaporthe0G111440.1	224	89	220	CYP504_174	773	638	763	38/132(28.79)	00:48:00	00:05:00	132	51.2	3e-07	gene=Diaporthe0G111440	sid|14346|pid|10536|hfid|1401|sfid|504|gi|615415516|taxonID|1287680|NeofusicoccumparvumUCRNP2
Diaporthe0G111750.1	2569	10	215	CYP149_5	491	4	190	76/207(36.71)	00:55:00	0.1	207	125	5e-29	gene=Diaporthe0G111750	sid|101339|pid|76842|hfid|1064|sfid|149|dbj|BAA92854.1|gi|7288162|taxonID|1126|Microcystisaeruginosa
Diaporthe0G111770.1	576	54	555	CYP52_161	537	17	535	323/522(61.88)	01:18:00	00:04:00	522	673	0.0	gene=Diaporthe0G111770	sid|86558|pid|64054|hfid|395|sfid|52|dbj|BAD83681.1|gi|57157397|taxonID|48100|Alternariasolani
Diaporthe0G111870.1	497	52	493	CYP53_90	1096	67	489	106/469(22.60)	00:41:00	00:16:00	469	63.9	3e-10	gene=Diaporthe0G111870	sid|103759|pid|79014|hfid|439|sfid|53|gi|46127417|gb|ESU15311.1|gi|558865228|taxonID|229533|FusariumgraminearumPH-1
Diaporthe0G111890.1	3390	3	233	CYP149_5	491	2	201	82/232(35.34)	0.5	00:14:00	232	114	1e-25	gene=Diaporthe0G111890	sid|101339|pid|76842|hfid|1064|sfid|149|dbj|BAA92854.1|gi|7288162|taxonID|1126|Microcystisaeruginosa
Diaporthe0G112100.1	2612	11	217	CYP149_5	491	2	190	76/209(36.36)	00:56:00	00:11:00	209	121	9e-28	gene=Diaporthe0G112100	sid|101339|pid|76842|hfid|1064|sfid|149|dbj|BAA92854.1|gi|7288162|taxonID|1126|Microcystisaeruginosa
Diaporthe0G112120.1	2747	445	657	CYP149_5	491	3	191	69/213(32.39)	00:48:00	00:11:00	213	99.8	9e-21	gene=Diaporthe0G112120	sid|101339|pid|76842|hfid|1064|sfid|149|dbj|BAA92854.1|gi|7288162|taxonID|1126|Microcystisaeruginosa
Diaporthe0G112360.1	516	18	510	CYP5080_87	524	15	524	159/518(30.69)	0.5	00:06:00	518	238	8e-71	gene=Diaporthe0G112360	sid|98943|pid|74650|hfid|1689|sfid|5080|gi|302917315|taxonID|660122|NectriahaematococcampVI77-13-4
Diaporthe0G112410.1	1108	967	1056	CYP108_124	441	331	420	30/90(33.33)	00:57:00	0	90	64.7	3e-10	gene=Diaporthe0G112410	sid|45161|pid|32050|hfid|944|sfid|108|gi|654459808|taxonID|84480|Amycolatopsisthermoflava
Diaporthe0G112720.1	521	6	520	CYP68_124	511	5	510	251/515(48.74)	01:06:00	00:02:00	515	515	1e-177	gene=Diaporthe0G112720	sid|61547|pid|43600|hfid|525|sfid|68|gi|596682545|taxonID|1213859|ColletotrichumgloeosporioidesNaragc5
Diaporthe0G112760.1	299	34	298	CYP71_1529	676	422	673	59/284(20.77)	0.4	00:18:00	284	60.5	8e-10	gene=Diaporthe0G112760	sid|70530|pid|50825|hfid|553|sfid|71|gi|302892481|taxonID|660122|NectriahaematococcampVI77-13-4
Diaporthe0G112840.1	264	29	258	CYP504_177	781	523	773	71/264(26.89)	00:44:00	00:18:00	264	63.5	4e-11	gene=Diaporthe0G112840	sid|14348|pid|10538|hfid|1401|sfid|504|gi|629670177|taxonID|1287681|EutypalataUCREL1
Diaporthe0G112870.1	503	51	400	CYP53_90	1096	71	392	92/352(26.14)	00:45:00	00:09:00	352	112	9e-26	gene=Diaporthe0G112870	sid|103759|pid|79014|hfid|439|sfid|53|gi|46127417|gb|ESU15311.1|gi|558865228|taxonID|229533|FusariumgraminearumPH-1
Diaporthe0G113070.1	494	117	484	CYP125_115	925	163	512	99/373(26.54)	00:42:00	00:08:00	373	104	2e-23	gene=Diaporthe0G113070	sid|73579|pid|53196|hfid|1003|sfid|125|gi|491297531|taxonID|36819|Amycolatopsisazurea
Diaporthe0G113090.1	606	15	184	CYP78_61	886	624	794	54/172(31.40)	0.5	00:02:00	172	68.6	1e-11	gene=Diaporthe0G113090	sid|88648|pid|65824|hfid|617|sfid|78|gb|EGU87652.1|gi|342888294|taxonID|660025|FusariumoxysporumFo5176
Diaporthe0G113320.1	517	1	505	CYP4_489	505	2	504	143/515(27.77)	00:48:00	00:04:00	515	221	2e-64	gene=Diaporthe0G113320	sid|28850|pid|21507|hfid|149|sfid|4|gb|ESU09715.1|gi|558859632|taxonID|229533|FusariumgraminearumPH-1
Diaporthe0G113470.1	526	61	497	CYP53_90	1096	61	477	138/441(31.29)	00:51:00	00:06:00	441	226	2e-63	gene=Diaporthe0G113470	sid|103759|pid|79014|hfid|439|sfid|53|gi|46127417|gb|ESU15311.1|gi|558865228|taxonID|229533|FusariumgraminearumPH-1
Diaporthe0G113640.1	589	254	351	CYP706_140	817	566	658	29/100(29.00)	0.5	00:09:00	100	49.7	9e-06	gene=Diaporthe0G113640	sid|17385|pid|12810|hfid|1590|sfid|706|gb|EXB54433.1|gi|587864834|taxonID|981085|Morusnotabilis
Diaporthe0G113660.1	344	1	341	CYP570_131	506	122	505	168/384(43.75)	01:01:00	00:11:00	384	331	1e-108	gene=Diaporthe0G113660	sid|68347|pid|49050|hfid|1477|sfid|570|emb|CCF37553.1|gi|380488184|taxonID|80884|Colletotrichumhigginsianum
Diaporthe0G113700.1	2589	11	248	CYP149_5	491	5	221	84/240(35.00)	00:53:00	0.1	240	125	4e-29	gene=Diaporthe0G113700	sid|101339|pid|76842|hfid|1064|sfid|149|dbj|BAA92854.1|gi|7288162|taxonID|1126|Microcystisaeruginosa
Diaporthe0G113750.1	2241	372	613	CYP149_5	491	6	221	80/246(32.52)	00:48:00	00:14:00	246	94.0	5e-19	gene=Diaporthe0G113750	sid|101339|pid|76842|hfid|1064|sfid|149|dbj|BAA92854.1|gi|7288162|taxonID|1126|Microcystisaeruginosa
Diaporthe0G113960.1	489	50	488	CYP53_90	1096	69	482	104/450(23.11)	0.4	0.1	450	70.5	2e-12	gene=Diaporthe0G113960	sid|103759|pid|79014|hfid|439|sfid|53|gi|46127417|gb|ESU15311.1|gi|558865228|taxonID|229533|FusariumgraminearumPH-1
Diaporthe0G113970.1	467	26	462	CYP3_238	507	74	504	224/443(50.56)	01:06:00	00:04:00	443	442	4e-150	gene=Diaporthe0G113970	sid|97440|pid|73353|hfid|80|sfid|3|gi|630029762|taxonID|1229662|PestalotiopsisficiW106-1
Diaporthe0G114000.1	1255	238	574	CYP125_110	942	156	470	83/351(23.65)	00:42:00	00:14:00	351	67.4	8e-11	gene=Diaporthe0G114000	sid|73574|pid|53194|hfid|1003|sfid|125|gi|517413015|taxonID|168697|Salinisporaarenicola
Diaporthe0G114040.1	547	1	546	CYP3_100	540	1	540	347/547(63.44)	01:18:00	00:01:00	547	742	0.0	gene=Diaporthe0G114040	sid|29888|pid|22333|hfid|85|sfid|3|gi|630010457|taxonID|1229662|PestalotiopsisficiW106-1
Diaporthe0G114130.1	1697	151	607	CYP125_104	926	65	516	122/480(25.42)	0.4	00:11:00	480	95.9	3e-19	gene=Diaporthe0G114130	sid|73568|pid|53191|hfid|1003|sfid|125|gi|494724365|taxonID|285679|Micromonosporalupini
Diaporthe0G114160.1	239	56	192	CYP504_174	773	600	740	46/142(32.39)	00:52:00	00:04:00	142	83.6	1e-17	gene=Diaporthe0G114160	sid|14346|pid|10536|hfid|1401|sfid|504|gi|615415516|taxonID|1287680|NeofusicoccumparvumUCRNP2
Diaporthe0G114440.1	410	36	304	CYP51_11	1217	267	474	65/274(23.72)	00:38:00	00:26:00	274	53.5	4e-07	gene=Diaporthe0G114440	sid|86485|pid|63985|hfid|381|sfid|51|gb|EMD85094.1|gi|451992614|taxonID|701091|BipolarismaydisC5
Diaporthe0G114460.1	2402	12	217	CYP149_5	491	5	190	77/207(37.20)	00:53:00	00:11:00	207	125	4e-29	gene=Diaporthe0G114460	sid|101339|pid|76842|hfid|1064|sfid|149|dbj|BAA92854.1|gi|7288162|taxonID|1126|Microcystisaeruginosa
Diaporthe0G114560.1	706	1	359	CYP58_48	527	151	509	213/359(59.33)	01:13:00	0	359	451	5e-150	gene=Diaporthe0G114560	sid|73185|pid|52889|hfid|458|sfid|58|gi|596697167|taxonID|1213859|ColletotrichumgloeosporioidesNaragc5
Diaporthe0G114740.1	215	38	201	CYP504_174	773	588	761	56/177(31.64)	00:49:00	00:09:00	177	77.4	8e-16	gene=Diaporthe0G114740	sid|14346|pid|10536|hfid|1401|sfid|504|gi|615415516|taxonID|1287680|NeofusicoccumparvumUCRNP2
Diaporthe0G114820.1	400	37	283	CYP58_282	744	25	257	82/247(33.20)	00:56:00	00:06:00	247	147	4e-38	gene=Diaporthe0G114820	sid|80991|pid|59393|hfid|469|sfid|58|gi|317157525|taxonID|510516|AspergillusoryzaeRIB40
Diaporthe0G115000.1	758	241	337	CYP51_423	1326	681	777	33/97(34.02)	00:57:00	0	97	59.3	1e-08	gene=Diaporthe0G115000	sid|106463|pid|81436|hfid|375|sfid|51|gi|612056058|taxonID|13616|Monodelphisdomestica
Diaporthe0G115090.1	857	58	283	CYP81_129	1825	1435	1664	66/249(26.51)	00:43:00	00:17:00	249	51.2	5e-06	gene=Diaporthe0G115090	sid|106489|pid|81460|hfid|637|sfid|81|emb|CBI33757.3|gi|296087383|taxonID|29760|Vitisvinifera
Diaporthe0G115150.1	996	325	478	CYP51_7	1204	394	528	50/156(32.05)	00:47:00	00:15:00	156	54.7	6e-07	gene=Diaporthe0G115150	sid|86480|pid|63982|hfid|381|sfid|51|gi|627837805|taxonID|930090|BipolarisoryzaeATCC44560
Diaporthe0G115270.1	511	7	510	CYP6_289	502	1	502	265/505(52.48)	01:12:00	00:01:00	505	566	0.0	gene=Diaporthe0G115270	sid|77456|pid|56461|hfid|250|sfid|6|gb|EXA30365.1|gi|587732649|taxonID|1080344|Fusariumoxysporumf.sp.pisiHDV247
Diaporthe0G115820.1	324	13	202	CYP58_282	744	24	253	62/230(26.96)	00:52:00	00:17:00	230	100	5e-23	gene=Diaporthe0G115820	sid|80991|pid|59393|hfid|469|sfid|58|gi|317157525|taxonID|510516|AspergillusoryzaeRIB40
Diaporthe0G115910.1	749	469	662	CYP51_9	1237	308	493	72/203(35.47)	00:53:00	00:13:00	203	111	1e-24	gene=Diaporthe0G115910	sid|86483|pid|63984|hfid|381|sfid|51|gi|628209341|taxonID|930089|Bipolariszeicola26-R-13
Diaporthe0G116130.1	503	16	501	CYP52_749	540	16	538	335/523(64.05)	01:19:00	00:07:00	523	719	0.0	gene=Diaporthe0G116130	sid|87704|pid|65033|hfid|423|sfid|52|gb|KFA48316.1|gi|667518951|taxonID|1280524|StachybotryschartarumIBT40293
Diaporthe0G116200.1	478	58	343	CYP51_6	1198	229	473	83/297(27.95)	0.4	00:21:00	297	100	4e-22	gene=Diaporthe0G116200	sid|86481|pid|63983|hfid|381|sfid|51|gb|KEQ58462.1|gi|662500826|taxonID|1043003|AureobasidiummelanogenumCBS110374
Diaporthe0G116310.1	653	9	271	CYP51_422	1260	272	550	87/287(30.31)	00:49:00	00:11:00	287	117	7e-27	gene=Diaporthe0G116310	sid|99192|pid|74874|hfid|381|sfid|51|gb|EEH02637.1|gi|225554338|taxonID|447093|AjellomycescapsulatusG186AR
Diaporthe0G116450.1	394	34	353	CYP51_420	1213	228	526	92/333(27.63)	00:44:00	00:14:00	333	100	2e-22	gene=Diaporthe0G116450	sid|99190|pid|74873|hfid|381|sfid|51|gb|EGC42569.1|gi|325089259|taxonID|544711|AjellomycescapsulatusH88
Diaporthe0G116560.1	645	18	267	CYP78_61	886	624	866	67/261(25.67)	00:45:00	00:11:00	261	73.9	3e-13	gene=Diaporthe0G116560	sid|88648|pid|65824|hfid|617|sfid|78|gb|EGU87652.1|gi|342888294|taxonID|660025|FusariumoxysporumFo5176
Diaporthe0G116920.1	478	12	476	CYP65_11	487	23	487	246/470(52.34)	01:12:00	00:02:00	470	494	8e-171	gene=Diaporthe0G116920	sid|84643|pid|62436|hfid|495|sfid|65|gb|EWG53831.1|gi|584144551|taxonID|334819|Fusariumverticillioides7600
Diaporthe0G117340.1	500	1	487	CYP3_284	528	10	526	181/532(34.02)	00:48:00	00:11:00	532	274	2e-84	gene=Diaporthe0G117340	sid|15757|pid|11517|hfid|111|sfid|3|gi|367028961|taxonID|573729|MyceliophthorathermophilaATCC42464
Diaporthe0G117410.1	516	1	515	CYP53_186	506	1	506	408/515(79.22)	01:27:00	00:02:00	515	839	0.0	gene=Diaporthe0G117410	sid|15492|pid|11315|hfid|439|sfid|53|emb|CCF44459.1|gi|380476894|taxonID|80884|Colletotrichumhigginsianum
Diaporthe0G117470.1	754	275	707	CYP53_90	1096	73	483	130/435(29.89)	00:49:00	00:06:00	435	221	6e-60	gene=Diaporthe0G117470	sid|103759|pid|79014|hfid|439|sfid|53|gi|46127417|gb|ESU15311.1|gi|558865228|taxonID|229533|FusariumgraminearumPH-1
Diaporthe0G117680.1	439	7	438	CYP551_21	522	4	521	297/519(57.23)	01:08:00	00:17:00	519	587	0.0	gene=Diaporthe0G117680	sid|91965|pid|68644|hfid|1452|sfid|551|gi|302667180|taxonID|663202|TrichophytonverrucosumHKI0517
Diaporthe0G117790.1	232	155	208	CYP504_174	773	685	738	25/54(46.30)	01:03:00	0	54	48.1	3e-06	gene=Diaporthe0G117790	sid|14346|pid|10536|hfid|1401|sfid|504|gi|615415516|taxonID|1287680|NeofusicoccumparvumUCRNP2
Diaporthe0G117860.1	395	26	310	CYP58_282	744	21	277	89/285(31.23)	00:52:00	0.1	285	141	5e-36	gene=Diaporthe0G117860	sid|80991|pid|59393|hfid|469|sfid|58|gi|317157525|taxonID|510516|AspergillusoryzaeRIB40
Diaporthe0G118290.1	499	13	393	CYP53_90	1096	10	428	81/438(18.49)	00:39:00	00:17:00	438	57.0	3e-08	gene=Diaporthe0G118290	sid|103759|pid|79014|hfid|439|sfid|53|gi|46127417|gb|ESU15311.1|gi|558865228|taxonID|229533|FusariumgraminearumPH-1
Diaporthe0G118590.1	488	4	488	CYP65_11	487	5	487	213/495(43.03)	01:01:00	00:04:00	495	388	4e-129	gene=Diaporthe0G118590	sid|84643|pid|62436|hfid|495|sfid|65|gb|EWG53831.1|gi|584144551|taxonID|334819|Fusariumverticillioides7600
Diaporthe0G118600.1	519	30	510	CYP4_472	499	26	498	157/486(32.30)	00:52:00	00:04:00	486	255	2e-77	gene=Diaporthe0G118600	sid|93976|pid|70410|hfid|149|sfid|4|gb|KFA81987.1|gi|667743649|taxonID|1283842|StachybotryschartarumIBT40288
Diaporthe0G118690.1	528	5	491	CYP53_69	1115	540	1018	162/497(32.60)	00:51:00	00:06:00	497	261	7e-76	gene=Diaporthe0G118690	sid|100108|pid|75725|hfid|443|sfid|53|gb|EGU84572.1|gi|342884354|taxonID|660025|FusariumoxysporumFo5176
Diaporthe0G118970.1	287	25	273	CYP504_177	781	511	775	88/270(32.59)	00:49:00	0.1	270	96.3	2e-21	gene=Diaporthe0G118970	sid|14348|pid|10538|hfid|1401|sfid|504|gi|629670177|taxonID|1287681|EutypalataUCREL1
Diaporthe0G119040.1	624	210	624	CYP102_757	1076	681	1074	121/436(27.75)	00:45:00	00:14:00	436	108	7e-24	gene=Diaporthe0G119040	sid|88136|pid|65390|hfid|759|sfid|102|gi|652462618|taxonID|1380353|GeodermatophilaceaebacteriumURHB0062
Diaporthe0G119050.1	524	70	520	CYP503_12	534	71	527	163/460(35.43)	00:58:00	00:03:00	460	295	7e-92	gene=Diaporthe0G119050	sid|93872|pid|70316|hfid|1398|sfid|503|gi|327292709|taxonID|559305|TrichophytonrubrumCBS118892
Diaporthe0G119270.1	545	7	542	CYP52_189	552	11	552	349/547(63.80)	01:18:00	00:03:00	547	694	0.0	gene=Diaporthe0G119270	sid|73602|pid|53217|hfid|412|sfid|52|gi|630010055|taxonID|1229662|PestalotiopsisficiW106-1
Diaporthe0G119310.1	459	1	455	CYP3_57	507	1	499	318/499(63.73)	01:19:00	00:09:00	499	687	0.0	gene=Diaporthe0G119310	sid|108787|pid|83620|hfid|116|sfid|3|gi|596703837|taxonID|1213859|ColletotrichumgloeosporioidesNaragc5
Diaporthe0G119330.1	2872	8	214	CYP149_5	491	3	190	79/208(37.98)	00:53:00	0.1	208	127	1e-29	gene=Diaporthe0G119330	sid|101339|pid|76842|hfid|1064|sfid|149|dbj|BAA92854.1|gi|7288162|taxonID|1126|Microcystisaeruginosa
Diaporthe0G119540.1	537	105	520	CYP512_125	503	97	481	156/417(37.41)	00:57:00	00:08:00	417	281	1e-86	gene=Diaporthe0G119540	sid|80413|pid|58875|hfid|1422|sfid|512|gi|618815091|taxonID|721885|StereumhirsutumFP-91666SS1
Diaporthe0G119620.1	498	19	497	CYP5080_23	492	3	489	168/494(34.01)	00:52:00	00:04:00	494	271	9e-84	gene=Diaporthe0G119620	sid|99894|pid|75521|hfid|1686|sfid|5080|gi|255956899|taxonID|500485|PenicilliumrubensWisconsin54-1255
Diaporthe0G119900.1	1188	814	1094	CYP51_422	1260	279	540	87/299(29.10)	00:45:00	00:18:00	299	90.9	6e-18	gene=Diaporthe0G119900	sid|99192|pid|74874|hfid|381|sfid|51|gb|EEH02637.1|gi|225554338|taxonID|447093|AjellomycescapsulatusG186AR
Diaporthe0G120410.1	543	37	338	CYP51_6	1198	262	532	92/333(27.63)	00:44:00	00:28:00	333	97.4	1e-20	gene=Diaporthe0G120410	sid|86481|pid|63983|hfid|381|sfid|51|gb|KEQ58462.1|gi|662500826|taxonID|1043003|AureobasidiummelanogenumCBS110374
Diaporthe0G120470.1	504	11	498	CYP3_388	495	6	492	297/488(60.86)	01:19:00	0	488	656	0.0	gene=Diaporthe0G120470	sid|94315|pid|70719|hfid|94|sfid|3|gi|615440152|taxonID|1445577|ColletotrichumfioriniaePJ7
Diaporthe0G120760.1	629	122	614	CYP5080_128	507	18	504	187/505(37.03)	00:51:00	00:06:00	505	295	4e-91	gene=Diaporthe0G120760	sid|109580|pid|84355|hfid|1691|sfid|5080|gb|ETN46867.1|gi|568124282|taxonID|1220924|CyphellophoraeuropaeaCBS101466
Diaporthe0G120890.1	1626	782	919	CYP51_6	1198	342	463	46/140(32.86)	00:54:00	00:14:00	140	77.0	2e-13	gene=Diaporthe0G120890	sid|86481|pid|63983|hfid|381|sfid|51|gb|KEQ58462.1|gi|662500826|taxonID|1043003|AureobasidiummelanogenumCBS110374
Diaporthe0G121790.1	555	37	526	CYP620_300	508	34	504	171/500(34.20)	00:51:00	00:08:00	500	268	7e-82	gene=Diaporthe0G121790	sid|82376|pid|60531|hfid|1495|sfid|620|gi|599366686|taxonID|650164|PhanerochaetecarnosaHHB-10118-sp
Diaporthe0G122670.1	520	1	504	CYP4_475	499	1	490	151/510(29.61)	00:49:00	00:05:00	510	221	1e-64	gene=Diaporthe0G122670	sid|93979|pid|70411|hfid|149|sfid|4|gb|KFA68407.1|gi|667726987|taxonID|1283841|StachybotryschlorohalonataIBT40285
Diaporthe0G123060.1	556	31	550	CYP71_105	530	17	527	204/529(38.56)	00:55:00	00:05:00	529	347	8e-112	gene=Diaporthe0G123060	sid|84255|pid|62132|hfid|569|sfid|71|gi|238497407|taxonID|332952|AspergillusflavusNRRL3357
Diaporthe0G123230.1	533	50	530	CYP53_90	1096	65	537	121/510(23.73)	00:45:00	00:13:00	510	127	2e-30	gene=Diaporthe0G123230	sid|103759|pid|79014|hfid|439|sfid|53|gi|46127417|gb|ESU15311.1|gi|558865228|taxonID|229533|FusariumgraminearumPH-1
Diaporthe0G123310.1	518	19	515	CYP68_121	518	15	506	234/497(47.08)	01:07:00	00:01:00	497	465	3e-158	gene=Diaporthe0G123310	sid|61544|pid|43597|hfid|525|sfid|68|emb|CCF39176.1|gi|380485723|taxonID|80884|Colletotrichumhigginsianum
Diaporthe0G123500.1	548	10	545	CYP98_17	550	12	541	368/536(68.66)	01:22:00	00:01:00	536	778	0.0	gene=Diaporthe0G123500	sid|94847|pid|71148|hfid|736|sfid|98|gb|EKG11933.1|gi|407918664|taxonID|1126212|MacrophominaphaseolinaMS6
Diaporthe0G124360.1	2518	74	292	CYP149_5	491	4	203	76/221(34.39)	00:52:00	0.1	221	117	1e-26	gene=Diaporthe0G124360	sid|101339|pid|76842|hfid|1064|sfid|149|dbj|BAA92854.1|gi|7288162|taxonID|1126|Microcystisaeruginosa
Diaporthe0G124450.1	512	3	510	CYP52_277	504	1	502	361/508(71.06)	01:22:00	00:01:00	508	747	0.0	gene=Diaporthe0G124450	sid|33022|pid|24017|hfid|390|sfid|52|gb|KEY76523.1|gi|666428874|taxonID|1476192|Aspergillusfumigatusvar.RP-2014
Diaporthe0G124990.1	519	142	505	CYP125_112	942	162	508	99/371(26.68)	00:43:00	00:08:00	371	103	5e-23	gene=Diaporthe0G124990	sid|73576|pid|53194|hfid|1003|sfid|125|gi|648592643|taxonID|168697|Salinisporaarenicola
Diaporthe0G125040.1	497	55	495	CYP53_90	1096	67	484	98/461(21.26)	00:42:00	00:14:00	461	69.7	4e-12	gene=Diaporthe0G125040	sid|103759|pid|79014|hfid|439|sfid|53|gi|46127417|gb|ESU15311.1|gi|558865228|taxonID|229533|FusariumgraminearumPH-1
Diaporthe0G125140.1	582	12	552	CYP526_36	579	20	572	174/574(30.31)	00:48:00	00:09:00	574	254	3e-75	gene=Diaporthe0G125140	sid|96479|pid|72527|hfid|1439|sfid|526|gb|KEQ70200.1|gi|662512626|taxonID|1043004|AureobasidiumnamibiaeCBS147.97
Diaporthe0G125400.1	453	24	446	CYP53_69	1115	556	992	153/441(34.69)	00:54:00	00:05:00	441	252	2e-73	gene=Diaporthe0G125400	sid|100108|pid|75725|hfid|443|sfid|53|gb|EGU84572.1|gi|342884354|taxonID|660025|FusariumoxysporumFo5176
Diaporthe0G125550.1	939	454	934	CYP620_462	525	42	522	275/484(56.82)	01:17:00	00:01:00	484	605	0.0	gene=Diaporthe0G125550	sid|79706|pid|58303|hfid|1496|sfid|620|gi|595784608|taxonID|694068|FomitiporiamediterraneaMF3/22
Diaporthe0G125650.1	361	24	301	CYP58_282	744	27	298	105/286(36.71)	0.6	00:08:00	286	184	2e-51	gene=Diaporthe0G125650	sid|80991|pid|59393|hfid|469|sfid|58|gi|317157525|taxonID|510516|AspergillusoryzaeRIB40
Diaporthe0G125890.1	707	367	609	CYP578_49	786	523	770	68/258(26.36)	00:43:00	0.1	258	63.5	6e-10	gene=Diaporthe0G125890	sid|15834|pid|11583|hfid|1484|sfid|578|gi|629734940|taxonID|655844|MetarhiziumanisopliaeARSEF23
Diaporthe0G126250.1	420	72	366	CYP51_8	1236	269	536	95/310(30.65)	00:47:00	00:18:00	310	112	6e-26	gene=Diaporthe0G126250	sid|86482|pid|63984|hfid|381|sfid|51|gb|EUN26126.1|gi|578488685|taxonID|930091|BipolarisvictoriaeFI3
Diaporthe0G126580.1	1747	868	1341	CYP65_53	504	30	496	265/474(55.91)	01:14:00	00:01:00	474	561	0.0	gene=Diaporthe0G126580	sid|80732|pid|59156|hfid|515|sfid|65|gb|ENH88689.1|gi|477537229|taxonID|1213857|ColletotrichumorbiculareMAFF240422
Diaporthe0G126600.1	529	19	528	CYP68_120	519	17	519	216/517(41.78)	01:01:00	00:04:00	517	404	2e-134	gene=Diaporthe0G126600	sid|61543|pid|43596|hfid|525|sfid|68|gi|596673092|taxonID|1213859|ColletotrichumgloeosporioidesNaragc5
Diaporthe0G126640.1	2533	41	247	CYP149_5	491	2	190	71/207(34.30)	00:51:00	00:09:00	207	110	2e-24	gene=Diaporthe0G126640	sid|101339|pid|76842|hfid|1064|sfid|149|dbj|BAA92854.1|gi|7288162|taxonID|1126|Microcystisaeruginosa
Diaporthe0G127100.1	530	12	526	CYP5080_75	513	8	508	205/522(39.27)	00:56:00	00:05:00	522	358	1e-116	gene=Diaporthe0G127100	sid|74908|pid|54319|hfid|1689|sfid|5080|gb|EMD87067.1|gi|451994597|taxonID|701091|BipolarismaydisC5
Diaporthe0G127170.1	534	81	515	CYP125_104	926	84	510	121/453(26.71)	00:45:00	0.1	453	121	2e-28	gene=Diaporthe0G127170	sid|73568|pid|53191|hfid|1003|sfid|125|gi|494724365|taxonID|285679|Micromonosporalupini
Diaporthe0G127420.1	964	440	927	CYP65_339	490	1	488	329/489(67.28)	01:21:00	0	489	714	0.0	gene=Diaporthe0G127420	sid|87022|pid|64449|hfid|494|sfid|65|gi|615473682|taxonID|1445577|ColletotrichumfioriniaePJ7
Diaporthe0G127590.1	1068	5	515	CYP52_803	546	12	524	265/517(51.26)	01:07:00	00:02:00	517	524	2e-173	gene=Diaporthe0G127590	sid|101123|pid|76641|hfid|420|sfid|52|gb|KFA55159.1|gi|667526791|taxonID|1280524|StachybotryschartarumIBT40293
Diaporthe0G127940.1	529	381	476	CYP3_29	533	436	525	34/96(35.42)	0.5	00:06:00	96	50.4	4e-06	gene=Diaporthe0G127940	sid|77646|pid|56625|hfid|96|sfid|3|gb|KFA80071.1|gi|667741240|taxonID|1283842|StachybotryschartarumIBT40288
Diaporthe0G128170.1	520	42	520	CYP65_75	528	41	528	223/492(45.33)	01:03:00	00:03:00	492	463	3e-157	gene=Diaporthe0G128170	sid|59817|pid|42246|hfid|501|sfid|65|emb|CAH64679.1|gi|57337317|taxonID|40559|Botrytiscinerea|emb|CCD51883.1|gi|347837311|taxonID|999810|BotrytiscinereaT4
Diaporthe0G128350.1	545	10	266	CYP78_61	886	624	872	79/258(30.62)	00:51:00	00:04:00	258	100	1e-21	gene=Diaporthe0G128350	sid|88648|pid|65824|hfid|617|sfid|78|gb|EGU87652.1|gi|342888294|taxonID|660025|FusariumoxysporumFo5176
Diaporthe0G128440.1	559	85	550	CYP58_252	512	14	512	184/505(36.44)	00:55:00	00:09:00	505	333	2e-106	gene=Diaporthe0G128440	sid|51907|pid|36751|hfid|453|sfid|58|gi|628256806|taxonID|1182541|CaproniacoronataCBS617.96
Diaporthe0G128470.1	625	29	267	CYP504_177	781	511	765	71/259(27.41)	00:42:00	00:09:00	259	61.6	2e-09	gene=Diaporthe0G128470	sid|14348|pid|10538|hfid|1401|sfid|504|gi|629670177|taxonID|1287681|EutypalataUCREL1
Diaporthe0G128580.1	456	31	349	CYP53_90	1096	57	364	85/321(26.48)	00:47:00	00:05:00	321	100	5e-22	gene=Diaporthe0G128580	sid|103759|pid|79014|hfid|439|sfid|53|gi|46127417|gb|ESU15311.1|gi|558865228|taxonID|229533|FusariumgraminearumPH-1
Diaporthe0G128590.1	474	8	463	CYP53_90	1096	58	501	104/468(22.22)	00:44:00	00:08:00	468	127	1e-30	gene=Diaporthe0G128590	sid|103759|pid|79014|hfid|439|sfid|53|gi|46127417|gb|ESU15311.1|gi|558865228|taxonID|229533|FusariumgraminearumPH-1
Diaporthe0G128650.1	527	22	469	CYP570_135	508	21	470	195/451(43.24)	01:07:00	00:01:00	451	415	1e-138	gene=Diaporthe0G128650	sid|68350|pid|49053|hfid|1477|sfid|570|gb|EFQ32837.1|gi|310797944|taxonID|645133|ColletotrichumgraminicolaM1.001
Diaporthe0G129030.1	501	35	374	CYP53_90	1096	64	391	87/341(25.51)	00:43:00	00:04:00	341	85.9	3e-17	gene=Diaporthe0G129030	sid|103759|pid|79014|hfid|439|sfid|53|gi|46127417|gb|ESU15311.1|gi|558865228|taxonID|229533|FusariumgraminearumPH-1
Diaporthe0G129230.1	492	37	458	CYP53_90	1096	73	478	95/430(22.09)	00:44:00	00:07:00	430	119	4e-28	gene=Diaporthe0G129230	sid|103759|pid|79014|hfid|439|sfid|53|gi|46127417|gb|ESU15311.1|gi|558865228|taxonID|229533|FusariumgraminearumPH-1
Diaporthe0G129270.1	543	1	541	CYP98_78	542	1	541	457/541(84.47)	01:31:00	0	541	964	0.0	gene=Diaporthe0G129270	sid|80983|pid|59385|hfid|735|sfid|98|gi|302887400|taxonID|660122|NectriahaematococcampVI77-13-4
Diaporthe0G129340.1	347	3	347	CYP2_25	813	7	332	146/351(41.60)	00:58:00	00:09:00	351	240	3e-71	gene=Diaporthe0G129340	sid|83959|pid|61879|hfid|58|sfid|2|dbj|GAD93503.1|gi|557727923|taxonID|1356009|ByssochlamysspectabilisNo.5
Diaporthe0G129360.1	496	27	496	CYP506_12	513	32	511	172/485(35.46)	01:01:00	00:04:00	485	331	2e-106	gene=Diaporthe0G129360	sid|62385|pid|44298|hfid|1416|sfid|506|gb|EYB34288.1|gi|596555269|taxonID|5518|Fusariumgraminearum
Diaporthe0G129790.1	549	41	504	CYP5080_111	530	26	508	148/488(30.33)	0.5	00:06:00	488	242	1e-71	gene=Diaporthe0G129790	sid|90261|pid|67214|hfid|1691|sfid|5080|gi|628283110|taxonID|1182544|CladophialophorayegresiiCBS114405
Diaporthe0G130010.1	598	422	525	CYP749_142	543	133	223	38/108(35.19)	00:48:00	00:19:00	108	52.4	1e-06	gene=Diaporthe0G130010	sid|19929|pid|15005|hfid|1658|sfid|749|gi|658062391|taxonID|3750|Malusdomestica
Diaporthe0G130180.1	542	15	542	CYP504_138	553	26	553	459/528(86.93)	01:35:00	0	528	984	0.0	gene=Diaporthe0G130180	sid|14310|pid|10502|hfid|1401|sfid|504|gi|615436715|taxonID|1445577|ColletotrichumfioriniaePJ7
Diaporthe0G130240.1	908	197	503	CYP125_110	942	157	441	102/316(32.28)	00:45:00	00:13:00	316	84.3	3e-16	gene=Diaporthe0G130240	sid|73574|pid|53194|hfid|1003|sfid|125|gi|517413015|taxonID|168697|Salinisporaarenicola
Diaporthe0G130590.1	514	1	513	CYP65_85	513	1	512	399/513(77.78)	01:28:00	0	513	842	0.0	gene=Diaporthe0G130590	sid|99263|pid|74943|hfid|501|sfid|65|gb|EFQ31209.1|gi|310795748|taxonID|645133|ColletotrichumgraminicolaM1.001
Diaporthe0G130820.1	210	40	188	CYP504_174	773	589	742	47/157(29.94)	0.5	00:07:00	157	70.1	2e-13	gene=Diaporthe0G130820	sid|14346|pid|10536|hfid|1401|sfid|504|gi|615415516|taxonID|1287680|NeofusicoccumparvumUCRNP2
Diaporthe0G131390.1	501	9	497	CYP3_388	495	6	492	276/491(56.21)	01:13:00	00:01:00	491	579	0.0	gene=Diaporthe0G131390	sid|94315|pid|70719|hfid|94|sfid|3|gi|615440152|taxonID|1445577|ColletotrichumfioriniaePJ7
Diaporthe0G131450.1	585	67	484	CYP53_90	1096	21	424	82/425(19.29)	00:43:00	00:07:00	425	69.7	5e-12	gene=Diaporthe0G131450	sid|103759|pid|79014|hfid|439|sfid|53|gi|46127417|gb|ESU15311.1|gi|558865228|taxonID|229533|FusariumgraminearumPH-1
Diaporthe0G131760.1	562	6	499	CYP3_139	515	11	498	176/501(35.13)	00:56:00	00:04:00	501	324	8e-103	gene=Diaporthe0G131760	sid|72991|pid|52753|hfid|102|sfid|3|gb|EPS26280.1|gi|525580030|taxonID|933388|Penicilliumoxalicum114-2
Diaporthe0G131780.1	1042	233	317	CYP102_906	1526	1289	1371	32/86(37.21)	00:53:00	00:05:00	86	58.5	4e-08	gene=Diaporthe0G131780	sid|43702|pid|30941|hfid|757|sfid|102|gb|ENH79942.1|gi|477528157|taxonID|1213857|ColletotrichumorbiculareMAFF240422
Diaporthe0G131900.1	251	71	224	CYP504_174	773	615	751	44/156(28.21)	00:45:00	00:13:00	156	54.3	5e-08	gene=Diaporthe0G131900	sid|14346|pid|10536|hfid|1401|sfid|504|gi|615415516|taxonID|1287680|NeofusicoccumparvumUCRNP2
Diaporthe0G132210.1	1469	69	545	CYP53_90	1096	70	518	104/479(21.71)	00:42:00	00:07:00	479	112	2e-24	gene=Diaporthe0G132210	sid|103759|pid|79014|hfid|439|sfid|53|gi|46127417|gb|ESU15311.1|gi|558865228|taxonID|229533|FusariumgraminearumPH-1
Diaporthe0G132870.1	513	5	511	CYP5080_85	509	1	506	228/517(44.10)	01:03:00	00:04:00	517	438	6e-148	gene=Diaporthe0G132870	sid|98544|pid|74288|hfid|1689|sfid|5080|gb|EYB29844.1|gi|596550265|taxonID|5518|Fusariumgraminearum
Diaporthe0G133090.1	1861	1571	1779	CYP51_422	1260	277	479	71/213(33.33)	00:51:00	00:07:00	213	108	4e-23	gene=Diaporthe0G133090	sid|99192|pid|74874|hfid|381|sfid|51|gb|EEH02637.1|gi|225554338|taxonID|447093|AjellomycescapsulatusG186AR
Diaporthe0G133310.1	486	29	466	CYP53_90	1096	65	476	98/442(22.17)	0.4	00:08:00	442	80.1	2e-15	gene=Diaporthe0G133310	sid|103759|pid|79014|hfid|439|sfid|53|gi|46127417|gb|ESU15311.1|gi|558865228|taxonID|229533|FusariumgraminearumPH-1
Diaporthe0G134000.1	937	580	802	CYP51_11	1217	278	474	63/228(27.63)	00:49:00	00:16:00	228	80.5	7e-15	gene=Diaporthe0G134000	sid|86485|pid|63985|hfid|381|sfid|51|gb|EMD85094.1|gi|451992614|taxonID|701091|BipolarismaydisC5
Diaporthe0G134040.1	2015	395	610	CYP149_5	491	6	203	79/218(36.24)	0.5	0.1	218	119	2e-27	gene=Diaporthe0G134040	sid|101339|pid|76842|hfid|1064|sfid|149|dbj|BAA92854.1|gi|7288162|taxonID|1126|Microcystisaeruginosa
Diaporthe0G134390.1	494	35	394	CYP53_90	1096	68	429	81/382(21.20)	0.4	00:11:00	382	53.9	3e-07	gene=Diaporthe0G134390	sid|103759|pid|79014|hfid|439|sfid|53|gi|46127417|gb|ESU15311.1|gi|558865228|taxonID|229533|FusariumgraminearumPH-1
Diaporthe0G134410.1	545	1	524	CYP83_27	552	10	542	174/562(30.96)	00:48:00	00:12:00	562	268	2e-81	gene=Diaporthe0G134410	sid|70244|pid|50591|hfid|661|sfid|83|gi|242796411|taxonID|441959|TalaromycesstipitatusATCC10500
Diaporthe0G134590.1	227	1	214	CYP505_41	1390	1123	1356	83/239(34.73)	00:56:00	00:13:00	239	145	1e-38	gene=Diaporthe0G134590	sid|56762|pid|40220|hfid|1408|sfid|505|gb|ESZ94312.1|gi|563293982|taxonID|1432307|SclerotiniaborealisF-4157
Diaporthe0G134700.1	557	14	557	CYP5_206	581	10	570	201/567(35.45)	00:55:00	00:05:00	567	353	4e-113	gene=Diaporthe0G134700	sid|81108|pid|59505|hfid|188|sfid|5|gi|628337288|taxonID|1182543|CladophialophorapsammophilaCBS110553
Diaporthe0G134720.1	1985	719	909	CYP51_422	1260	261	459	65/202(32.18)	00:51:00	00:07:00	202	90.1	2e-17	gene=Diaporthe0G134720	sid|99192|pid|74874|hfid|381|sfid|51|gb|EEH02637.1|gi|225554338|taxonID|447093|AjellomycescapsulatusG186AR
Diaporthe0G134840.1	947	11	903	CYP53_91	1286	16	841	389/951(40.90)	00:54:00	00:19:00	951	604	0.0	gene=Diaporthe0G134840	sid|50626|pid|35797|hfid|439|sfid|53|gb|EQL37405.1|gi|531986818|taxonID|447095|AjellomycesdermatitidisATCC26199
Diaporthe0G134960.1	349	3	346	CYP65_6	841	495	836	90/361(24.93)	00:43:00	0.1	361	87.8	2e-18	gene=Diaporthe0G134960	sid|48178|pid|34222|hfid|512|sfid|65|gb|KDB20483.1|gi|633042971|taxonID|1215338|TrichophytoninterdigitaleMR816
Diaporthe0G135150.1	478	106	449	CYP53_90	1096	165	478	85/350(24.29)	00:42:00	00:12:00	350	87.0	1e-17	gene=Diaporthe0G135150	sid|103759|pid|79014|hfid|439|sfid|53|gi|46127417|gb|ESU15311.1|gi|558865228|taxonID|229533|FusariumgraminearumPH-1
Diaporthe0G135320.1	544	33	537	CYP68_24	524	23	514	203/509(39.88)	01:01:00	00:04:00	509	387	3e-127	gene=Diaporthe0G135320	sid|99952|pid|75578|hfid|520|sfid|68|gi|261204397|taxonID|559298|AjellomycesdermatitidisSLH14081
Diaporthe0G135390.1	524	30	519	CYP561_7	523	26	517	258/496(52.02)	01:12:00	00:02:00	496	559	0.0	gene=Diaporthe0G135390	sid|90357|pid|67294|hfid|1459|sfid|561|gb|EXK80219.1|gi|590052695|taxonID|1089458|Fusariumoxysporumf.sp.raphani54005
Diaporthe0G135460.1	262	139	258	CYP504_177	781	654	773	39/124(31.45)	00:53:00	00:06:00	124	56.2	1e-08	gene=Diaporthe0G135460	sid|14348|pid|10538|hfid|1401|sfid|504|gi|629670177|taxonID|1287681|EutypalataUCREL1
Diaporthe0G135630.1	2509	31	516	CYP76_355	540	25	507	220/487(45.17)	01:04:00	00:01:00	487	433	5e-133	gene=Diaporthe0G135630	sid|84153|pid|62050|hfid|601|sfid|76|gi|628300959|taxonID|1182543|CladophialophorapsammophilaCBS110553
Diaporthe0G135880.1	516	5	461	CYP53_90	1096	19	450	110/475(23.16)	00:44:00	00:13:00	475	107	7e-24	gene=Diaporthe0G135880	sid|103759|pid|79014|hfid|439|sfid|53|gi|46127417|gb|ESU15311.1|gi|558865228|taxonID|229533|FusariumgraminearumPH-1
Diaporthe0G136140.1	511	46	498	CYP53_90	1096	67	508	129/472(27.33)	00:49:00	0.1	472	172	4e-45	gene=Diaporthe0G136140	sid|103759|pid|79014|hfid|439|sfid|53|gi|46127417|gb|ESU15311.1|gi|558865228|taxonID|229533|FusariumgraminearumPH-1
Diaporthe0G136180.1	493	46	411	CYP53_90	1096	71	424	77/367(20.98)	0.4	00:04:00	367	87.4	1e-17	gene=Diaporthe0G136180	sid|103759|pid|79014|hfid|439|sfid|53|gi|46127417|gb|ESU15311.1|gi|558865228|taxonID|229533|FusariumgraminearumPH-1
Diaporthe0G136200.1	523	13	522	CYP512_12	550	30	548	193/536(36.01)	00:54:00	00:08:00	536	296	3e-92	gene=Diaporthe0G136200	sid|82947|pid|61031|hfid|1421|sfid|512|gb|EMD34618.1|gi|449543643|taxonID|914234|CeriporiopsissubvermisporaB
Diaporthe0G136240.1	497	10	494	CYP65_181	511	26	508	290/486(59.67)	01:16:00	00:01:00	486	627	0.0	gene=Diaporthe0G136240	sid|79723|pid|58318|hfid|500|sfid|65|gi|573980693|taxonID|983644|CordycepsmilitarisCM01
Diaporthe0G136250.1	775	15	462	CYP65_314	517	56	502	272/448(60.71)	01:17:00	0	448	587	0.0	gene=Diaporthe0G136250	sid|63577|pid|45233|hfid|504|sfid|65|gb|ENH86764.1|gi|477535241|taxonID|1213857|ColletotrichumorbiculareMAFF240422
Diaporthe0G136360.1	507	51	453	CYP53_90	1096	88	482	95/425(22.35)	00:38:00	00:12:00	425	87.0	1e-17	gene=Diaporthe0G136360	sid|103759|pid|79014|hfid|439|sfid|53|gi|46127417|gb|ESU15311.1|gi|558865228|taxonID|229533|FusariumgraminearumPH-1
Diaporthe0G136450.1	679	33	538	CYP623_9	530	34	530	171/518(33.01)	00:53:00	00:06:00	518	277	2e-83	gene=Diaporthe0G136450	sid|59587|pid|42145|hfid|1554|sfid|623|gi|631239130|taxonID|1286976|TogniniaminimaUCRPA7
Diaporthe0G136520.1	1162	643	1162	CYP68_121	518	15	518	252/521(48.37)	01:07:00	00:03:00	521	504	4e-165	gene=Diaporthe0G136520	sid|61544|pid|43597|hfid|525|sfid|68|emb|CCF39176.1|gi|380485723|taxonID|80884|Colletotrichumhigginsianum
Diaporthe0G136690.1	519	56	516	CYP512_12	550	100	547	164/473(34.67)	00:56:00	00:08:00	473	261	4e-79	gene=Diaporthe0G136690	sid|82947|pid|61031|hfid|1421|sfid|512|gb|EMD34618.1|gi|449543643|taxonID|914234|CeriporiopsissubvermisporaB
Diaporthe0G136750.1	315	128	312	CYP503_11	706	534	704	76/186(40.86)	00:58:00	00:09:00	186	139	3e-36	gene=Diaporthe0G136750	sid|93871|pid|70316|hfid|1398|sfid|503|gi|302502804|taxonID|663331|ArthrodermabenhamiaeCBS112371
Diaporthe0G136790.1	465	4	458	CYP65_71	493	40	491	153/462(33.12)	00:52:00	00:04:00	462	261	4e-80	gene=Diaporthe0G136790	sid|87881|pid|65180|hfid|510|sfid|65|gi|156054726|taxonID|665079|Sclerotiniasclerotiorum1980UF-70
Diaporthe0G136830.1	356	39	136	CYP71_1529	676	422	520	32/99(32.32)	00:54:00	00:01:00	99	55.8	4e-08	gene=Diaporthe0G136830	sid|70530|pid|50825|hfid|553|sfid|71|gi|302892481|taxonID|660122|NectriahaematococcampVI77-13-4
Diaporthe0G136920.1	491	11	488	CYP5262_3	522	26	514	151/505(29.90)	0.5	00:09:00	505	199	2e-56	gene=Diaporthe0G136920	sid|15173|pid|11058|hfid|1695|sfid|5262|gi|629734782|taxonID|655844|MetarhiziumanisopliaeARSEF23
Diaporthe0G137020.1	514	26	514	CYP65_75	528	31	528	199/505(39.41)	00:57:00	00:05:00	505	365	4e-119	gene=Diaporthe0G137020	sid|59817|pid|42246|hfid|501|sfid|65|emb|CAH64679.1|gi|57337317|taxonID|40559|Botrytiscinerea|emb|CCD51883.1|gi|347837311|taxonID|999810|BotrytiscinereaT4
Diaporthe0G137100.1	729	48	261	CYP504_177	781	540	780	63/250(25.20)	00:44:00	00:18:00	250	53.5	7e-07	gene=Diaporthe0G137100	sid|14348|pid|10538|hfid|1401|sfid|504|gi|629670177|taxonID|1287681|EutypalataUCREL1
Diaporthe0G137990.1	1573	642	1155	CYP3_320	534	9	533	264/528(50.00)	01:07:00	00:03:00	528	509	2e-163	gene=Diaporthe0G137990	sid|59963|pid|42369|hfid|84|sfid|3|gi|336273114|taxonID|771870|Sordariamacrosporak-hell
Diaporthe0G138150.1	555	5	554	CYP82_36	550	1	550	416/550(75.64)	01:28:00	0	550	899	0.0	gene=Diaporthe0G138150	sid|15566|pid|11368|hfid|657|sfid|82|gi|302415555|taxonID|526221|VerticilliumalfalfaeVaMs.102
Diaporthe0G138160.1	461	200	437	CYP645_20	551	224	441	63/245(25.71)	0.4	00:14:00	245	54.3	2e-07	gene=Diaporthe0G138160	sid|16181|pid|11851|hfid|1559|sfid|645|gb|EHK40710.1|gi|358391306|taxonID|452589|TrichodermaatrovirideIMI206040
Diaporthe0G138370.1	403	1	403	CYP55_47	403	1	403	372/403(92.31)	01:37:00	0	403	778	0.0	gene=Diaporthe0G138370	sid|29142|pid|21776|hfid|445|sfid|55|gi|596671744|taxonID|1213859|ColletotrichumgloeosporioidesNaragc5
Diaporthe0G138390.1	685	98	684	CYP5_209	564	2	564	235/600(39.17)	00:54:00	00:08:00	600	382	7e-123	gene=Diaporthe0G138390	sid|81112|pid|59509|hfid|188|sfid|5|gb|EHY53336.1|gi|378726877|taxonID|858893|ExophialadermatitidisNIH/UT8656
Diaporthe0G138490.1	668	555	648	CYP51_420	1213	351	436	41/95(43.16)	00:52:00	00:11:00	95	62.0	2e-09	gene=Diaporthe0G138490	sid|99190|pid|74873|hfid|381|sfid|51|gb|EGC42569.1|gi|325089259|taxonID|544711|AjellomycescapsulatusH88
Diaporthe0G139100.1	517	218	437	CYP53_71	1159	128	345	60/225(26.67)	00:45:00	00:05:00	225	56.6	6e-08	gene=Diaporthe0G139100	sid|68633|pid|49262|hfid|443|sfid|53|gb|EWY82992.1|gi|587660624|taxonID|909455|FusariumoxysporumFOSC3-a
Diaporthe0G139140.1	515	53	273	CYP53_90	1096	68	279	47/221(21.27)	00:45:00	00:04:00	221	58.2	2e-08	gene=Diaporthe0G139140	sid|103759|pid|79014|hfid|439|sfid|53|gi|46127417|gb|ESU15311.1|gi|558865228|taxonID|229533|FusariumgraminearumPH-1
Diaporthe0G139280.1	802	57	512	CYP53_90	1096	64	500	144/462(31.17)	0.5	00:07:00	462	229	2e-62	gene=Diaporthe0G139280	sid|103759|pid|79014|hfid|439|sfid|53|gi|46127417|gb|ESU15311.1|gi|558865228|taxonID|229533|FusariumgraminearumPH-1
Diaporthe0G139690.1	355	21	311	CYP51_420	1213	227	495	88/300(29.33)	0.5	00:13:00	300	117	9e-28	gene=Diaporthe0G139690	sid|99190|pid|74873|hfid|381|sfid|51|gb|EGC42569.1|gi|325089259|taxonID|544711|AjellomycescapsulatusH88
Diaporthe0G139820.1	312	43	281	CYP578_49	786	523	771	70/258(27.13)	00:45:00	00:11:00	258	65.9	1e-11	gene=Diaporthe0G139820	sid|15834|pid|11583|hfid|1484|sfid|578|gi|629734940|taxonID|655844|MetarhiziumanisopliaeARSEF23
Diaporthe0G140070.1	398	46	302	CYP71_1538	836	579	829	70/284(24.65)	0.4	00:21:00	284	52.0	1e-06	gene=Diaporthe0G140070	sid|91895|pid|68591|hfid|553|sfid|71|gb|EGU86935.1|gi|342887437|taxonID|660025|FusariumoxysporumFo5176
Diaporthe0G140700.1	339	30	318	CYP51_420	1213	227	496	68/304(22.37)	00:45:00	00:16:00	304	86.3	5e-18	gene=Diaporthe0G140700	sid|99190|pid|74873|hfid|381|sfid|51|gb|EGC42569.1|gi|325089259|taxonID|544711|AjellomycescapsulatusH88
Diaporthe0G140800.1	210	36	203	CYP504_174	773	583	761	70/179(39.11)	00:56:00	00:06:00	179	117	1e-29	gene=Diaporthe0G140800	sid|14346|pid|10536|hfid|1401|sfid|504|gi|615415516|taxonID|1287680|NeofusicoccumparvumUCRNP2
Diaporthe0G140910.1	766	7	580	CYP505_319	569	32	567	200/587(34.07)	00:52:00	00:11:00	587	296	1e-89	gene=Diaporthe0G140910	sid|47082|pid|33333|hfid|1411|sfid|505|gb|EWZ29944.1|gi|587683339|taxonID|660027|FusariumoxysporumFo47
Diaporthe0G141110.1	512	1	512	CYP65_106	508	1	508	388/512(75.78)	01:28:00	00:01:00	512	837	0.0	gene=Diaporthe0G141110	sid|96840|pid|72843|hfid|503|sfid|65|emb|CCF38365.1|gi|380486943|taxonID|80884|Colletotrichumhigginsianum
Diaporthe0G141230.1	1475	972	1470	CYP4_1194	494	17	490	237/508(46.65)	01:03:00	00:08:00	508	417	3e-130	gene=Diaporthe0G141230	sid|80296|pid|58777|hfid|126|sfid|4|gb|ETN36798.1|gi|568114176|taxonID|1220924|CyphellophoraeuropaeaCBS101466
Diaporthe0G141240.1	377	91	325	CYP51_569	1287	406	624	62/241(25.73)	00:47:00	00:12:00	241	53.9	2e-07	gene=Diaporthe0G141240	sid|92167|pid|68813|hfid|375|sfid|51|gi|326921749|taxonID|9103|Meleagrisgallopavo
Diaporthe0G141780.1	541	4	541	CYP505_336	566	7	556	282/551(51.18)	01:08:00	00:03:00	551	570	0.0	gene=Diaporthe0G141780	sid|70599|pid|50874|hfid|1407|sfid|505|gb|KDN71239.1|gi|640927649|taxonID|1173701|Colletotrichumsublineola
Diaporthe0G141810.1	670	104	656	CYP125_109	942	40	505	159/574(27.70)	00:41:00	00:22:00	574	105	5e-23	gene=Diaporthe0G141810	sid|73573|pid|53194|hfid|1003|sfid|125|gi|648577252|taxonID|168697|Salinisporaarenicola
Diaporthe0G142060.1	537	22	524	CYP52_268	504	10	491	237/505(46.93)	01:07:00	00:05:00	505	476	4e-162	gene=Diaporthe0G142060	sid|72750|pid|52556|hfid|390|sfid|52|gi|667831626|taxonID|1168221|ConiosporiumapollinisCBS100218
Diaporthe0G142100.1	505	29	484	CYP53_90	1096	51	487	141/464(30.39)	00:52:00	00:08:00	464	241	6e-69	gene=Diaporthe0G142100	sid|103759|pid|79014|hfid|439|sfid|53|gi|46127417|gb|ESU15311.1|gi|558865228|taxonID|229533|FusariumgraminearumPH-1
Diaporthe0G142270.1	924	142	404	CYP578_49	786	528	770	73/270(27.04)	00:41:00	00:13:00	270	53.1	1e-06	gene=Diaporthe0G142270	sid|15834|pid|11583|hfid|1484|sfid|578|gi|629734940|taxonID|655844|MetarhiziumanisopliaeARSEF23
Diaporthe0G142360.1	542	18	287	CYP51_6	1198	264	534	90/281(32.03)	00:53:00	00:07:00	281	142	4e-35	gene=Diaporthe0G142360	sid|86481|pid|63983|hfid|381|sfid|51|gb|KEQ58462.1|gi|662500826|taxonID|1043003|AureobasidiummelanogenumCBS110374
Diaporthe0G142380.1	568	68	322	CYP504_177	781	519	773	93/268(34.70)	00:49:00	0.1	268	101	5e-22	gene=Diaporthe0G142380	sid|14348|pid|10538|hfid|1401|sfid|504|gi|629670177|taxonID|1287681|EutypalataUCREL1
Diaporthe0G142530.1	539	50	523	CYP623_4	523	35	521	149/498(29.92)	00:47:00	00:07:00	498	208	3e-59	gene=Diaporthe0G142530	sid|59581|pid|42139|hfid|1554|sfid|623|gi|67526079|taxonID|227321|AspergillusnidulansFGSCA4
Diaporthe0G142610.1	514	48	451	CYP53_90	1096	64	443	129/408(31.62)	00:52:00	00:08:00	408	220	2e-61	gene=Diaporthe0G142610	sid|103759|pid|79014|hfid|439|sfid|53|gi|46127417|gb|ESU15311.1|gi|558865228|taxonID|229533|FusariumgraminearumPH-1
Diaporthe0G142690.1	498	19	470	CYP58_36	501	1	445	274/452(60.62)	01:17:00	00:02:00	452	592	0.0	gene=Diaporthe0G142690	sid|73173|pid|52880|hfid|458|sfid|58|gi|630041169|taxonID|1229662|PestalotiopsisficiW106-1
Diaporthe0G142710.1	326	95	322	CYP504_177	781	523	773	66/266(24.81)	00:41:00	0.2	266	49.3	4e-06	gene=Diaporthe0G142710	sid|14348|pid|10538|hfid|1401|sfid|504|gi|629670177|taxonID|1287681|EutypalataUCREL1
Diaporthe0G142910.1	525	22	505	CYP3_390	552	48	550	221/508(43.50)	01:03:00	00:06:00	508	413	3e-137	gene=Diaporthe0G142910	sid|94317|pid|70721|hfid|94|sfid|3|gi|576037072|taxonID|759272|Chaetomiumthermophilumvar.thermophilumDSM1495
Diaporthe0G143220.1	567	78	490	CYP125_115	925	41	456	111/433(25.64)	00:38:00	00:09:00	433	97.8	9e-21	gene=Diaporthe0G143220	sid|73579|pid|53196|hfid|1003|sfid|125|gi|491297531|taxonID|36819|Amycolatopsisazurea
Diaporthe0G143340.1	528	14	522	CYP5280_1	526	7	521	200/519(38.54)	0.6	00:03:00	519	362	6e-118	gene=Diaporthe0G143340	sid|85661|pid|63286|hfid|1696|sfid|5280|gi|667652271|taxonID|655819|BeauveriabassianaARSEF2860
Diaporthe0G143360.1	734	41	733	CYP505_233	695	8	694	297/715(41.54)	01:01:00	00:07:00	715	561	0.0	gene=Diaporthe0G143360	sid|14437|pid|10608|hfid|1406|sfid|505|gb|EKG13469.1|gi|407920253|taxonID|1126212|MacrophominaphaseolinaMS6
Diaporthe0G143470.1	521	2	503	CYP570_192	514	21	511	306/505(60.59)	01:14:00	00:03:00	505	624	0.0	gene=Diaporthe0G143470	sid|87792|pid|65098|hfid|1466|sfid|570|emb|CCF37633.1|gi|380488057|taxonID|80884|Colletotrichumhigginsianum
Diaporthe0G143480.1	505	14	502	CYP65_77	514	30	511	283/492(57.52)	01:15:00	00:03:00	492	583	0.0	gene=Diaporthe0G143480	sid|59822|pid|42251|hfid|501|sfid|65|emb|CCF37634.1|gi|380488058|taxonID|80884|Colletotrichumhigginsianum
Diaporthe0G143500.1	524	40	495	CYP53_90	1096	64	501	110/468(23.50)	00:43:00	00:09:00	468	98.6	3e-21	gene=Diaporthe0G143500	sid|103759|pid|79014|hfid|439|sfid|53|gi|46127417|gb|ESU15311.1|gi|558865228|taxonID|229533|FusariumgraminearumPH-1
Diaporthe0G143610.1	299	177	298	CYP504_177	781	656	777	42/126(33.33)	00:52:00	00:06:00	126	63.9	5e-11	gene=Diaporthe0G143610	sid|14348|pid|10538|hfid|1401|sfid|504|gi|629670177|taxonID|1287681|EutypalataUCREL1
Diaporthe0G143680.1	616	313	541	CYP53_71	1159	137	347	67/235(28.51)	00:45:00	00:13:00	235	71.6	2e-12	gene=Diaporthe0G143680	sid|68633|pid|49262|hfid|443|sfid|53|gb|EWY82992.1|gi|587660624|taxonID|909455|FusariumoxysporumFOSC3-a
Diaporthe0G143700.1	187	22	177	CYP3_1032	507	361	506	42/177(23.73)	00:39:00	00:29:00	177	48.9	8e-07	gene=Diaporthe0G143700	sid|12297|pid|8872|hfid|65|sfid|3|gi|554837807|taxonID|8153|Haplochromisburtoni
Diaporthe0G143750.1	492	38	406	CYP53_90	1096	66	423	87/374(23.26)	00:44:00	00:06:00	374	97.1	9e-21	gene=Diaporthe0G143750	sid|103759|pid|79014|hfid|439|sfid|53|gi|46127417|gb|ESU15311.1|gi|558865228|taxonID|229533|FusariumgraminearumPH-1
Diaporthe0G143900.1	535	21	441	CYP53_90	1096	9	429	111/443(25.06)	00:45:00	0.1	443	134	2e-32	gene=Diaporthe0G143900	sid|103759|pid|79014|hfid|439|sfid|53|gi|46127417|gb|ESU15311.1|gi|558865228|taxonID|229533|FusariumgraminearumPH-1
Diaporthe0G143920.1	631	440	569	CYP51_6	1198	368	493	40/136(29.41)	00:48:00	00:12:00	136	62.0	2e-09	gene=Diaporthe0G143920	sid|86481|pid|63983|hfid|381|sfid|51|gb|KEQ58462.1|gi|662500826|taxonID|1043003|AureobasidiummelanogenumCBS110374
Diaporthe0G144020.1	484	4	463	CYP78_103	540	82	526	137/466(29.40)	00:47:00	00:06:00	466	200	1e-56	gene=Diaporthe0G144020	sid|58183|pid|41186|hfid|615|sfid|78|gb|EMD88646.1|gi|451996179|taxonID|701091|BipolarismaydisC5
Diaporthe0G144130.1	964	382	555	CYP749_142	543	83	225	49/178(27.53)	0.4	00:22:00	178	51.6	4e-06	gene=Diaporthe0G144130	sid|19929|pid|15005|hfid|1658|sfid|749|gi|658062391|taxonID|3750|Malusdomestica
Diaporthe0G144280.1	532	23	522	CYP504_206	519	21	515	271/502(53.98)	01:12:00	00:02:00	502	573	0.0	gene=Diaporthe0G144280	sid|44611|pid|31693|hfid|1405|sfid|504|gb|EWG42665.1|gi|584133292|taxonID|334819|Fusariumverticillioides7600
Diaporthe0G144920.1	1158	980	1078	CYP185_13	415	287	387	39/101(38.61)	00:55:00	00:02:00	101	63.5	7e-10	gene=Diaporthe0G144920	sid|74825|pid|54250|hfid|1190|sfid|185|gi|664201781|taxonID|1463845|Streptomycessp.NRRLF-2890
Diaporthe0G145140.1	558	83	527	CYP53_90	1096	67	476	93/454(20.48)	00:41:00	00:12:00	454	96.3	3e-20	gene=Diaporthe0G145140	sid|103759|pid|79014|hfid|439|sfid|53|gi|46127417|gb|ESU15311.1|gi|558865228|taxonID|229533|FusariumgraminearumPH-1
Diaporthe0G145570.1	566	11	549	CYP4_147	547	27	533	148/562(26.33)	00:44:00	00:14:00	562	174	5e-47	gene=Diaporthe0G145570	sid|106911|pid|81853|hfid|155|sfid|4|gb|EWY94163.1|gi|587671822|taxonID|909455|FusariumoxysporumFOSC3-a
Diaporthe0G146020.1	641	169	425	CYP53_71	1159	128	380	59/259(22.78)	0.4	00:03:00	259	51.2	4e-06	gene=Diaporthe0G146020	sid|68633|pid|49262|hfid|443|sfid|53|gb|EWY82992.1|gi|587660624|taxonID|909455|FusariumoxysporumFOSC3-a
Diaporthe0G146500.1	651	2	591	CYP526_24	597	3	593	382/611(62.52)	01:14:00	00:07:00	611	756	0.0	gene=Diaporthe0G146500	sid|55062|pid|39000|hfid|1443|sfid|526|gi|367028400|taxonID|573729|MyceliophthorathermophilaATCC42464
Diaporthe0G146530.1	246	54	243	CYP504_177	781	557	773	49/217(22.58)	00:43:00	00:12:00	217	58.5	1e-09	gene=Diaporthe0G146530	sid|14348|pid|10538|hfid|1401|sfid|504|gi|629670177|taxonID|1287681|EutypalataUCREL1
Diaporthe0G146670.1	358	119	354	CYP504_177	781	522	773	67/273(24.54)	00:43:00	00:21:00	273	49.7	4e-06	gene=Diaporthe0G146670	sid|14348|pid|10538|hfid|1401|sfid|504|gi|629670177|taxonID|1287681|EutypalataUCREL1
Diaporthe0G146740.1	538	5	533	CYP578_7	538	2	538	281/538(52.23)	0.7	00:02:00	538	567	0.0	gene=Diaporthe0G146740	sid|86927|pid|64369|hfid|1486|sfid|578|gb|KEQ87430.1|gi|662530056|taxonID|1043002|AureobasidiumpullulansEXF-150
Diaporthe0G146810.1	256	168	232	CYP504_174	773	681	743	29/65(44.62)	00:58:00	00:03:00	65	50.4	8e-07	gene=Diaporthe0G146810	sid|14346|pid|10536|hfid|1401|sfid|504|gi|615415516|taxonID|1287680|NeofusicoccumparvumUCRNP2
Diaporthe0G146910.1	529	394	480	CYP3_29	533	439	524	32/88(36.36)	00:59:00	00:03:00	88	55.5	1e-07	gene=Diaporthe0G146910	sid|77646|pid|56625|hfid|96|sfid|3|gb|KFA80071.1|gi|667741240|taxonID|1283842|StachybotryschartarumIBT40288
Diaporthe0G146970.1	692	273	390	CYP51_422	1260	362	476	43/119(36.13)	00:55:00	00:04:00	119	72.4	1e-12	gene=Diaporthe0G146970	sid|99192|pid|74874|hfid|381|sfid|51|gb|EEH02637.1|gi|225554338|taxonID|447093|AjellomycescapsulatusG186AR
Diaporthe0G147360.1	320	1	318	CYP102_906	1526	1200	1525	123/331(37.16)	00:54:00	00:05:00	331	197	2e-55	gene=Diaporthe0G147360	sid|43702|pid|30941|hfid|757|sfid|102|gb|ENH79942.1|gi|477528157|taxonID|1213857|ColletotrichumorbiculareMAFF240422
Diaporthe0G147600.1	496	9	489	CYP107_2761	891	4	440	210/483(43.48)	00:54:00	0.1	483	351	5e-110	gene=Diaporthe0G147600	sid|109594|pid|84367|hfid|836|sfid|107|gb|EST32788.1|gi|558541738|taxonID|1352941|StreptomycesniveusNCIMB11891
Diaporthe0G147660.1	278	14	275	CYP78_61	886	624	882	62/272(22.79)	00:45:00	00:08:00	272	69.3	8e-13	gene=Diaporthe0G147660	sid|88648|pid|65824|hfid|617|sfid|78|gb|EGU87652.1|gi|342888294|taxonID|660025|FusariumoxysporumFo5176
Diaporthe0G148040.1	1159	289	610	CYP51_8	1236	244	539	100/332(30.12)	0.5	00:14:00	332	147	2e-35	gene=Diaporthe0G148040	sid|86482|pid|63984|hfid|381|sfid|51|gb|EUN26126.1|gi|578488685|taxonID|930091|BipolarisvictoriaeFI3
Diaporthe0G148390.1	436	144	409	CYP53_71	1159	128	394	71/273(26.01)	00:42:00	00:05:00	273	75.5	5e-14	gene=Diaporthe0G148390	sid|68633|pid|49262|hfid|443|sfid|53|gb|EWY82992.1|gi|587660624|taxonID|909455|FusariumoxysporumFOSC3-a
Diaporthe0G148420.1	482	14	415	CYP53_90	1096	68	446	97/419(23.15)	00:42:00	00:14:00	419	58.9	8e-09	gene=Diaporthe0G148420	sid|103759|pid|79014|hfid|439|sfid|53|gi|46127417|gb|ESU15311.1|gi|558865228|taxonID|229533|FusariumgraminearumPH-1
Diaporthe0G011800.1	435	188	406	CYP116_50	778	476	659	71/220(32.27)	00:45:00	00:17:00	220	77.8	7e-15	gene=Diaporthe0G011800	sid|48493|pid|34355|hfid|971|sfid|116|gi|654904680|taxonID|94624|Bordetellapetrii
Diaporthe0G011810.1	2509	28	278	CYP149_5	491	1	232	91/252(36.11)	00:52:00	00:08:00	252	130	8e-31	gene=Diaporthe0G011810	sid|101339|pid|76842|hfid|1064|sfid|149|dbj|BAA92854.1|gi|7288162|taxonID|1126|Microcystisaeruginosa
Diaporthe0G011880.1	518	13	518	CYP58_307	521	11	521	341/512(66.60)	01:23:00	00:01:00	512	743	0.0	gene=Diaporthe0G011880	sid|58583|pid|41378|hfid|478|sfid|58|gi|630019098|taxonID|1229662|PestalotiopsisficiW106-1
Diaporthe0G011910.1	510	30	504	CYP58_290	513	23	510	211/493(42.80)	01:02:00	00:05:00	493	397	6e-132	gene=Diaporthe0G011910	sid|80999|pid|59401|hfid|469|sfid|58|gi|630007101|taxonID|1229662|PestalotiopsisficiW106-1
Diaporthe0G011920.1	353	62	314	CYP102_906	1526	1256	1503	71/278(25.54)	0.4	0.2	278	68.6	4e-12	gene=Diaporthe0G011920	sid|43702|pid|30941|hfid|757|sfid|102|gb|ENH79942.1|gi|477528157|taxonID|1213857|ColletotrichumorbiculareMAFF240422
Diaporthe0G011940.1	2565	88	293	CYP149_5	491	4	190	74/208(35.58)	00:55:00	00:11:00	208	119	2e-27	gene=Diaporthe0G011940	sid|101339|pid|76842|hfid|1064|sfid|149|dbj|BAA92854.1|gi|7288162|taxonID|1126|Microcystisaeruginosa
Diaporthe0G012100.1	571	10	569	CYP526_34	580	11	577	199/576(34.55)	00:52:00	00:04:00	576	323	7e-102	gene=Diaporthe0G012100	sid|96477|pid|72525|hfid|1439|sfid|526|gb|KER00366.1|gi|662543068|taxonID|1043005|AureobasidiumsubglacialeEXF-2481
Diaporthe0G012200.1	1108	44	489	CYP53_142	504	34	482	148/467(31.69)	00:51:00	00:08:00	467	226	3e-63	gene=Diaporthe0G012200	sid|15448|pid|11283|hfid|439|sfid|53|gi|631371876|taxonID|383855|PseudocercosporafijiensisCIRAD86
Diaporthe0G012440.1	817	25	361	CYP53_90	1096	55	374	78/337(23.15)	00:44:00	00:05:00	337	97.8	2e-20	gene=Diaporthe0G012440	sid|103759|pid|79014|hfid|439|sfid|53|gi|46127417|gb|ESU15311.1|gi|558865228|taxonID|229533|FusariumgraminearumPH-1
Diaporthe0G012510.1	265	144	261	CYP504_177	781	659	773	32/121(26.45)	0.5	00:07:00	121	47.8	8e-06	gene=Diaporthe0G012510	sid|14348|pid|10538|hfid|1401|sfid|504|gi|629670177|taxonID|1287681|EutypalataUCREL1
Diaporthe0G012930.1	1773	1457	1700	CYP504_177	781	522	765	84/256(32.81)	00:52:00	00:09:00	256	99.4	2e-20	gene=Diaporthe0G012930	sid|14348|pid|10538|hfid|1401|sfid|504|gi|629670177|taxonID|1287681|EutypalataUCREL1
Diaporthe0G013110.1	524	8	524	CYP17_152	530	4	522	250/534(46.82)	01:03:00	00:06:00	534	480	7e-164	gene=Diaporthe0G013110	sid|106025|pid|81039|hfid|309|sfid|17|gi|389643654|taxonID|242507|Magnaportheoryzae70-15
Diaporthe0G013250.1	504	37	476	CYP53_90	1096	60	482	117/452(25.88)	00:49:00	00:09:00	452	198	4e-54	gene=Diaporthe0G013250	sid|103759|pid|79014|hfid|439|sfid|53|gi|46127417|gb|ESU15311.1|gi|558865228|taxonID|229533|FusariumgraminearumPH-1
Diaporthe0G013410.1	308	225	306	CYP68_24	524	435	513	35/82(42.68)	01:01:00	00:04:00	82	70.9	2e-13	gene=Diaporthe0G013410	sid|99952|pid|75578|hfid|520|sfid|68|gi|261204397|taxonID|559298|AjellomycesdermatitidisSLH14081
Diaporthe0G013600.1	4131	14	267	CYP149_5	491	4	236	87/255(34.12)	0.5	00:09:00	255	129	4e-30	gene=Diaporthe0G013600	sid|101339|pid|76842|hfid|1064|sfid|149|dbj|BAA92854.1|gi|7288162|taxonID|1126|Microcystisaeruginosa
Diaporthe0G013760.1	535	56	516	CYP53_90	1096	61	505	129/476(27.10)	00:47:00	0.1	476	167	3e-43	gene=Diaporthe0G013760	sid|103759|pid|79014|hfid|439|sfid|53|gi|46127417|gb|ESU15311.1|gi|558865228|taxonID|229533|FusariumgraminearumPH-1
Diaporthe0G013920.1	4694	9	214	CYP149_5	491	4	190	78/208(37.50)	00:54:00	00:11:00	208	129	6e-30	gene=Diaporthe0G013920	sid|101339|pid|76842|hfid|1064|sfid|149|dbj|BAA92854.1|gi|7288162|taxonID|1126|Microcystisaeruginosa
Diaporthe0G014100.1	507	28	507	CYP5080_23	492	1	492	155/499(31.06)	00:53:00	00:05:00	499	261	6e-80	gene=Diaporthe0G014100	sid|99894|pid|75521|hfid|1686|sfid|5080|gi|255956899|taxonID|500485|PenicilliumrubensWisconsin54-1255
Diaporthe0G014200.1	576	57	541	CYP53_90	1096	16	472	91/498(18.27)	00:39:00	00:11:00	498	79.7	4e-15	gene=Diaporthe0G014200	sid|103759|pid|79014|hfid|439|sfid|53|gi|46127417|gb|ESU15311.1|gi|558865228|taxonID|229533|FusariumgraminearumPH-1
Diaporthe0G014240.1	609	62	492	CYP53_90	1096	70	482	122/436(27.98)	0.5	00:06:00	436	184	2e-48	gene=Diaporthe0G014240	sid|103759|pid|79014|hfid|439|sfid|53|gi|46127417|gb|ESU15311.1|gi|558865228|taxonID|229533|FusariumgraminearumPH-1
Diaporthe0G014480.1	853	206	432	CYP51_6	1198	335	529	55/236(23.31)	00:43:00	00:21:00	236	52.4	3e-06	gene=Diaporthe0G014480	sid|86481|pid|63983|hfid|381|sfid|51|gb|KEQ58462.1|gi|662500826|taxonID|1043003|AureobasidiummelanogenumCBS110374
Diaporthe0G014720.1	4438	11	233	CYP149_5	491	4	203	87/224(38.84)	00:53:00	00:11:00	224	135	4e-32	gene=Diaporthe0G014720	sid|101339|pid|76842|hfid|1064|sfid|149|dbj|BAA92854.1|gi|7288162|taxonID|1126|Microcystisaeruginosa
Diaporthe0G014740.1	535	34	523	CYP65_73	514	19	513	168/500(33.60)	00:52:00	00:03:00	500	287	3e-89	gene=Diaporthe0G014740	sid|87883|pid|65182|hfid|510|sfid|65|emb|CCD53653.1|gi|347839081|taxonID|999810|BotrytiscinereaT4
Diaporthe0G014930.1	4709	391	749	CYP125_112	942	156	502	94/373(25.20)	00:39:00	00:11:00	373	58.2	3e-07	gene=Diaporthe0G014930	sid|73576|pid|53194|hfid|1003|sfid|125|gi|648592643|taxonID|168697|Salinisporaarenicola
Diaporthe0G015080.1	2387	11	246	CYP149_5	491	5	221	82/236(34.75)	00:53:00	00:08:00	236	122	2e-28	gene=Diaporthe0G015080	sid|101339|pid|76842|hfid|1064|sfid|149|dbj|BAA92854.1|gi|7288162|taxonID|1126|Microcystisaeruginosa
Diaporthe0G015090.1	2080	382	589	CYP149_5	491	6	190	59/210(28.10)	00:43:00	00:13:00	210	81.3	5e-15	gene=Diaporthe0G015090	sid|101339|pid|76842|hfid|1064|sfid|149|dbj|BAA92854.1|gi|7288162|taxonID|1126|Microcystisaeruginosa
Diaporthe0G015160.1	2072	1	358	CYP83_265	523	136	490	118/365(32.33)	00:55:00	00:05:00	365	221	1e-60	gene=Diaporthe0G015160	sid|69391|pid|49870|hfid|659|sfid|83|gb|EWY90006.1|gi|587667665|taxonID|909455|FusariumoxysporumFOSC3-a
Diaporthe0G015190.1	388	53	282	CYP53_90	1096	194	423	54/237(22.78)	00:46:00	00:06:00	237	54.7	1e-07	gene=Diaporthe0G015190	sid|103759|pid|79014|hfid|439|sfid|53|gi|46127417|gb|ESU15311.1|gi|558865228|taxonID|229533|FusariumgraminearumPH-1
Diaporthe0G148630.1	527	18	524	CYP68_137	523	19	522	284/508(55.91)	01:11:00	00:01:00	508	582	0.0	gene=Diaporthe0G148630	sid|98183|pid|73989|hfid|521|sfid|68|gi|615476740|taxonID|1445577|ColletotrichumfioriniaePJ7
Diaporthe0G148790.1	521	197	412	CYP51_11	1217	271	490	67/229(29.26)	00:48:00	0.1	229	82.8	4e-16	gene=Diaporthe0G148790	sid|86485|pid|63985|hfid|381|sfid|51|gb|EMD85094.1|gi|451992614|taxonID|701091|BipolarismaydisC5
Diaporthe0G148810.1	345	171	307	CYP504_174	773	600	740	50/150(33.33)	00:53:00	00:15:00	150	81.6	1e-16	gene=Diaporthe0G148810	sid|14346|pid|10536|hfid|1401|sfid|504|gi|615415516|taxonID|1287680|NeofusicoccumparvumUCRNP2
Diaporthe0G148860.1	301	39	294	CYP504_177	781	523	775	87/266(32.71)	0.5	00:09:00	266	99.0	2e-22	gene=Diaporthe0G148860	sid|14348|pid|10538|hfid|1401|sfid|504|gi|629670177|taxonID|1287681|EutypalataUCREL1
Diaporthe0G148920.1	602	135	495	CYP53_90	1096	76	433	103/365(28.22)	00:55:00	00:03:00	365	192	4e-51	gene=Diaporthe0G148920	sid|103759|pid|79014|hfid|439|sfid|53|gi|46127417|gb|ESU15311.1|gi|558865228|taxonID|229533|FusariumgraminearumPH-1
Diaporthe0G148930.1	514	36	511	CYP3_265	524	30	521	208/496(41.94)	00:56:00	00:05:00	496	374	8e-123	gene=Diaporthe0G148930	sid|15738|pid|11503|hfid|111|sfid|3|gi|389637874|taxonID|242507|Magnaportheoryzae70-15
Diaporthe0G149140.1	527	58	423	CYP53_90	1096	69	423	104/387(26.87)	00:44:00	00:14:00	387	109	1e-24	gene=Diaporthe0G149140	sid|103759|pid|79014|hfid|439|sfid|53|gi|46127417|gb|ESU15311.1|gi|558865228|taxonID|229533|FusariumgraminearumPH-1
Diaporthe0G149280.1	1249	805	1247	CYP5_3	1001	543	1000	131/477(27.46)	00:48:00	00:11:00	477	202	8e-53	gene=Diaporthe0G149280	sid|105557|pid|80622|hfid|189|sfid|5|gb|EMT66136.1|gi|475668349|taxonID|1229665|Fusariumoxysporumf.sp.cubenserace4
Diaporthe0G149420.1	527	6	525	CYP3_265	524	1	521	381/521(73.13)	01:26:00	0	521	827	0.0	gene=Diaporthe0G149420	sid|15738|pid|11503|hfid|111|sfid|3|gi|389637874|taxonID|242507|Magnaportheoryzae70-15
Diaporthe0G149610.1	518	51	486	CYP53_90	1096	62	478	147/443(33.18)	00:56:00	00:07:00	443	262	3e-76	gene=Diaporthe0G149610	sid|103759|pid|79014|hfid|439|sfid|53|gi|46127417|gb|ESU15311.1|gi|558865228|taxonID|229533|FusariumgraminearumPH-1
Diaporthe0G149880.1	552	1	549	CYP52_803	546	1	543	348/552(63.04)	01:18:00	00:02:00	552	728	0.0	gene=Diaporthe0G149880	sid|101123|pid|76641|hfid|420|sfid|52|gb|KFA55159.1|gi|667526791|taxonID|1280524|StachybotryschartarumIBT40293
Diaporthe0G149900.1	576	108	551	CYP5_3	1001	572	976	114/457(24.95)	00:43:00	00:14:00	457	116	1e-26	gene=Diaporthe0G149900	sid|105557|pid|80622|hfid|189|sfid|5|gb|EMT66136.1|gi|475668349|taxonID|1229665|Fusariumoxysporumf.sp.cubenserace4
Diaporthe0G149970.1	525	73	478	CYP53_90	1096	77	453	120/410(29.27)	0.5	00:09:00	410	168	1e-43	gene=Diaporthe0G149970	sid|103759|pid|79014|hfid|439|sfid|53|gi|46127417|gb|ESU15311.1|gi|558865228|taxonID|229533|FusariumgraminearumPH-1
Diaporthe0G150030.1	404	3	404	CYP684_18	488	50	488	211/441(47.85)	01:05:00	00:09:00	441	424	3e-144	gene=Diaporthe0G150030	sid|65795|pid|47070|hfid|1577|sfid|684|gi|169777991|taxonID|510516|AspergillusoryzaeRIB40
Diaporthe0G150150.1	454	68	421	CYP684_68	493	80	476	112/412(27.18)	00:43:00	00:18:00	412	129	2e-32	gene=Diaporthe0G150150	sid|49894|pid|35197|hfid|1570|sfid|684|gb|EWY92073.1|gi|587669732|taxonID|909455|FusariumoxysporumFOSC3-a
Diaporthe0G150390.1	513	1	512	CYP4_478	502	1	501	229/515(44.47)	01:03:00	00:03:00	515	469	3e-160	gene=Diaporthe0G150390	sid|28839|pid|21503|hfid|149|sfid|4|gb|EWZ29740.1|gi|587683135|taxonID|660027|FusariumoxysporumFo47
Diaporthe0G150400.1	593	71	578	CYP503_10	530	20	527	284/510(55.69)	01:11:00	00:01:00	510	582	0.0	gene=Diaporthe0G150400	sid|93870|pid|70316|hfid|1398|sfid|503|gb|EZF27841.1|gi|607883208|taxonID|1215337|TrichophytonrubrumMR850
Diaporthe0G150430.1	563	117	561	CYP503_10	530	80	529	170/455(37.36)	00:58:00	00:03:00	455	307	2e-96	gene=Diaporthe0G150430	sid|93870|pid|70316|hfid|1398|sfid|503|gb|EZF27841.1|gi|607883208|taxonID|1215337|TrichophytonrubrumMR850
Diaporthe0G150450.1	537	58	536	CYP503_10	530	54	528	181/485(37.32)	0.6	00:03:00	485	343	3e-110	gene=Diaporthe0G150450	sid|93870|pid|70316|hfid|1398|sfid|503|gb|EZF27841.1|gi|607883208|taxonID|1215337|TrichophytonrubrumMR850
Diaporthe0G150480.1	480	1	478	CYP541_34	466	1	458	307/478(64.23)	0.8	00:04:00	478	640	0.0	gene=Diaporthe0G150480	sid|15671|pid|11451|hfid|1449|sfid|541|emb|CCF36025.1|gi|380490423|taxonID|80884|Colletotrichumhigginsianum
Diaporthe0G150510.1	1053	7	1019	CYP102_543	1117	9	1017	509/1038(49.04)	01:06:00	00:05:00	1038	971	0.0	gene=Diaporthe0G150510	sid|70348|pid|50656|hfid|754|sfid|102|gb|EPS26750.1|gi|525580500|taxonID|933388|Penicilliumoxalicum114-2
Diaporthe0G150620.1	509	23	508	CYP65_56	502	17	497	268/489(54.81)	01:12:00	00:02:00	489	566	0.0	gene=Diaporthe0G150620	sid|98561|pid|74304|hfid|515|sfid|65|gb|ETR99676.1|gi|572276330|taxonID|1344414|TrichodermareeseiRUTC-30
Diaporthe0G150920.1	1066	1	1066	CYP102_885	1066	4	1065	477/1089(43.80)	01:02:00	00:05:00	1089	902	0.0	gene=Diaporthe0G150920	sid|63909|pid|45509|hfid|757|sfid|102|gb|EMR85135.1|gi|472240364|taxonID|1290391|BotrytiscinereaBcDW1
Diaporthe0G150930.1	2549	47	248	CYP149_5	491	5	191	68/207(32.85)	00:49:00	00:12:00	207	96.7	8e-20	gene=Diaporthe0G150930	sid|101339|pid|76842|hfid|1064|sfid|149|dbj|BAA92854.1|gi|7288162|taxonID|1126|Microcystisaeruginosa
Diaporthe0G150970.1	534	59	385	CYP53_90	1096	99	421	87/343(25.36)	00:41:00	0.1	343	63.5	4e-10	gene=Diaporthe0G150970	sid|103759|pid|79014|hfid|439|sfid|53|gi|46127417|gb|ESU15311.1|gi|558865228|taxonID|229533|FusariumgraminearumPH-1
Diaporthe0G151070.1	503	8	475	CYP4_480	502	8	480	144/487(29.57)	0.5	00:07:00	487	205	9e-59	gene=Diaporthe0G151070	sid|28841|pid|21503|hfid|149|sfid|4|gb|EXA34040.1|gi|587736324|taxonID|1080344|Fusariumoxysporumf.sp.pisiHDV247
Diaporthe0G151080.1	657	126	325	CYP504_177	781	547	773	54/227(23.79)	00:43:00	00:12:00	227	61.2	2e-09	gene=Diaporthe0G151080	sid|14348|pid|10538|hfid|1401|sfid|504|gi|629670177|taxonID|1287681|EutypalataUCREL1
Diaporthe0G151130.1	506	15	498	CYP645_14	547	12	499	194/513(37.82)	00:54:00	00:11:00	513	329	4e-105	gene=Diaporthe0G151130	sid|16176|pid|11848|hfid|1559|sfid|645|gb|EQB59465.1|gi|530480482|taxonID|1237896|ColletotrichumgloeosporioidesCg-14
Diaporthe0G151340.1	2483	50	254	CYP149_5	491	4	186	72/205(35.12)	00:53:00	00:11:00	205	118	5e-27	gene=Diaporthe0G151340	sid|101339|pid|76842|hfid|1064|sfid|149|dbj|BAA92854.1|gi|7288162|taxonID|1126|Microcystisaeruginosa
Diaporthe0G151580.1	516	29	468	CYP53_90	1096	67	474	114/444(25.68)	00:44:00	00:09:00	444	140	9e-35	gene=Diaporthe0G151580	sid|103759|pid|79014|hfid|439|sfid|53|gi|46127417|gb|ESU15311.1|gi|558865228|taxonID|229533|FusariumgraminearumPH-1
Diaporthe0G015410.1	1199	72	570	CYP125_109	942	26	505	130/521(24.95)	0.4	00:12:00	521	87.4	6e-17	gene=Diaporthe0G015410	sid|73573|pid|53194|hfid|1003|sfid|125|gi|648577252|taxonID|168697|Salinisporaarenicola
Diaporthe0G015550.1	594	21	593	CYP526_9	621	21	619	293/599(48.91)	01:06:00	00:04:00	599	586	0.0	gene=Diaporthe0G015550	sid|33757|pid|24624|hfid|1440|sfid|526|gi|636589169|taxonID|671987|SetosphaeriaturcicaEt28A
Diaporthe0G015670.1	523	21	518	CYP5080_41	508	7	506	189/525(36.00)	00:53:00	0.1	525	316	2e-100	gene=Diaporthe0G015670	sid|84021|pid|61930|hfid|1689|sfid|5080|gi|630010721|taxonID|1229662|PestalotiopsisficiW106-1
Diaporthe0G015690.1	493	29	493	CYP511_6	511	21	509	151/493(30.63)	00:49:00	00:06:00	493	236	5e-70	gene=Diaporthe0G015690	sid|102048|pid|77459|hfid|1420|sfid|511|gb|EQB44036.1|gi|530460778|taxonID|1237896|ColletotrichumgloeosporioidesCg-14
Diaporthe0G015930.1	2526	10	524	CYP125_115	925	4	510	142/539(26.35)	00:42:00	0.1	539	120	2e-26	gene=Diaporthe0G015930	sid|73579|pid|53196|hfid|1003|sfid|125|gi|491297531|taxonID|36819|Amycolatopsisazurea
Diaporthe0G016010.1	480	13	471	CYP620_458	527	12	522	220/521(42.23)	00:58:00	00:14:00	521	383	1e-126	gene=Diaporthe0G016010	sid|79702|pid|58299|hfid|1496|sfid|620|gi|595784600|taxonID|694068|FomitiporiamediterraneaMF3/22
Diaporthe0G016090.1	554	12	553	CYP505_328	559	23	554	255/544(46.88)	01:01:00	00:03:00	544	468	2e-158	gene=Diaporthe0G016090	sid|66661|pid|47782|hfid|1407|sfid|505|gi|302418176|taxonID|526221|VerticilliumalfalfaeVaMs.102
Diaporthe0G016160.1	442	146	368	CYP53_71	1159	128	347	55/226(24.34)	00:42:00	00:04:00	226	52.0	1e-06	gene=Diaporthe0G016160	sid|68633|pid|49262|hfid|443|sfid|53|gb|EWY82992.1|gi|587660624|taxonID|909455|FusariumoxysporumFOSC3-a
Diaporthe0G016560.1	139	2	136	CYP52_336	529	318	457	67/140(47.86)	01:04:00	00:04:00	140	137	3e-38	gene=Diaporthe0G016560	sid|97136|pid|73082|hfid|418|sfid|52|gi|154303347|taxonID|332648|BotrytiscinereaB05.10
Diaporthe0G016570.1	340	3	340	CYP78_77	540	212	540	127/339(37.46)	00:55:00	00:03:00	339	202	3e-59	gene=Diaporthe0G016570	sid|83729|pid|61675|hfid|615|sfid|78|gi|631370702|taxonID|383855|PseudocercosporafijiensisCIRAD86
Diaporthe0G016790.1	522	51	519	CYP68_145	524	53	520	174/476(36.55)	00:57:00	00:03:00	476	327	2e-104	gene=Diaporthe0G016790	sid|69452|pid|49914|hfid|518|sfid|68|gi|121699333|taxonID|344612|AspergillusclavatusNRRL1
Diaporthe0G017010.1	957	269	565	CYP125_110	942	237	509	78/306(25.49)	00:41:00	00:14:00	306	60.5	8e-09	gene=Diaporthe0G017010	sid|73574|pid|53194|hfid|1003|sfid|125|gi|517413015|taxonID|168697|Salinisporaarenicola
Diaporthe0G017360.1	510	6	502	CYP5280_1	526	3	520	192/518(37.07)	00:58:00	00:04:00	518	369	6e-121	gene=Diaporthe0G017360	sid|85661|pid|63286|hfid|1696|sfid|5280|gi|667652271|taxonID|655819|BeauveriabassianaARSEF2860
Diaporthe0G017380.1	499	6	477	CYP53_90	1096	37	484	118/484(24.38)	00:46:00	0.1	484	153	8e-39	gene=Diaporthe0G017380	sid|103759|pid|79014|hfid|439|sfid|53|gi|46127417|gb|ESU15311.1|gi|558865228|taxonID|229533|FusariumgraminearumPH-1
Diaporthe0G017400.1	461	58	441	CYP53_90	1096	103	478	92/411(22.38)	00:39:00	00:15:00	411	72.8	3e-13	gene=Diaporthe0G017400	sid|103759|pid|79014|hfid|439|sfid|53|gi|46127417|gb|ESU15311.1|gi|558865228|taxonID|229533|FusariumgraminearumPH-1
Diaporthe0G017470.1	1312	28	413	CYP53_71	1159	4	380	86/389(22.11)	00:39:00	00:04:00	389	64.3	9e-10	gene=Diaporthe0G017470	sid|68633|pid|49262|hfid|443|sfid|53|gb|EWY82992.1|gi|587660624|taxonID|909455|FusariumoxysporumFOSC3-a
Diaporthe0G017750.1	419	81	391	CYP68_126	528	152	498	104/355(29.30)	00:46:00	00:15:00	355	122	4e-30	gene=Diaporthe0G017750	sid|77065|pid|56132|hfid|521|sfid|68|gi|85110002|taxonID|367110|NeurosporacrassaOR74A
Diaporthe0G017810.1	349	9	230	CYP78_61	886	620	831	57/223(25.56)	00:46:00	00:05:00	223	50.4	2e-06	gene=Diaporthe0G017810	sid|88648|pid|65824|hfid|617|sfid|78|gb|EGU87652.1|gi|342888294|taxonID|660025|FusariumoxysporumFo5176
Diaporthe0G017970.1	525	3	430	CYP53_90	1096	13	429	129/429(30.07)	00:49:00	00:03:00	429	203	1e-55	gene=Diaporthe0G017970	sid|103759|pid|79014|hfid|439|sfid|53|gi|46127417|gb|ESU15311.1|gi|558865228|taxonID|229533|FusariumgraminearumPH-1
Diaporthe0G018210.1	605	132	422	CYP51_421	1213	227	495	117/305(38.36)	00:58:00	00:16:00	305	198	5e-53	gene=Diaporthe0G018210	sid|99191|pid|74873|hfid|381|sfid|51|gb|EER36755.1|gi|240273233|taxonID|544712|AjellomycescapsulatusH143
Diaporthe0G018350.1	1204	45	420	CYP53_90	1096	67	442	109/400(27.25)	00:47:00	00:12:00	400	163	2e-40	gene=Diaporthe0G018350	sid|103759|pid|79014|hfid|439|sfid|53|gi|46127417|gb|ESU15311.1|gi|558865228|taxonID|229533|FusariumgraminearumPH-1
Diaporthe0G018370.1	300	90	205	CYP102_906	1526	1292	1405	38/121(31.40)	00:49:00	0.1	121	49.7	3e-06	gene=Diaporthe0G018370	sid|43702|pid|30941|hfid|757|sfid|102|gb|ENH79942.1|gi|477528157|taxonID|1213857|ColletotrichumorbiculareMAFF240422
Diaporthe0G018380.1	284	71	267	CYP504_177	781	556	773	53/222(23.87)	00:43:00	00:13:00	222	54.7	5e-08	gene=Diaporthe0G018380	sid|14348|pid|10538|hfid|1401|sfid|504|gi|629670177|taxonID|1287681|EutypalataUCREL1
Diaporthe0G018430.1	711	111	701	CYP125_104	926	12	534	137/615(22.28)	00:37:00	00:19:00	615	54.3	4e-07	gene=Diaporthe0G018430	sid|73568|pid|53191|hfid|1003|sfid|125|gi|494724365|taxonID|285679|Micromonosporalupini
Diaporthe0G018480.1	528	47	520	CYP76_356	557	51	522	205/479(42.80)	01:01:00	00:03:00	479	394	6e-130	gene=Diaporthe0G018480	sid|105393|pid|80492|hfid|601|sfid|76|gi|615446351|taxonID|1445577|ColletotrichumfioriniaePJ7
Diaporthe0G018500.1	509	3	492	CYP2_948	517	17	514	167/505(33.07)	00:53:00	00:04:00	505	272	9e-84	gene=Diaporthe0G018500	sid|97595|pid|73464|hfid|51|sfid|2|gi|302507158|taxonID|663331|ArthrodermabenhamiaeCBS112371
Diaporthe0G018730.1	406	98	394	CYP53_90	1096	164	442	60/301(19.93)	00:43:00	00:09:00	301	59.7	3e-09	gene=Diaporthe0G018730	sid|103759|pid|79014|hfid|439|sfid|53|gi|46127417|gb|ESU15311.1|gi|558865228|taxonID|229533|FusariumgraminearumPH-1
Diaporthe0G018960.1	386	9	280	CYP58_282	744	16	275	106/272(38.97)	0.6	00:04:00	272	189	8e-53	gene=Diaporthe0G018960	sid|80991|pid|59393|hfid|469|sfid|58|gi|317157525|taxonID|510516|AspergillusoryzaeRIB40
Diaporthe0G019050.1	1776	59	315	CYP51_422	1260	271	541	86/273(31.50)	00:51:00	00:07:00	273	131	5e-30	gene=Diaporthe0G019050	sid|99192|pid|74874|hfid|381|sfid|51|gb|EEH02637.1|gi|225554338|taxonID|447093|AjellomycescapsulatusG186AR
Diaporthe0G019190.1	542	21	424	CYP53_90	1096	51	421	80/410(19.51)	00:38:00	00:11:00	410	57.4	4e-08	gene=Diaporthe0G019190	sid|103759|pid|79014|hfid|439|sfid|53|gi|46127417|gb|ESU15311.1|gi|558865228|taxonID|229533|FusariumgraminearumPH-1
Diaporthe0G019290.1	523	50	522	CYP5080_23	492	26	489	193/485(39.79)	00:58:00	00:07:00	485	348	6e-113	gene=Diaporthe0G019290	sid|99894|pid|75521|hfid|1686|sfid|5080|gi|255956899|taxonID|500485|PenicilliumrubensWisconsin54-1255
Diaporthe0G019580.1	1991	357	533	CYP149_5	491	6	190	70/188(37.23)	00:51:00	00:07:00	188	106	4e-23	gene=Diaporthe0G019580	sid|101339|pid|76842|hfid|1064|sfid|149|dbj|BAA92854.1|gi|7288162|taxonID|1126|Microcystisaeruginosa
Diaporthe0G019820.1	316	79	148	CYP102_906	1526	1292	1362	27/71(38.03)	00:55:00	00:01:00	71	57.4	1e-08	gene=Diaporthe0G019820	sid|43702|pid|30941|hfid|757|sfid|102|gb|ENH79942.1|gi|477528157|taxonID|1213857|ColletotrichumorbiculareMAFF240422
Diaporthe0G019880.1	485	54	481	CYP65_13	427	9	425	142/429(33.10)	00:53:00	00:03:00	429	247	2e-75	gene=Diaporthe0G019880	sid|84645|pid|62437|hfid|495|sfid|65|gb|EWZ89437.1|gi|587718100|taxonID|1080343|Fusariumoxysporumf.sp.lycopersiciMN25
Diaporthe0G020530.1	453	146	367	CYP53_71	1159	128	337	63/231(27.27)	00:44:00	00:13:00	231	56.2	5e-08	gene=Diaporthe0G020530	sid|68633|pid|49262|hfid|443|sfid|53|gb|EWY82992.1|gi|587660624|taxonID|909455|FusariumoxysporumFOSC3-a
Diaporthe0G020540.1	518	100	480	CYP5293_2	479	61	448	120/388(30.93)	00:49:00	00:02:00	388	204	2e-58	gene=Diaporthe0G020540	sid|93472|pid|69956|hfid|1699|sfid|5293|gi|667652385|taxonID|655819|BeauveriabassianaARSEF2860
Diaporthe0G020550.1	2276	1105	1587	CYP125_104	926	1	502	120/526(22.81)	00:38:00	00:13:00	526	74.7	1e-12	gene=Diaporthe0G020550	sid|73568|pid|53191|hfid|1003|sfid|125|gi|494724365|taxonID|285679|Micromonosporalupini
Diaporthe0G020590.1	503	12	503	CYP505_371	497	4	491	155/500(31.00)	00:51:00	00:04:00	500	269	1e-82	gene=Diaporthe0G020590	sid|63717|pid|45356|hfid|1410|sfid|505|gb|ENH72052.1|gi|477519915|taxonID|1229664|Fusariumoxysporumf.sp.cubenserace1
Diaporthe0G020700.1	1189	249	396	CYP749_142	543	74	209	50/155(32.26)	00:43:00	00:17:00	155	56.6	1e-07	gene=Diaporthe0G020700	sid|19929|pid|15005|hfid|1658|sfid|749|gi|658062391|taxonID|3750|Malusdomestica
Diaporthe0G020740.1	512	68	489	CYP512_118	499	55	474	131/438(29.91)	00:48:00	00:08:00	438	189	8e-53	gene=Diaporthe0G020740	sid|93776|pid|70236|hfid|1422|sfid|512|gi|597939781|taxonID|578457|Serpulalacrymansvar.lacrymansS7.9
Diaporthe0G020770.1	474	154	466	CYP5_3	1001	666	998	90/337(26.71)	00:43:00	00:08:00	337	110	3e-25	gene=Diaporthe0G020770	sid|105557|pid|80622|hfid|189|sfid|5|gb|EMT66136.1|gi|475668349|taxonID|1229665|Fusariumoxysporumf.sp.cubenserace4
Diaporthe0G020910.1	501	6	496	CYP52_296	510	2	508	239/514(46.50)	01:05:00	00:06:00	514	469	3e-160	gene=Diaporthe0G020910	sid|82339|pid|60498|hfid|390|sfid|52|gi|119497443|taxonID|331117|NeosartoryafischeriNRRL181
Diaporthe0G020920.1	3972	9	246	CYP149_5	491	4	221	84/239(35.15)	00:53:00	00:09:00	239	129	4e-30	gene=Diaporthe0G020920	sid|101339|pid|76842|hfid|1064|sfid|149|dbj|BAA92854.1|gi|7288162|taxonID|1126|Microcystisaeruginosa
Diaporthe0G021050.1	498	16	497	CYP65_67	483	1	482	396/482(82.16)	01:34:00	0	482	875	0.0	gene=Diaporthe0G021050	sid|85736|pid|63356|hfid|515|sfid|65|gb|EQB43620.1|gi|530460250|taxonID|1237896|ColletotrichumgloeosporioidesCg-14
Diaporthe0G021160.1	1224	816	1088	CYP51_6	1198	308	543	83/289(28.72)	00:47:00	00:24:00	289	85.5	2e-16	gene=Diaporthe0G021160	sid|86481|pid|63983|hfid|381|sfid|51|gb|KEQ58462.1|gi|662500826|taxonID|1043003|AureobasidiummelanogenumCBS110374
Diaporthe0G021360.1	517	35	513	CYP2_1667	498	2	495	335/497(67.40)	01:18:00	00:04:00	497	696	0.0	gene=Diaporthe0G021360	sid|62221|pid|44167|hfid|25|sfid|2|emb|CCF43134.1|gi|380479250|taxonID|80884|Colletotrichumhigginsianum
Diaporthe0G021410.1	231	110	209	CYP58_282	744	163	258	35/100(35.00)	00:52:00	00:04:00	100	64.3	2e-11	gene=Diaporthe0G021410	sid|80991|pid|59393|hfid|469|sfid|58|gi|317157525|taxonID|510516|AspergillusoryzaeRIB40
Diaporthe0G021490.1	440	170	354	CYP53_71	1159	154	335	55/192(28.65)	00:44:00	00:09:00	192	48.9	9e-06	gene=Diaporthe0G021490	sid|68633|pid|49262|hfid|443|sfid|53|gb|EWY82992.1|gi|587660624|taxonID|909455|FusariumoxysporumFOSC3-a
Diaporthe0G021560.1	520	257	380	CYP60_26	495	345	467	48/125(38.40)	00:53:00	00:02:00	125	79.7	2e-15	gene=Diaporthe0G021560	sid|89527|pid|66595|hfid|483|sfid|60|gi|238497403|taxonID|332952|AspergillusflavusNRRL3357
Diaporthe0G021580.1	306	110	302	CYP503_11	706	529	705	55/200(27.50)	00:42:00	00:15:00	200	58.9	3e-09	gene=Diaporthe0G021580	sid|93871|pid|70316|hfid|1398|sfid|503|gi|302502804|taxonID|663331|ArthrodermabenhamiaeCBS112371
Diaporthe0G021930.1	536	24	536	CYP2_2430	527	1	527	384/527(72.87)	01:23:00	00:03:00	527	796	0.0	gene=Diaporthe0G021930	sid|24027|pid|18432|hfid|23|sfid|2|gb|ENH82415.1|gi|477530690|taxonID|1213857|ColletotrichumorbiculareMAFF240422
Diaporthe0G022080.1	2621	12	225	CYP149_5	491	6	197	73/214(34.11)	00:53:00	0.1	214	115	7e-26	gene=Diaporthe0G022080	sid|101339|pid|76842|hfid|1064|sfid|149|dbj|BAA92854.1|gi|7288162|taxonID|1126|Microcystisaeruginosa
Diaporthe0G022110.1	548	70	545	CYP623_33	539	76	538	133/490(27.14)	00:49:00	00:08:00	490	197	5e-55	gene=Diaporthe0G022110	sid|16168|pid|11840|hfid|1552|sfid|623|emb|CAL69595.1|gi|118026356|taxonID|176275|Beauveriabassiana
Diaporthe0G022140.1	1038	16	360	CYP53_90	1096	34	388	92/363(25.34)	00:45:00	00:07:00	363	124	2e-28	gene=Diaporthe0G022140	sid|103759|pid|79014|hfid|439|sfid|53|gi|46127417|gb|ESU15311.1|gi|558865228|taxonID|229533|FusariumgraminearumPH-1
Diaporthe0G022320.1	508	31	503	CYP505_319	569	37	564	146/538(27.14)	00:46:00	00:14:00	538	178	1e-48	gene=Diaporthe0G022320	sid|47082|pid|33333|hfid|1411|sfid|505|gb|EWZ29944.1|gi|587683339|taxonID|660027|FusariumoxysporumFo47
Diaporthe0G022450.1	551	37	502	CYP53_90	1096	15	465	107/503(21.27)	00:39:00	00:18:00	503	60.8	3e-09	gene=Diaporthe0G022450	sid|103759|pid|79014|hfid|439|sfid|53|gi|46127417|gb|ESU15311.1|gi|558865228|taxonID|229533|FusariumgraminearumPH-1
Diaporthe0G022760.1	259	54	256	CYP504_177	781	544	773	55/233(23.61)	00:41:00	00:14:00	233	52.0	3e-07	gene=Diaporthe0G022760	sid|14348|pid|10538|hfid|1401|sfid|504|gi|629670177|taxonID|1287681|EutypalataUCREL1
Diaporthe0G022810.1	938	37	273	CYP51_8	1236	272	539	89/269(33.09)	00:51:00	00:12:00	269	135	5e-32	gene=Diaporthe0G022810	sid|86482|pid|63984|hfid|381|sfid|51|gb|EUN26126.1|gi|578488685|taxonID|930091|BipolarisvictoriaeFI3
Diaporthe0G023020.1	1939	60	165	CYP149_5	491	5	92	35/107(32.71)	00:45:00	00:19:00	107	53.9	2e-06	gene=Diaporthe0G023020	sid|101339|pid|76842|hfid|1064|sfid|149|dbj|BAA92854.1|gi|7288162|taxonID|1126|Microcystisaeruginosa
Diaporthe0G023060.1	1823	407	605	CYP149_5	491	2	186	78/202(38.61)	00:52:00	0.1	202	122	2e-28	gene=Diaporthe0G023060	sid|101339|pid|76842|hfid|1064|sfid|149|dbj|BAA92854.1|gi|7288162|taxonID|1126|Microcystisaeruginosa
Diaporthe0G023080.1	508	21	504	CYP570_135	508	22	501	230/484(47.52)	01:05:00	00:01:00	484	473	2e-161	gene=Diaporthe0G023080	sid|68350|pid|49053|hfid|1477|sfid|570|gb|EFQ32837.1|gi|310797944|taxonID|645133|ColletotrichumgraminicolaM1.001
Diaporthe0G023420.1	516	11	516	CYP68_121	518	11	518	271/510(53.14)	01:14:00	00:01:00	510	585	0.0	gene=Diaporthe0G023420	sid|61544|pid|43597|hfid|525|sfid|68|emb|CCF39176.1|gi|380485723|taxonID|80884|Colletotrichumhigginsianum
Diaporthe0G023460.1	633	120	600	CYP4_480	502	11	481	143/487(29.36)	00:48:00	00:05:00	487	212	3e-60	gene=Diaporthe0G023460	sid|28841|pid|21503|hfid|149|sfid|4|gb|EXA34040.1|gi|587736324|taxonID|1080344|Fusariumoxysporumf.sp.pisiHDV247
Diaporthe0G023840.1	732	22	277	CYP51_8	1236	272	541	78/272(28.68)	00:49:00	00:07:00	272	102	4e-22	gene=Diaporthe0G023840	sid|86482|pid|63984|hfid|381|sfid|51|gb|EUN26126.1|gi|578488685|taxonID|930091|BipolarisvictoriaeFI3
Diaporthe0G023860.1	295	31	293	CYP71_1529	676	422	676	67/271(24.72)	00:42:00	00:09:00	271	58.9	2e-09	gene=Diaporthe0G023860	sid|70530|pid|50825|hfid|553|sfid|71|gi|302892481|taxonID|660122|NectriahaematococcampVI77-13-4
Diaporthe0G023880.1	1197	13	563	CYP526_19	575	10	552	336/553(60.76)	01:15:00	00:02:00	553	685	0.0	gene=Diaporthe0G023880	sid|55057|pid|38995|hfid|1443|sfid|526|gb|EHK19257.1|gi|358381582|taxonID|413071|TrichodermavirensGv29-8
Diaporthe0G024280.1	503	44	410	CYP53_90	1096	71	429	97/373(26.01)	00:49:00	00:05:00	373	117	2e-27	gene=Diaporthe0G024280	sid|103759|pid|79014|hfid|439|sfid|53|gi|46127417|gb|ESU15311.1|gi|558865228|taxonID|229533|FusariumgraminearumPH-1
Diaporthe0G024440.1	525	1	512	CYP5_206	581	47	569	191/535(35.70)	00:54:00	00:07:00	535	331	3e-105	gene=Diaporthe0G024440	sid|81108|pid|59505|hfid|188|sfid|5|gi|628337288|taxonID|1182543|CladophialophorapsammophilaCBS110553
Diaporthe0G024450.1	491	16	491	CYP684_43	487	14	486	213/479(44.47)	01:03:00	00:02:00	479	429	5e-145	gene=Diaporthe0G024450	sid|81049|pid|59448|hfid|1572|sfid|684|gb|KDN69925.1|gi|640926123|taxonID|1173701|Colletotrichumsublineola
Diaporthe0G024630.1	503	45	477	CYP53_90	1096	71	482	93/439(21.18)	00:45:00	00:08:00	439	106	8e-24	gene=Diaporthe0G024630	sid|103759|pid|79014|hfid|439|sfid|53|gi|46127417|gb|ESU15311.1|gi|558865228|taxonID|229533|FusariumgraminearumPH-1
Diaporthe0G024680.1	343	98	314	CYP102_906	1526	1292	1503	55/227(24.23)	00:38:00	00:11:00	227	49.7	3e-06	gene=Diaporthe0G024680	sid|43702|pid|30941|hfid|757|sfid|102|gb|ENH79942.1|gi|477528157|taxonID|1213857|ColletotrichumorbiculareMAFF240422
Diaporthe0G024980.1	514	15	262	CYP51_421	1213	205	434	72/248(29.03)	00:47:00	00:07:00	248	92.4	3e-19	gene=Diaporthe0G024980	sid|99191|pid|74873|hfid|381|sfid|51|gb|EER36755.1|gi|240273233|taxonID|544712|AjellomycescapsulatusH143
Diaporthe0G025380.1	863	15	309	CYP51_421	1213	194	495	80/319(25.08)	00:45:00	00:13:00	319	85.1	2e-16	gene=Diaporthe0G025380	sid|99191|pid|74873|hfid|381|sfid|51|gb|EER36755.1|gi|240273233|taxonID|544712|AjellomycescapsulatusH143
Diaporthe0G025680.1	276	5	256	CYP78_61	886	622	856	75/256(29.30)	00:47:00	0.1	256	82.4	3e-17	gene=Diaporthe0G025680	sid|88648|pid|65824|hfid|617|sfid|78|gb|EGU87652.1|gi|342888294|taxonID|660025|FusariumoxysporumFo5176
Diaporthe0G025790.1	2737	182	382	CYP149_5	491	6	189	73/201(36.32)	00:51:00	00:08:00	201	104	2e-22	gene=Diaporthe0G025790	sid|101339|pid|76842|hfid|1064|sfid|149|dbj|BAA92854.1|gi|7288162|taxonID|1126|Microcystisaeruginosa
Diaporthe0G026260.1	497	45	351	CYP53_71	1159	14	319	77/315(24.44)	00:44:00	00:05:00	315	83.2	3e-16	gene=Diaporthe0G026260	sid|68633|pid|49262|hfid|443|sfid|53|gb|EWY82992.1|gi|587660624|taxonID|909455|FusariumoxysporumFOSC3-a
Diaporthe0G026950.1	5830	5083	5799	CYP4_144	7453	6748	7431	421/747(56.36)	01:06:00	00:12:00	747	751	0.0	gene=Diaporthe0G026950	sid|106381|pid|81370|hfid|155|sfid|4|gb|EGU81974.1|gi|342880963|taxonID|660025|FusariumoxysporumFo5176
Diaporthe0G027060.1	2209	824	1159	CYP51_568	1238	331	671	100/344(29.07)	0.5	00:03:00	344	116	2e-25	gene=Diaporthe0G027060	sid|92169|pid|68814|hfid|375|sfid|51|gi|514708779|taxonID|8839|Anasplatyrhynchos
Diaporthe0G027300.1	361	27	130	CYP71_1529	676	418	522	35/108(32.41)	00:48:00	00:06:00	108	49.7	4e-06	gene=Diaporthe0G027300	sid|70530|pid|50825|hfid|553|sfid|71|gi|302892481|taxonID|660122|NectriahaematococcampVI77-13-4
Diaporthe0G027570.1	1366	1062	1325	CYP51_422	1260	279	539	92/275(33.45)	00:49:00	00:09:00	275	132	9e-31	gene=Diaporthe0G027570	sid|99192|pid|74874|hfid|381|sfid|51|gb|EEH02637.1|gi|225554338|taxonID|447093|AjellomycescapsulatusG186AR
Diaporthe0G028100.1	983	65	342	CYP51_6	1198	262	550	94/299(31.44)	0.5	0.1	299	149	3e-36	gene=Diaporthe0G028100	sid|86481|pid|63983|hfid|381|sfid|51|gb|KEQ58462.1|gi|662500826|taxonID|1043003|AureobasidiummelanogenumCBS110374
Diaporthe0G028310.1	409	20	354	CYP51_7	1204	269	616	112/354(31.64)	0.5	00:07:00	354	157	1e-40	gene=Diaporthe0G028310	sid|86480|pid|63982|hfid|381|sfid|51|gi|627837805|taxonID|930090|BipolarisoryzaeATCC44560
Diaporthe0G028800.1	498	14	284	CYP78_61	886	621	868	61/275(22.18)	00:45:00	00:11:00	275	66.6	4e-11	gene=Diaporthe0G028800	sid|88648|pid|65824|hfid|617|sfid|78|gb|EGU87652.1|gi|342888294|taxonID|660025|FusariumoxysporumFo5176
Diaporthe0G028850.1	318	229	289	CYP504_174	773	680	738	26/61(42.62)	00:57:00	00:03:00	61	50.8	1e-06	gene=Diaporthe0G028850	sid|14346|pid|10536|hfid|1401|sfid|504|gi|615415516|taxonID|1287680|NeofusicoccumparvumUCRNP2
Diaporthe0G028950.1	539	1	511	CYP61_238	537	5	513	397/511(77.69)	01:27:00	0	511	853	0.0	gene=Diaporthe0G028950	sid|16081|pid|11772|hfid|485|sfid|61|emb|CDM36467.1|gi|584407642|taxonID|1365484|PenicilliumroquefortiFM164
Diaporthe0G028960.1	576	13	570	CYP5_7	550	3	549	211/577(36.57)	00:56:00	00:08:00	577	366	2e-118	gene=Diaporthe0G028960	sid|105561|pid|80622|hfid|189|sfid|5|gb|EXM02092.1|gi|591470808|taxonID|1089451|Fusariumoxysporumf.sp.cubensetropicalrace454006
Diaporthe0G029100.1	554	71	543	CYP125_110	942	49	509	128/479(26.72)	00:45:00	00:05:00	479	113	7e-26	gene=Diaporthe0G029100	sid|73574|pid|53194|hfid|1003|sfid|125|gi|517413015|taxonID|168697|Salinisporaarenicola
Diaporthe0G029520.1	544	1	537	CYP52_399	535	1	530	370/539(68.65)	0.8	00:02:00	539	754	0.0	gene=Diaporthe0G029520	sid|62194|pid|44142|hfid|388|sfid|52|gi|615473991|taxonID|1445577|ColletotrichumfioriniaePJ7
Diaporthe0G030000.1	511	25	506	CYP65_101	491	11	487	214/486(44.03)	01:01:00	00:03:00	486	399	7e-133	gene=Diaporthe0G030000	sid|87767|pid|65076|hfid|490|sfid|65|gi|238497530|taxonID|332952|AspergillusflavusNRRL3357
Diaporthe0G030030.1	900	28	520	CYP551_32	524	3	518	484/516(93.80)	01:34:00	00:04:00	516	990	0.0	gene=Diaporthe0G030030	sid|90536|pid|67465|hfid|1455|sfid|551|dbj|BAM71030.1|gi|427190750|taxonID|1214568|Diaportheamygdali
Diaporthe0G030040.1	1954	1460	1944	CYP68_38	494	11	490	193/497(38.83)	00:59:00	00:06:00	497	345	2e-103	gene=Diaporthe0G030040	sid|77368|pid|56393|hfid|522|sfid|68|gi|67903086|taxonID|227321|AspergillusnidulansFGSCA4
Diaporthe0G030080.1	421	226	343	CYP51_7	1204	390	499	38/120(31.67)	00:45:00	0.1	120	57.0	3e-08	gene=Diaporthe0G030080	sid|86480|pid|63982|hfid|381|sfid|51|gi|627837805|taxonID|930090|BipolarisoryzaeATCC44560
Diaporthe0G030540.1	1258	294	610	CYP51_420	1213	228	523	103/322(31.99)	00:49:00	0.1	322	157	2e-38	gene=Diaporthe0G030540	sid|99190|pid|74873|hfid|381|sfid|51|gb|EGC42569.1|gi|325089259|taxonID|544711|AjellomycescapsulatusH88
Diaporthe0G031170.1	914	515	777	CYP51_11	1217	270	536	90/275(32.73)	00:53:00	00:07:00	275	134	1e-31	gene=Diaporthe0G031170	sid|86485|pid|63985|hfid|381|sfid|51|gb|EMD85094.1|gi|451992614|taxonID|701091|BipolarismaydisC5
Diaporthe0G031200.1	537	184	436	CYP51_422	1260	264	528	92/267(34.46)	00:54:00	00:06:00	267	140	2e-34	gene=Diaporthe0G031200	sid|99192|pid|74874|hfid|381|sfid|51|gb|EEH02637.1|gi|225554338|taxonID|447093|AjellomycescapsulatusG186AR
Diaporthe0G032370.1	569	85	569	CYP4_173	484	6	484	355/485(73.20)	01:26:00	00:01:00	485	753	0.0	gene=Diaporthe0G032370	sid|49144|pid|34613|hfid|155|sfid|4|gi|631246905|taxonID|1286976|TogniniaminimaUCRPA7
Diaporthe0G032390.1	525	1	525	CYP51_210	528	1	525	406/526(77.19)	01:27:00	0	526	853	0.0	gene=Diaporthe0G032390	sid|14883|pid|10858|hfid|381|sfid|51|gi|367018702|taxonID|573729|MyceliophthorathermophilaATCC42464
Diaporthe0G032500.1	518	55	494	CYP53_90	1096	65	483	112/461(24.30)	00:42:00	00:14:00	461	102	3e-22	gene=Diaporthe0G032500	sid|103759|pid|79014|hfid|439|sfid|53|gi|46127417|gb|ESU15311.1|gi|558865228|taxonID|229533|FusariumgraminearumPH-1
Diaporthe0G032900.1	336	50	311	CYP578_49	786	525	774	76/277(27.44)	00:44:00	00:15:00	277	52.4	4e-07	gene=Diaporthe0G032900	sid|15834|pid|11583|hfid|1484|sfid|578|gi|629734940|taxonID|655844|MetarhiziumanisopliaeARSEF23
Diaporthe0G033030.1	1284	24	515	CYP125_110	942	15	505	123/522(23.56)	00:41:00	00:12:00	522	80.9	8e-15	gene=Diaporthe0G033030	sid|73574|pid|53194|hfid|1003|sfid|125|gi|517413015|taxonID|168697|Salinisporaarenicola
Diaporthe0G033120.1	812	117	270	CYP51_422	1260	273	420	47/156(30.13)	00:52:00	00:06:00	156	66.2	1e-10	gene=Diaporthe0G033120	sid|99192|pid|74874|hfid|381|sfid|51|gb|EEH02637.1|gi|225554338|taxonID|447093|AjellomycescapsulatusG186AR
Diaporthe0G033370.1	478	17	477	CYP5080_23	492	30	490	176/477(36.90)	00:55:00	00:07:00	477	306	3e-97	gene=Diaporthe0G033370	sid|99894|pid|75521|hfid|1686|sfid|5080|gi|255956899|taxonID|500485|PenicilliumrubensWisconsin54-1255
Diaporthe0G033500.1	284	29	283	CYP504_177	781	511	776	74/280(26.43)	00:43:00	00:14:00	280	58.5	3e-09	gene=Diaporthe0G033500	sid|14348|pid|10538|hfid|1401|sfid|504|gi|629670177|taxonID|1287681|EutypalataUCREL1
Diaporthe0G033530.1	513	12	513	CYP505_328	559	18	554	273/545(50.09)	01:05:00	00:09:00	545	525	0.0	gene=Diaporthe0G033530	sid|66661|pid|47782|hfid|1407|sfid|505|gi|302418176|taxonID|526221|VerticilliumalfalfaeVaMs.102
Diaporthe0G033580.1	2440	1	209	CYP149_5	491	2	191	66/211(31.28)	00:49:00	00:11:00	211	102	7e-22	gene=Diaporthe0G033580	sid|101339|pid|76842|hfid|1064|sfid|149|dbj|BAA92854.1|gi|7288162|taxonID|1126|Microcystisaeruginosa
Diaporthe0G033780.1	1132	27	1131	CYP102_429	1079	10	1078	550/1112(49.46)	01:05:00	00:04:00	1112	1078	0.0	gene=Diaporthe0G033780	sid|85103|pid|62819|hfid|762|sfid|102|gi|636587319|taxonID|671987|SetosphaeriaturcicaEt28A
