# Supplementary material for: Harnessing Genomics of Diaporthe amygdali for Improved Control of Peach Twig Canker and Shoot Blight (TCSB)
Source: Plants (Basel). 2025 Sep 24;14(19):2960. doi: 10.3390/plants14192960 (PMC12526002; doi:10.3390/plants14192960)
Supplement: Supplementary file 1 [file plants-14-02960-s001.zip › Table_S4_Orthogroups shared among Diaporthe amygdali isolates.xlsx]

## Sheet: Orthogroups
Table S4: Orthogroups shared among Diaporthe amygdali isolates.
Orthogroup	D_amygdali_CAA958_RefSeq	D_amygdali_DUCC20226	D_amygdali_Da1_proteins
OG0014232	XP_052986330.1, XP_052987814.1	KAK2605612.1	Diaporthe0G035890.1, Diaporthe0G085530.1
OG0014275	XP_052989013.1, XP_052990991.1, XP_052990994.1	KAK2609811.1	Diaporthe0G133960.1
OG0014329	XP_052992279.1, XP_052996624.1	KAK2613235.1	Diaporthe0G064770.1, Diaporthe0G110160.1
OG0014351	XP_052995513.1	KAK2614515.1, KAK2614516.1, KAK2614517.1	Diaporthe0G097410.1
OG0014401	XP_053000512.1, XP_053000517.1	KAK2606710.1	Diaporthe0G013210.1, Diaporthe0G013260.1
OG0014791	XP_052986314.1, XP_052998794.1	KAK2598333.1	Diaporthe0G146270.1
OG0014813	XP_052987366.1	KAK2611555.1, KAK2611556.1	Diaporthe0G023580.1
OG0014845	XP_052989109.1	KAK2596931.1, KAK2596932.1	Diaporthe0G141150.1
OG0014849	XP_052989167.1	KAK2610251.1, KAK2610252.1	Diaporthe0G138590.1
OG0014858	XP_052989913.1	KAK2599473.1, KAK2599474.1	Diaporthe0G056530.1
OG0014869	XP_052990891.1	KAK2604028.1, KAK2604029.1	Diaporthe0G051670.1
OG0014957	XP_052996445.1	KAK2616030.1, KAK2616031.1	Diaporthe0G062930.1
OG0014959	XP_052996569.1	KAK2615918.1, KAK2615919.1	Diaporthe0G064190.1
OG0014961	XP_052996976.1, XP_052997056.1	KAK2611751.1	Diaporthe0G021470.1
OG0014982	XP_052998333.1, XP_052998334.1	KAK2598787.1	Diaporthe0G017630.1
OG0015015	XP_053000255.1	KAK2601454.1, KAK2601455.1	Diaporthe0G075160.1
OG0015517	XP_052986288.1	KAK2599709.1	Diaporthe0G054030.1
OG0015519	XP_052986395.1	KAK2596512.1	Diaporthe0G151450.1
OG0015521	XP_052986408.1	KAK2596503.1	Diaporthe0G151310.1
OG0015522	XP_052986409.1	KAK2596502.1	Diaporthe0G151300.1
OG0015528	XP_052986560.1	KAK2597024.1	Diaporthe0G142040.1
OG0015529	XP_052986570.1	KAK2597034.1	Diaporthe0G142140.1
OG0015531	XP_052986658.1	KAK2606714.1	Diaporthe0G015640.1
OG0015532	XP_052986765.1	KAK2604515.1	Diaporthe0G046740.1
OG0015538	XP_052986947.1	KAK2599754.1	Diaporthe0G053500.1
OG0015541	XP_052987105.1	KAK2613131.1	Diaporthe0G111330.1
OG0015542	XP_052987108.1	KAK2613128.1	Diaporthe0G111360.1
OG0015543	XP_052987200.1	KAK2616102.1	Diaporthe0G019420.1
OG0015544	XP_052987226.1	KAK2616126.1	Diaporthe0G019010.1
OG0015546	XP_052987244.1	KAK2616142.1	Diaporthe0G018820.1
OG0015549	XP_052987356.1	KAK2611566.1	Diaporthe0G023480.1
OG0015552	XP_052987769.1	KAK2604262.1	Diaporthe0G049190.1
OG0015553	XP_052987781.1	KAK2604250.1	Diaporthe0G049310.1
OG0015555	XP_052987856.1	KAK2605570.1	Diaporthe0G085110.1
OG0015556	XP_052987875.1	KAK2605545.1	Diaporthe0G084900.1
OG0015557	XP_052987950.1	KAK2610195.1	Diaporthe0G138000.1
OG0015558	XP_052987961.1	KAK2610185.1	Diaporthe0G137900.1
OG0015561	XP_052988126.1	KAK2600391.1	Diaporthe0G035500.1
OG0015563	XP_052988209.1	KAK2603055.1	Diaporthe0G115930.1
OG0015564	XP_052988229.1	KAK2603073.1	Diaporthe0G115720.1
OG0015565	XP_052988287.1	KAK2603125.1	Diaporthe0G115160.1
OG0015568	XP_052988424.1	KAK2599911.1	Diaporthe0G051950.1
OG0015569	XP_052988444.1	KAK2595984.1	Diaporthe0G128420.1
OG0015570	XP_052988488.1	KAK2596013.1	Diaporthe0G127980.1
OG0015572	XP_052988546.1	KAK2596067.1	Diaporthe0G127440.1
OG0015576	XP_052988746.1	KAK2604432.1	Diaporthe0G047520.1
OG0015577	XP_052988791.1	KAK2604384.1	Diaporthe0G047950.1
OG0015578	XP_052988799.1	KAK2604376.1	Diaporthe0G048030.1
OG0015579	XP_052988885.1	KAK2608297.1	Diaporthe0G088710.1
OG0015582	XP_052989003.1	KAK2596592.1	Diaporthe0G087560.1
OG0015586	XP_052989290.1	KAK2615034.1	Diaporthe0G073290.1
OG0015587	XP_052989493.1	KAK2596324.1	Diaporthe0G149440.1
OG0015589	XP_052989533.1	KAK2596361.1	Diaporthe0G149840.1
OG0015590	XP_052989534.1	KAK2596362.1	Diaporthe0G149850.1
OG0015591	XP_052989557.1	KAK2596389.1	Diaporthe0G150080.1
OG0015592	XP_052989605.1	KAK2596432.1	Diaporthe0G150550.1
OG0015593	XP_052989606.1	KAK2596433.1	Diaporthe0G150560.1
OG0015594	XP_052989626.1	KAK2596447.1	Diaporthe0G150740.1
OG0015595	XP_052989633.1	KAK2596453.1	Diaporthe0G150810.1
OG0015597	XP_052989676.1	KAK2596499.1	Diaporthe0G151260.1
OG0015602	XP_052989910.1	KAK2599476.1	Diaporthe0G056500.1
OG0015603	XP_052989915.1	KAK2599471.1	Diaporthe0G056550.1
OG0015605	XP_052989939.1	KAK2599447.1	Diaporthe0G056800.1
OG0015607	XP_052990083.1	KAK2599679.1	Diaporthe0G054300.1
OG0015610	XP_052990129.1	KAK2599638.1	Diaporthe0G054770.1
OG0015614	XP_052990374.1	KAK2597561.1	Diaporthe0G000960.1
OG0015616	XP_052990379.1	KAK2597558.1	Diaporthe0G000920.1
OG0015618	XP_052990463.1	KAK2597487.1	Diaporthe0G000100.1
OG0015619	XP_052990467.1	KAK2597485.1	Diaporthe0G000060.1
OG0015620	XP_052990469.1	KAK2597483.1	Diaporthe0G000040.1
OG0015622	XP_052990562.1	KAK2614341.1	Diaporthe0G099010.1
OG0015623	XP_052990620.1	KAK2614401.1	Diaporthe0G098430.1
OG0015625	XP_052990713.1	KAK2604198.1	Diaporthe0G049920.1
OG0015627	XP_052990747.1	KAK2604162.1	Diaporthe0G050250.1
OG0015629	XP_052990779.1	KAK2604129.1	Diaporthe0G050540.1
OG0015633	XP_052990894.1	KAK2604022.1	Diaporthe0G051730.1
OG0015634	XP_052990900.1	KAK2604019.1	Diaporthe0G051790.1
OG0015638	XP_052990961.1	KAK2609840.1	Diaporthe0G134250.1
OG0015639	XP_052991033.1	KAK2609770.1	Diaporthe0G133590.1
OG0015641	XP_052991064.1	KAK2609742.1	Diaporthe0G133300.1
OG0015644	XP_052991301.1	KAK2614175.1	Diaporthe0G100760.1
OG0015648	XP_052991786.1	KAK2603289.1	Diaporthe0G113450.1
OG0015650	XP_052991790.1	KAK2603293.1	Diaporthe0G113400.1
OG0015653	XP_052991857.1	KAK2603347.1	Diaporthe0G112730.1
OG0015654	XP_052992042.1	KAK2613865.1	Diaporthe0G103860.1
OG0015657	XP_052992187.1	KAK2614013.1	Diaporthe0G102420.1
OG0015659	XP_052992273.1	KAK2613230.1	Diaporthe0G110220.1
OG0015660	XP_052992274.1	KAK2613231.1	Diaporthe0G110210.1
OG0015661	XP_052992275.1	KAK2613232.1	Diaporthe0G110200.1
OG0015662	XP_052992276.1	KAK2613233.1	Diaporthe0G110190.1
OG0015663	XP_052992278.1	KAK2613234.1	Diaporthe0G110170.1
OG0015671	XP_052992882.1	KAK2602155.1	Diaporthe0G125210.1
OG0015672	XP_052992891.1	KAK2602165.1	Diaporthe0G125120.1
OG0015674	XP_052992959.1	KAK2602225.1	Diaporthe0G124450.1
OG0015675	XP_052992961.1	KAK2602227.1	Diaporthe0G124430.1
OG0015676	XP_052993102.1	KAK2605385.1	Diaporthe0G038330.1
OG0015684	XP_052993565.1	KAK2602237.1	Diaporthe0G124380.1
OG0015685	XP_052993573.1	KAK2602239.1	Diaporthe0G124300.1
OG0015686	XP_052993666.1	KAK2602323.1	Diaporthe0G123360.1
OG0015687	XP_052993708.1	KAK2602367.1	Diaporthe0G122930.1
OG0015697	XP_052994907.1	KAK2604822.1	Diaporthe0G043630.1
OG0015701	XP_052995304.1	KAK2614700.1	Diaporthe0G095430.1
OG0015702	XP_052995370.1	KAK2614635.1	Diaporthe0G096100.1
OG0015707	XP_052995516.1	KAK2614513.1	Diaporthe0G097440.1
OG0015708	XP_052995597.1	KAK2615525.1	Diaporthe0G068410.1
OG0015713	XP_052995855.1	KAK2615259.1	Diaporthe0G071000.1
OG0015717	XP_052996245.1	KAK2597806.1	Diaporthe0G061060.1
OG0015722	XP_052996437.1	KAK2616039.1	Diaporthe0G062850.1
OG0015726	XP_052996527.1	KAK2615955.1	Diaporthe0G063780.1
OG0015728	XP_052996545.1	KAK2615941.1	Diaporthe0G063960.1
OG0015735	XP_052996865.1	KAK2611901.1	Diaporthe0G022720.1
OG0015737	XP_052996950.1	KAK2611827.1	Diaporthe0G021860.1
OG0015740	XP_052996999.1	KAK2611793.1	Diaporthe0G023110.1
OG0015741	XP_052997002.1	KAK2611790.1	Diaporthe0G023140.1
OG0015742	XP_052997008.1	KAK2611786.1	Diaporthe0G023200.1
OG0015743	XP_052997033.1	KAK2611767.1	Diaporthe0G021700.1
OG0015749	XP_052997172.1	KAK2611649.1	Diaporthe0G020440.1
OG0015750	XP_052997231.1	KAK2611600.1	Diaporthe0G019870.1
OG0015753	XP_052997268.1	KAK2610147.1	Diaporthe0G137500.1
OG0015754	XP_052997321.1	KAK2610096.1	Diaporthe0G136980.1
OG0015758	XP_052997954.1	KAK2611079.1	Diaporthe0G028420.1
OG0015760	XP_052998020.1	KAK2611141.1	Diaporthe0G027780.1
OG0015762	XP_052998212.1	KAK2611346.1	Diaporthe0G025900.1
OG0015769	XP_052998336.1	KAK2598785.1	Diaporthe0G017610.1
OG0015770	XP_052998353.1	KAK2598767.1	Diaporthe0G017440.1
OG0015773	XP_052998423.1	KAK2598703.1	Diaporthe0G014050.1
OG0015775	XP_052998455.1	KAK2598675.1	Diaporthe0G014360.1
OG0015776	XP_052998506.1	KAK2598620.1	Diaporthe0G014900.1
OG0015778	XP_052998516.1	KAK2598614.1	Diaporthe0G014990.1
OG0015783	XP_052998868.1	KAK2598269.1	Diaporthe0G145530.1
OG0015784	XP_052998869.1	KAK2598268.1	Diaporthe0G145520.1
OG0015792	XP_052999349.1	KAK2600638.1	Diaporthe0G083690.1
OG0015796	XP_052999500.1	KAK2600778.1	Diaporthe0G082250.1
OG0015799	XP_052999639.1	KAK2600910.1	Diaporthe0G080870.1
OG0015803	XP_052999851.1	KAK2601090.1	Diaporthe0G079160.1
OG0015804	XP_052999920.1	KAK2601156.1	Diaporthe0G078490.1
OG0015806	XP_052999956.1	KAK2601187.1	Diaporthe0G078110.1
OG0015809	XP_053000113.1	KAK2601334.1	Diaporthe0G076560.1
OG0015816	XP_053000256.1	KAK2601456.1	Diaporthe0G075150.1
OG0015817	XP_053000299.1	KAK2601494.1	Diaporthe0G074740.1
OG0015818	XP_053000310.1	KAK2601496.1	Diaporthe0G074630.1
OG0015819	XP_053000311.1	KAK2601497.1	Diaporthe0G074620.1
OG0015820	XP_053000323.1	KAK2601507.1	Diaporthe0G074500.1
OG0015821	XP_053000325.1	KAK2601509.1	Diaporthe0G074480.1
OG0015823	XP_053000352.1	KAK2606566.1	Diaporthe0G015970.1
OG0015828	XP_053000511.1	KAK2606709.1	Diaporthe0G013270.1
OG0015829	XP_053000513.1	KAK2606711.1	Diaporthe0G013250.1
OG0015830	XP_053000515.1	KAK2606712.1	Diaporthe0G013230.1
OG0015831	XP_053000550.1	KAK2606745.1	Diaporthe0G012910.1
OG0015832	XP_053000612.1	KAK2606800.1	Diaporthe0G012280.1
OG0015834	XP_053000616.1	KAK2606801.1	Diaporthe0G012240.1
OG0015838	XP_053000787.1	KAK2606960.1	Diaporthe0G010530.1
OG0015844	XP_053001527.1	KAK2607724.1	Diaporthe0G003170.1

## Sheet: DA1 isolates FASTA sequences
>Diaporthe0G035890.1 gene=Diaporthe0G035890
MFLQAPLSFFVRTDTGDLINRFSQDMTLLDQKLPSALYAALHGLLSCLADAGLIFAGAKY
LAAVIPVAVLVMYTLQVFYLRTSCQMRYLDLQAKAPLFALILGMVDGLATIRAFGWQSAF
RATSFQRLDELQKPYYLMFCIQRWLALVLDLFVAASAVILVAFDILTPSSTSANAIAISL
YAIVNFNESLARLITSWTELEASLGAISRLRDFEKQTPSEIPKFAICGRTRSGKSSLVLA
LFRLLEPDSGNICIDGVDIANIPHDVLRGRLITIPQEPLLFPGTLRSNLVLARDGSIPET
EPTMHQDGHLVETLTKVSLWPVVSLHGGLDTDISNFSLSHGQKQLLCLARAVVNKTASKI
LILDEATSAVDQETESLIVKILETEFASHTVVSVVYRLHTVRDSDIVIVLDTGSVVEMGP
PGQLLAVEGGRFRSMWNSGSI
>Diaporthe0G085530.1 gene=Diaporthe0G085530
MGTDIDGIERGLQFTYDYANLPEADETRVGSGGVSFSGGQKQRVIHTDSTDPSVWGVIED
ETFANGKDEASNAASVVDFSVQNNAKKASSTTQLETDEAGRQYLRSSYDFGPSMVQMPNM
RCTPESMLFSSSPVFSTLYFFLQTDSGTILNRFRQGMTQVDQVLPVATFQTCFAALGVLA
QLGLVASGSWYVAIALSFVFAALCVLQRCYLSTSHQVRHLDLECKAPLYTAFTETLAGLA
TVRAFMWQNALMSRHLKLLDTSQKAYYLMLCLQRWLNVVLDLFAAGLAILLVAVALDLPG
STSKGVMGLPDHARLRSFMVRTPQETRREEAYPGKWSFFVAALKGRLFADASLYLSQDPV
TLSGTVRQNLDLECRLAHDSPDLETMLAKVDVWSVVSARGGLDADYYSSLGFSAGQKQLS
CLARAALHKSRVMLLDEAISGVDQTTDEKCEVSSENNLKTLLSLEFRTGWTRLWAVTSSW
>Diaporthe0G133960.1 gene=Diaporthe0G133960
MNLTIITNNADILNRQEMRGGTNELAKALDRVAAREAAQGVDKAHMLLMTKEEAAKLSTR
VVSEKTNAQRKPKFLNHGYQQDGQPLNFWCNPDLKVVNNTKEDDSLADSRFSEALTDPDR
SHKGPGRPVLQKYHKKIKPDAKKPIKTVYMIRDNPESDICDALNVDETWKLT
>Diaporthe0G064770.1 gene=Diaporthe0G064770
MLDVREMTIAHAQDGFKTKKFTAHELTSAFLDRIATLDKNGPRINSTMALSTTVLDEAAA
LDAYLEEKSQLKGKLHGIPVLVKDQADTKGMITTYGSTVAKENVPDEDATVVTKLKEAGA
LILGKTTMAEWASVWVSANGATDYEFTKNPYNHIYDVGASSGGSAAALSANFSILAVGED
TGGSIRVPSSFCNLVGLRPTPGLISRTGFCPLLKHQDTPGPMARTVMDCALMLDCIVGFD
PKDEYTGFAATATALGLPRGGSYASSLQNGPKKMKVARIGVVREQFGSDSDPYCKAVNKV
MREAMDKLQGAGTTFVDVHIDNLQHYLHYPLVYVQRSRSDINSFLMTKPHLPQDIADFVP
EVADRDYLTTLCQTMHGPRDPKDDPTFVDRILQRDDFKRKIDCVVASLDLDALMLPDVRV
PPPLIADATNGRFMDNGSFSFPVNTFLASVALLPAISVPAGFTDDGLPVGMELVGLEYQE
QHLLELARGVENILGARRAPPAPL
>Diaporthe0G110160.1 gene=Diaporthe0G110160
MRANFGINSIISIANTFSIPTKATDMLDVEELTIAQAHTGFRQGDFTAKELTAAFLSRID
KFDHAGPKINAMMALSSTALEEAAQLDDHLNKTGQLKGSLHGIPVVVKDQADTKGIVTTY
GSAAAKNNIPTQDAFVVTKLKQAGAVIIGKTTMAEWACAWYSANGATDYTFTKNPYHLDH
DVGASSGGSAAAIAANFAILAVAEDTGGSIRVPSSFCNIVGLRPTPGLISRAGFCPLLKL
HDTPGPMARTVTDCALMLDSMVGFDPQDEYTEYAATAAAIGLPKGGSYSTFLEDGPEKLN
SARFGVVRQLFGSETNPDYQAVCSVTASAMDKLQRHGTTFVDVHIDNLNHYLSYTQTYMI
KGRTDINSFLATKPNLPSDIADIVPSKQVRPWLDLLSLTAHGPQDPTSDGTYVDRILTRD
AFKRKVCSIIASQGLDALIFPDAKIPPPRAEDATSGKFPTESFPVNTFFASQACLPAISV
PAGFTQEGLPVGLELVGLEHQEQHLLELARGIEVVIGGRKAPEVAVWV
>Diaporthe0G097410.1 gene=Diaporthe0G097410
MSSLKFVHTNPVGYKSRSRKRVQACENCRRQKRRCVHTISSTGGPARQGVSPSAESNGLS
SSPSDAARTGIVPLSAAPRTAAGFPRAAEEPSIQVVSALPNEQPRQTGRASTAYQSEPTP
RVTSASRHPANVSSSPGNLRFIGDLNPEVVLLSGTRAESGLSPNAVGVWQPEPSALISRQ
ESDCATSSPASIFHYVPRLIRGLLLPLIREQCLEVLPPPTDLAALEVFYFNNIHGLLPSI
DEQTFTSSLSHAPSRVLQYQTICLLASTEPSLAHHLRLPTREGQLTSAEFGQELLSAMRL
NVDMAMVHDKMILIRALTTMSLFGFGRQSIEASSQYFVRAVQISWNIGLHLQRGRDGAQS
SQSSLFCYLWAIDKFLAAVHGRPTMMHERDLELSPLRCLDGQPPGFKVLVHIAHVLQDVI
SLYRPNATVTQIPREAIPSYETILERTDALELPAHHLGWSLLSTPPIVSGWSLLTWHQLL
>Diaporthe0G013210.1 gene=Diaporthe0G013210
MGMYGSFFFIFIRAVIGTIAYGIQTFYGANLLSTCLRCIFGSSWEGMGNGLPASAHITSK
TLLCFFLVWLIQFPLDLNEAILDRHWTAAGRAGVFLVSFTYLLSVFGMNVGANSIPFGAD
MNGLLPKVLTIRRGQILCAVLSVCFVPWELMATAQKFITFLGSYNIFMAPICGVIIVDYF
IVRRGNIHIPSLYNGSPCELYWFTSGVHVAGVVSWCVGVSLGLPGLVGTYEPLAVNQAAK
NMYKVGWVLYMSAAAVTYYLMATFLEKPAIFPKGHHQNPKTWEFLARNQPEGYFDDEIAS
SGISDGIEISTPSGSQRNMKD
>Diaporthe0G013260.1 gene=Diaporthe0G013260
MCTWAAVEHDKSKPVWSNSDLDPTKPAFRTWTWIHYTSFWLASSFATGTWTTGSAMIALG
MPWYAAWLALVVSHIIGAVLLVANGRGPAAYHIGFPVYARASFGMWGSYFAIVSRCIVAA
IWYAVNAYYGSNFVSICIRCIWPSWNDVPNYLPSNAGTTTQLLGAMAIFWVLSMPFVFIH
PKNLNWYFVAKSCMVGPACFAVLIWAIVLNGGSVGPSFQTSPKISDPVYYGWLWMSALNS
GFGGCSALIVAQADIARWARKPSDQTWSQLITYPVFSALPALFGLLVASATSNVWGKQYW
NLWDVLSAALDHYEMSPASRGLVFLASFSFAIAILGTNVAANSLPFGSDIAGLLPRWITI
RRGQVLCSLLVFPIVPWKIISSAKSLLTFLSGYSILMGPFASICIVDYFFVRKGNLNIPH
LYIGNADSQYWYTKGWNIRMIVAWTLGIVLPFPGFIDSFGTTLIGDGARHMWNLGYLLSI
AVSGVVYYVLFLVFPDPHIDKLLAFEQQAPQYDGLIDGEAVQSQAGRDNVSEVEKGTLDP
EVKNFR
>Diaporthe0G146270.1 gene=Diaporthe0G146270
MADLSSGTITHPAADDLPRSCLVQHDTTQKMRDDTAEQDHPKPLPEGECVCPVVPLDRLC
PQCRTIEFDTMANTTDSYTHEDENFFRGEATQDVNNNRVISNTMFEMNAMRGLEDFHLFQ
VCYGDYKSYSRQYPRKIIVIPSHKGPGFFGRHIDRDAVDLGAVCTQLQFCEKNHELCKPV
HSASTASKYRDLGLRAIDVDSMTVVPIMWENDRYVALSYVWGSTHTNEEDRDCELPSRLP
QVVQDAVVVTKSLGHRFLWVDRYCIPQTDMVARQQQIQAMGEIYLHSSLTITAAAGMDAD
YGLPGISTRRSKQDSIRVGQHCLLAFYPPIHELPTTKWASRGWTYQEGLLSTRRLIFTQS
RVFFECREALFDEYCTAFNVEPSDAHWSSSYKDLFHAFRSFVPDREDEGEFFRQAAMRIG
EFSQRELTYDGDALNAMAGVLSLYPDIAFCGLPVPRLLPVGCRLDRETDSLTLALAWTGS
DQPGSTRRHAFPSWTWAGWKKCVYQGPTEPHPKYYFKFLVDTISVQFKDTAVDWEAGKRD
IMARSRAGTLPMWLQISGWSFTSLEDPESQVEHCIIARDSSVAQTAVQTS
>Diaporthe0G023580.1 gene=Diaporthe0G023580
MFMGLRDSPHPEVDPVCPVRLQMGMGGPKGPKGEKDGAGEADRGNSKGLHWNSVPMNIDH
ETDAGRNVVWDPASCRTCLPLEEAEPSPIHANREPADIFIQLGAMLPTALGWSWSLGSLL
SYQLGVQTIPIIIIVDQNPRPSLCRSIVMELPLVTDYVIGLQVVAGIHCTERVGREPNRR
SLALIMDPVTAIGLASAILTFVEFSWSLVRGAGDVYRSPTGASQENTSIGTIIADLEDVA
DNINTDIQGRGKHENALTALAKGCEDLSKELLQVLEKLKKRSDSKREALKATLRSMRKEK
EVASIEKRLGEYRAEIVLRLNLVLCNQQSAIKEQLDGIQYDSRNFASETIRAIGDLRSMV
SDTMDQLKYEHGNPLVDPMLWEAKIVQLGQVLRESLLALNTKLLALPKETIVLRRLFFDT
MFRREDDISGPGYGTFEWVLEDIRLVKGSHIQRLSSSYRSKRDEHRFVVGKSSSAFKYYG
NTDGWDSNSEFDMFDTNGTNSSRKGESEVGSDSRVSNDGGSSDEQHQVNKDDQNNKDDEN
TIVFGQTDGQQFVKFVASESGTNSDHSSGDEWRYSDPEVKREKDDSVGTRESYSSDEGSY
CSSDSETHGEEVSSTRNRGKLDTTTESTKDTPPFEVHGNESPSAQSLSSGWAPPPHSEHI
ASGSTKDTPTIRLHGVYYRSGPSISKIHGSEPLSWYSGWAPHLEHIMSVSERAKRRQIST
AFASFLRKSQGVFFCCGKAGSGKSTFMKYISSHQEIRRQLESWSGDKRLVIISVFFWNSG
DELQMSMEGFYRSLLFQVVQQCPEVLPAIFPDHSLQTDDIHEGIRGRSLPFRFSELQDAI
RRLLETSEIPSHRLCFFIDGLDEYKGDRKEHFSLAQLLKNWATKDVKIICSARPYIEFLD
TFTDSGRTIQLHEWTKDDIYRYVLSELHTGLGSDKMPSEAITRLVELVSRKADGVFIWAR
LVVQSLLEGIAHRDSVRALHGRVDQAPRDLNSLYERSLSSIDSTIRERADDALSLVARSP
FGTLNALAFSWLDDLEDEDFPLNRPFQIYTREEAEDREETAKRQVALLTKGLVEMRRVKY
PENTIRLSPEPLFRYKLDYYHLTAHEFLMNRVASDHESISETLRDRYARLTLAEIKFSGF
LRSRSSQFRTIYAAGQHKFHDVPDKYLDELRACYPTRGTSQNDSRWDTHVGFYDAQSQGS
FQIGLWGRGTPWRPGNSICHLVWKGSDPNLIICYALSLHQAGYVLRRLQNGVADKLTEEE
LAVWLFATWTIFPDPAITEYVLSHRGLPERPVEIRNFFEGKNTDISCWFGFLMSFSRTVL
TQTTVHGIRLGMAEKIQSSNGSRAWEEYCEGTEWRMWIEMQCRNLEHLLKHGVDKDVIFL
LGGMPVDQALQPDEQRHSWDVWAHQWDEWMLDQGTIFYVDLLTMLDLIQPPPANLNTLQG
LLRASPASCLQSTCSSFVSRMRGYFCERPRHSLRRDTYKALKAEDLKRGQLRIYAIESKN
EVLSGPMTILVY
>Diaporthe0G141150.1 gene=Diaporthe0G141150
MPSKATRHHATGNNATKSTRAAPSRKRPIAADETYPTSRKRAKVSGQGVVPAIGLNSATL
EDINAIPREVLTVYVFGTGESAGDLGLGPDKKEAERPTIITRLDGRQTTTDGYRVVQLDC
GGMHTIALTEDGRIVTWGGNDNGALGRDTNWDGGLRDIDAKEEMDDGDLNPLESTPTCIP
DTSFPPGTKFATVAAGDSCSFAVTTTGLVYGWGTFVDAQGKKCFLCSNSQRIEKQDKPVL
MPGLRNIKTVACGANHALALDSSGRVWSWGVNESAQVGRRARPQNQFMDSFYPGIIDLSR
HGVRYIAAGASHSFAVDNEDRVFAWGANNFGQAGYVRNAGTGNAELPYPLQIRPLSKQGI
TILSAASHHSTAVTAEGRFLVWGRLDGGHLGLKLAQEQLDDPKLVRWDEYGKPRILLQPL
AVPGIGDAAHVACSTGHTVFVNREGRAFAAGYGFQYQLGNGTNEDSEIATEVKAKVLKDV
RLTWCGAGGQFSMVAAPVAGGNISGSNGSAE
>Diaporthe0G138590.1 gene=Diaporthe0G138590
MADQATEATSKLQLDEETGEMISKNEFKKRAQKRAKKAVAAARTRETAADQNHEPSPAPA
QEPGLLDLDAMFRQGWLADVYKERASREVVTRFPPEPNGYLHLGHVKAIAVNFGFARFHN
GRAPRFDDTNPGKEEEKYFVAIEQIIKWLGFEPSAVTYTSDHFQRLYEMAENLIQLGKAY
VCHCDPAETKKQRGGKDGKEGPRYRCEHAEQDAANNLRKFRDMRDGVYKHQEAFLRMKQD
IENPNPQMWDLVAYRIPCKAHHHRTKDRWKIYPTYDFAHCLCDSFEGITHSLCTTEFFRS
RESYEWLNRTLGVYEPIQREFGRFNIDNTVMSKRAVNELVEKKIVRGRDDPRLYTLVALR
RRGVPPGAILAFINELGVTTAKTTTQTARFEQSVRRFLEASVPRLMLVLDPVPLVIDGVE
GLAATEIEVPFSTRDPSMGSRALRLTRTVYVDRSDFREVADDKFFRLAPGRTVGLLKFPS
PITVTTFTKDGAGQVSEIRAVLDSAAGRPKAYIQWVPEGSAKVEVRVHGRLFKSDDPNAA
PGGFLQDVDPHGETVYHSAMIEAGFEKIRRSGPWPREAGRGQTIELDTPESIRFQAMRVG
YFAIDSDSTAEHIVLNRIVSLKADAGKD
>Diaporthe0G056530.1 gene=Diaporthe0G056530
MTSQGRTRPNYPRRRAPVACHFCRYRKRKCDSQRPSCGLCAVSGVGCEYPELSEDIRRNA
TQATANLPVDALLRRLGQLEDMLKQQNVQPQQSQPAQESDDQPPSERPTPGSLHQDGGSP
SSHGSPPQQTPPPDDLASEPTDAPTPVLPESTLPTDVTGAMNVAAPDPDQRDQHEAPGDL
MSDVYDESMLDNIQGFVSYLSSHGPALATSNPIEKTWSSAEVPYPVIGHGQRCITCGRSD
NRLLDDAPITIPIGHHTSTGSMFALEPVRRLIGDFPRDFFYQVETCRTSIPELGSRHDLS
LLLASVDFIGGATDGLISSYFIHINSAFPILDRTSFTDLFHRTLRGDQREDIDAAVCLVV
LALGKLASIDSEDASSTNHSYGLEYFIPAYQVLTTQWVTSFGTDLCLPTGLVLSAIYMSC
LARPLLAWKLVYMTSKNDTIGRLFWACFLLECGIEIDIDRMQYPRLSSPDERDGLVFLAL
CSVRGLLNRIHNAVYASGSQAPLQPESTPSYTENDSSTGSPSLSTICSLERVLNELAHQL
EVWYHSLPDSIKPDLSHNVPTDAHEASLRLRYWSAKHIISRPCLVYVLSVSKADEVPTYV
YKYSEMCIQSCRNYIETALQVLTKRTTYVWAICQACLATSFVLATSSESLILKHLVPDIE
GIISRLIVAMQRWASPDSSIESIVCILQSIHQKQRLAKLKRQHSSTSMG
>Diaporthe0G051670.1 gene=Diaporthe0G051670
MKTRARGCWTCQIRHRKCDLRAPLCKECIDRRIPCHGYGPKPAWMNGGSPEEQERSRIKI
AVKENFRRVRRLQARARPDDNLQSEGPHQVPVSDTPRDGPSERPHTSTIDLSAPVPKGVE
SEQQNSSNCAVTDNVTCRLGRTETARLSPEEALLLMHYLDRVLRGGGHDWQPHLSAVTSV
IGSRTPTDVFNDSGCVSDALHVRQGLEFLVVNVLWFDILACISTGRAPQLPYKCWLGVDG
LDTANLMGCQSWILAVIGDIASLKQWKDESRSKGSLSVRELASRAHEMEVYLENGIKRID
ATTEVMESNPQVRWVSRVFALAALVLLHIVVSGPIPTLPEIEDAVARGITAIQSGPCSSR
GLVWAICVIGSMSSGGAQSFFEDLLTELSRGVLSKYAPIIHDAKVEPDVMSAPLMERDKR
LPRIIGIDLWFELAGSAAGLSAPGAGERKQTNEVPLPLKSPLAQQIHTRIQSF
>Diaporthe0G062930.1 gene=Diaporthe0G062930
PALRDLASGGERPKVDIVAVHGLNPRGKSVKDHAWDTWRKPDGASGKLWMRDDLPTSLPD
ARILLYEYDSRVFSGTHALFRLYYDDGWQTNDTQDPLRPLILVAHSLGGLLVKQALVNAH
DNRHYAYIEQSVKGLVFFGTPHEGGNLKDAKVKLGFTAASIAQSLGLEPNESIVQALRPG
SLFSDFLKEAFRHQLENYNIVSFWEKEGTIVTKESATFGLPGHRENIIGLEAKHSSICRF
DLDIEQDRDVYEFVKNNMYWVYEEALKEAALEQKLEALEKGTPALSHQKVLEIANQFDGD
MSTWKDHLIEIFMDRSSENILDWMLSTSGYRNWSGARTDMTKQKPMIWCQIDNALPTAKA
LGQLLVRTENGSLIHITNDHPLLPELPLLKDMGCPEHAISLLFSLLQQAYALIHQPQCRY
FPSFVVESGLFYQKQGWTKSMGMEVSRVFAELLKGDPQKDWTILIHDVDSLHEDAVPEVG
RLLARILGGFSGYNVDRLRVVAIGRDPGKMPQVARHCTVINGDTEYLECLASLQFDNMTV
RQDRIASATVGTNQWIWNNPSYLFWKGRPSSVIWICGKPGSGKSVLAKTMQTQFLAGSSS
RQSMVLSWFYSIRDNLVLHREMFLAILSQLLSQNPTVYSCIKGMYRSLLISRADVSSTHW
SITELQAAISTIFHGLKGRPVSALCIVDGLDESKVEYSENDCSRSDALKFLTHLTSNGMP
LRITFLSRPSDDIKRALKNQPSIFMHDVNRPDIENLIDKGVKSLGLQLDGYDSDNESQRS
GSPTSLRVPFPGHSRRDSIPDEYFNNADSEKREILSEIDLYLRMNANGVVLWVITVLEIL
RKRCQEVPFCDIRSLKKHLEGIPFEMKDLYSQITSDPSQPFRKSPDALNKARRVLMWVSV
SSKYRMQLQDWREVISYDFENHETSEKPKFFAGITEWSSFRRQLERLCGPFVEIVPILPR
GGHLQDQETTRWDTLQLAHETVRTFLQQDNSYPRLGFSAAEAERVVREERRIYMRRTLPP
LTGLLVSGPAQHTDKDISMFCNYMESRPLLCFILQTLNFELQYFALQKDGKALLADAINQ
CDSITDRLHSQRQRSGLLHDSETTPVQTPEWSFPFLLAGSLLRVLGFLDFTDPVGGGSGP
WSLYSLFSLTCSLGQLNAVNALSSLLVCPHRIQLFQILGAMRHAAEEAGLNYEHSVLGDA
LAFFNDIPAEFTCVLNASHNPVARSDRVHAAISQVFGHQIFSGGSVGFWSILAELKADSL
LFESPLRYRSQPLNGDEYSIYQRTPFTKLISKSPNGSRKRWDDNRH
>Diaporthe0G064190.1 gene=Diaporthe0G064190
MSESQMSDTASDSASMLAEEGKTLELVHQVLESFQNARGSMVFACGGTVPIPAAKDTTQE
TAIAIDPAPTSAARREDDLDEKATAAEFEQIGQPAGCRLLGNDLSFYADDNSPFEDESEM
AGVLNKWMAKRPKGLQDHTEQQDRVLYEEVAWLNRSGHHKEPQIAYAAYGNEANAAMMYS
TCGIVAMVSPYTTRKALLGVD
>Diaporthe0G021470.1 gene=Diaporthe0G021470
MDIATDELVLRARQQGPSVEAILKVMSLLDPKMQQGVPEEVSFAGVGKFQASSAPVYTNE
YRYDSRYPQDMDDFFRKLRCLEAARLVHTTLDRGRVFYKMNKALRDRIWDRIGTRVAQIG
EHGGSEAEYEYRDDLHEVFNTAISLVAAVWPFAGICDHNDTERLNKMVEIKYLFLSLVKT
LAFLGPAVKQARVDIQLFALMNDFQWMSIFHQRLRKTSQCFAKLSQEFLEYLRDDGYETL
RLVDPYSWAKLATNYPDDDFSALAVMDPEVDKVHRFKYSKILSDSHRYQGINALYTGSHI
TATRHLGEWFDMLLVRISEYDDHDDKMTLAAAYNYLGMAMMRKPTPNVEGAKKLWIQACK
QMELWEAPEGRTPPGFSIFPYPYANLALLAAYYGGPVVLIDRYLQAVVKSMNRNGDSSVP
RNIEDGLNLVWAGNIYLMRGQHDLAYHYHKKGLGVLKETCLKDSVEVSWAHYRLAVDRFN
RGEYKDVISILSSSTPRFWKEIPYQRAQKARMLWKLGCAERADGDLDFGRQTGDEALQLR
RELLPDERDFSEPDSTDEDWDKLVFYLYR
>Diaporthe0G017630.1 gene=Diaporthe0G017630
MDIDSTSVSTAEWRCIKCRNIPWHYDDWLKREPSFEIQHHDSFAAVEQAAALGCYLCRYL
RACIIHTAKEDVPKGVPCHFRLEFNDDKFLSPWYCIGKRHQAWIVLKRADGLKIPAEPLN
KIKRLAHETVEADLASLIGERIIPWIDDCLHQRGRHQDCAGGTFRGEADFFLPTRLIDVG
DGSQIPARLVETQDLLLTRPKPEYLALSYCWGQSNEPAKTTRATLQQRKQRLETWYLPKT
IQDAIDLTRRMGVRYLWVDAICIIQADAEDPYFEDWEKEAFKMASYYAHARWHLHRTPRS
EISPEKYPQRNSPVAFDDARNQVLYVPVDDITFHIEFSSQPLLTRGWCFQERILSPRALH
WSTNCLYWQCQSMTQASEVDPEDTIPRPMPIMARDEPHIFRQDADFALTRSWVRVAYTFL
PTRFTYPTDRLIAIQSLGSRLAEIHGVDYFAGVFGSQLTKGLLWRLRFGSVDFEKLPFFP
SWSWASCSTNSGSIPDFEETFSPGRSLIRQGGRGRVFPPNGSAVDFSTPEKRSLRLEAPL
LEVTPEAVRPEYSALLDLHSTKFKDKLLQVEVEMIFDAPGLVPEEFGPTEVLLLSSREHQ
TEVVVAGIIVRPQEQYYERVGYVLLTMPLESTTGSAKLADLTAKLEEGRRHVVLI
>Diaporthe0G075160.1 gene=Diaporthe0G075160
MVRFCGLCRPKAAPKPGAELSDNQTRNAQALTQPPPDSADPELGATSSLAEKNDTMTSTL
TIIMLNTYSELQEEEAQLVEVYETILSQQLLESLLGEITTAAMNTFAGATVTVKIAQMNG
VTQKTLEKATEHANLHEGVSQTVNFITSLGQLVGTALQANPVAGLEVKEGYCTTAWTTTT
VSICWAEPADTDQRPNDAPIKACLLALHKYMADFEETHEVDPIKIRISIKGSTYWVCYVS
IFR
>Diaporthe0G054030.1 gene=Diaporthe0G054030
MNGSDIPRRSKNGCQQCRHRKRKCDERHPCCTACLERNLPCNWRGAEAPRKQLPRRQTRY
NKDFALPHEMRPLTTVFTAATTPVVQALLSHFRDASPLWLTIGGTKRRAACQRLIMPVAA
RSRLVLNCVLALAAGDLSKYHLASSDMANLSCGFYGQALEGIRSVLDSERAPSGSVGAGA
HNAAVRTTHSRHLQADIADCRSGDEVLLAVILLCVHEAVNFTNSERILPHINAAAALCHS
RSFVMAQDPGLRGLIFEIFCYIFTLTAFSHGHNLQLNLALQIFNSPFLTGCQYQGILLGR
SREVFFYILRVSMLADDVRSAAASSTAAASELRTIETQLSQPHPFSPKELHTAASDDADL
IFNLYRLGCLLYVKRTLNPQLAHQSPEIQNLIQEFVSSLEELSPSSPANGVMCWPLVVAG
LGATVGTHRRLIASRLRKNHETWRTDILKRSEEFLSKTWRENRNAGLCERHDTYSTPEFA
RW
>Diaporthe0G151450.1 gene=Diaporthe0G151450
MAWLPESVVRSLDETKAEYRTLGRSGLRVSVPIVGCMSIGSPEWADWVIGPEKALPLLKA
AYDRGVNTWDTANIYSNGDSERVIAEAIRTYHIPRQKLVLMTKAWSCVGEEQFHAYPILE
ELRKSKDYVNQFGLSRSALFTAVNDSLKRLETEYIDLFWIHRFDPSTPIEETMQALDDLI
KSGKIRYIGASSMWAFQFAMMQFCAEKNGWTKFIAMQNHYSLLYREEEREMNKFCNATGV
AIVPVCLSVQKQLLAANVSNQCQWGPLAQGQLARPLSVRGTTTRSTGGLGDPSTTRSEAV
EIINRVKSLASQKGWTMSQVALAWILKRTTSPIIGFSSIDRIDESLSAIGKSLTVDEENY
LEEVYTPLEIEGHF
>Diaporthe0G151310.1 gene=Diaporthe0G151310
MSGQRHVACRLCRERKVKCSGESEACDQCRRTGERCVYMPTYRPSKVELADTVELMQKRL
ESLLRQWETQPLSILTPPVQTSSLGSSADSAVPPKLESIPNGLFRQHQGSDFPADLPSDF
FSNSYSARSSIGNGAMAVHTQGEDFFRTPQTACSPIDHGSLPFQPQGGDFSADLSNDFFT
SSRAGRTRSATDISSIQALETLGSGGGRTQEDHHGLWMPSLRELRGVTAASLSQGTTEPD
KNCSGIAATACLAELSAFSTAIFTTQAEVAGVSLAVAEYLAWMRKEPQPPANLTRMLQTL
EARAREVHEMARTRHWTAWRAMAAALEPHESLGPSLRGLEEDLLRREAEVDNFFEVGYSA
GQALTNQYKP
>Diaporthe0G151300.1 gene=Diaporthe0G151300
MQLHYLILFPLLAQATGSWIGGDQLFGKRAAKLIGNSFGRPGYNETYDYIIVGGGNAGNV
VAARLAQDPANFSVAVIEAGGFYETLDGNRTQIPGMVYVNNVDFPLESATTGTSIGLKTV
PQRGYNNRQIRTVSAQTLGGNTAANNMAYHRATIGTFDIWAKDVADDFWSWENVYPAYQK
SCNFTPPDYSKIDPSVNITWDDSAFAKDGGPLHVSYGNYWGPDGVGLNAGMEQAGLKQID
GLNSGRLIGYSALTANLNPYTAIRDTSETSFLRMAMRETDIKVYPNALAKRVTFDDSKRA
TGVEVQANIANIDLKWHLAARKEVILSAGAWHSPQLLMVSGIGPKETLEQYDIPVIADVP
GVGQNEWDQPVVSTIYKVNATTGTQFQAGNPEVVARETEDYINHQSGLLSGFGAGLATGW
EKFPTSLRSQFSNTTIAHLSNFPEDWPEAEYLVLEYANQDAVEASLDRTIESDENFITFA
AVLLSTASRGNMTISSADTMDQPVIDPAWLTDSGDGDLEQSYAAFMRLREIMANSSVAEA
EVFPGPDVQSRDDVVAWLRDNMGHIYHAVSTCKMGAANDSSAVLDSRARVRGVTGLRVVD
ASSLPLSPPGHPVASIYMLAEKIAESILSGN
>Diaporthe0G142040.1 gene=Diaporthe0G142040
MINAILKLLTSVNAVAVMRPVSPSRPFGDGLLSSQELFSGTEALDALVKLNKFRLVHTVS
GSDETLAPILLTAHQDVVPVEGETLDRWEHPPFDAYYNETDGYLWGRGASDDKSAITALM
SAMEALLSQDEYQPRRTVVFAIGLGEECSGHRGAGEISEYLEEKYGEGGVVVILDDGGAG
LQSLGDTMYALPAVYEKGYLDVWFDLDVVGGHSSTPTPHTAIGIISEIVKSLEAHPFNPR
SKKADIVGGMQNRIVRLVDDVAQKYKLQLKAFEGDEDYEDYLAAKGMTP
>Diaporthe0G142140.1 gene=Diaporthe0G142140
MNSTNGRDRNYKQIIIIGGGAIGCCAAYYLSRHPSYNLDQHRIILLEATKIAGGSPGKGA
GCLGEWADPTCLAPASFELHAQLAKEHDGERAWGYRKCDSADCDAVERHMDDPDADTRVP
ETLDWVDHAVFKWYKPLGKTAQCHPYLFTTSLARLAEERGVRFVEGSVEAIVYSNTRDEV
QSVTYRDKKSGREQQLPATNVVLAAGPWTQRLLPEAPIGGERSHSIVIDPGRDVSPTIMF
FDAGHIVPGDTKNQLEVYPRPDKTVYMCGQKDYGATLPATTDEVEVNPILCQELMENIAI
VSPDLARSQVLIRQACFRPIVNLEGRDPELGPLLGFTGIKGLVLAAGHNQWGINNSPITG
KIISELVFDGRAMSANISELDPQDCLIFK
>Diaporthe0G015640.1 gene=Diaporthe0G015640
MANTGTSAHPETKPFLQLEEDTEARRSDIWNDEEDLSRRHGGSRPSRLQRTPLWLHLTLL
LLNVILAVWNGRAATKTLGITHDANIEAGEGLILSPAEMIIHDVVEDYVPSSPMSSPFTG
EWRPEVDEAWSKLLQPSTIRLSEEEMRAMNKTSVVLKDGSGYVGYLETFHMLHCVKRFYQ
FGNRENYPDVQAVDGFNPAHIGETSSSRRPCLTMF
>Diaporthe0G046740.1 gene=Diaporthe0G046740
MEPQIRRENLASVFHPGDVVICKHNKSQPLSRLLEGDEQHYLTHGLWDRARRFAAYYYFK
HVSALDYAPWCRDPQNLLRGASRMVLFDDDSWLVTRLTPQPALLDHPWLAGAVINKIYSA
YMDKQRQDIALSAYFHAATPDRKPPRSRVRPPPADHHVVSVFENKEQTIFVIMEMDNEGE
VMFYHDCLRCKTLACDQCMEVLENVAVFGRKYTRVE
>Diaporthe0G053500.1 gene=Diaporthe0G053500
MGYMKDHTADTQHAYGGTTSFPDNPVYTLAEGQPVEDPTTVLQIRSKFGNGGLGLLTDTQ
LIESLTHFPRERIPERAVHAKAAGAWGYYEVTEDISDITSAKFLTGLGEKTDLLARISTV
GGEKGSADTVRDVRGFAVKIFTEEGNQDFVFNDLPVFFLRDPIKFPSMNRSHKRHPQTNI
PDPNMFWDYHNNNQEGIHALMQLFGKRGIPESVRNINAFGVHTYKLGKPDGSFKYVKWHF
KPEAGIKTMPSDKASQLAGSDPDYHVRDLFDAIKRGDFPSWNVYLQIMDPKDAETYNIPI
FDPTYTWPHADYPLKKIGRIVLNRNPDNYFQDVEQAAFSPSAMVPGVAPSADIVLQARMF
SYPDAARYRVGPNYQQLPCNRARSHVYAPYSRDGPMSFNGNYGADPNYVRSSFQRIARAP
NPEIYDHDMWAGRAVAYTSAKEVGDEDFVQSRELWEMMKEEEGGQEAFLANLLPHLGKAL
PEVQEESIEMFARVSEDLGKLIRDGLAKRE
>Diaporthe0G111330.1 gene=Diaporthe0G111330
MPTTTAATPEKSRGQYLHKARTLQAASTDLMPLASDEIRVAIRSTTICGSDVHYYTHFCN
GSIQVREPLCLGHEAAGEVVAVGSSVSQAIPDLKAGDIVALECGVPCGQCDYCSSGRYNI
CPALRFRSSGSKFPHYQGTLQEFVDHPARWVHRLPPQLSFEAGALLEPLAVAIHAARRAG
KETLSPRRTCLIFGAGAIGLLCAVAARAEGCRDVVVVDIDKGRLDFALQQGFASVVYAVP
LRRGQTLEEKLDIARQTAADIAELKWPDGQAVGKVQTVFECTGVESCVQSGIYATASGGR
VVLVGMGIPNHTLPISDLTTREINLVSTWRYADAYPSAIEIAKASVTGAPVNGNPLPDIS
KMISHRFEGLDKVQDALELAGKTRDADGNMVVKTVVNFK
>Diaporthe0G111360.1 gene=Diaporthe0G111360
MEKSSSPKQETKRKHVTTACVACRESKVKCNGGTPACSSCLSKGKQCQYHAREDKRKLSF
RVAVELLSTRVRQLSRFINDQGLDIPPMQPDDSKTLSGILQTLGLHDVQPGAIQDQADNE
SSTTQGAPPVRGLDQGTEISESSAASASNLPVIPPAECAAGSPLRTMQGLPELANAAGGI
DGIMRTSTGWDWNTTAESMPQGHVMHPGYVPMGPRPPGFPSSASTPGQQQSVSGGLGSSP
TLDMDEATSPESVDELADQLSDRIGTLHIKPGGHIRFYGSTSNFNLLETPASDVTMNVHR
TVRNDGTEHLDRLGINKTVPPEIENHLMNLYFTWQDPSFHVVDRKMFEDARIKWNGAEDT
SYYSEALRNAICALGAAFDPRHHPTFVTFPRSLADFFADRAKALLEIELDSPCVATIQAL
TLLSAHDIGCGRDARGWLFSGMAMRLSFNLALHQDLKLYIAKGIVTVAEADLRRTVFWAA
FVVEYVWSFYLGQPFRMSMKGVTLDKPGHKSRLTASGHWTPYAHANTPQSLTPMVDCVED
VCRQQVLLFEALAPLSDTLYGSATTSKSALQELSVKTFKLLSDWKTNLPAELCVDLDNRE
AVDLPHVLLLHMQFYQSLIYAHRPWMSRTQSQPRQAKGPDADQARKVCMDSASAIAQLLR
LYEERWTLRRINIQAVAITFSAALLLVFATVSHYQREREDEILADLSACLRALDELAPSW
DTARRARDFLIRLQRHWERQARSSSKALGRDDAASTRGSFISSRKRSRMSFRSADEEWPV
RLRGDTASSLGSEYLADSSEAVSGMDLDFDWMLRTSLEGMPGNWGNVFSVPPGPGLPP
>Diaporthe0G019420.1 gene=Diaporthe0G019420
MSNRTYAAPAADGKWYFGIFGVNVRAPFVPDEPVPSPAALFDPLNETKRCLSADGNESSV
SMAFRPRPVPRSVINFFQQMQANGEELEEAMRTLTLIDVPVEGHTIENFYHATIEDSISL
TIEDAVVWTAEEAGVEALAEALEVAGGDALLALGGLLAETVDAKEKYKSLQLEMKNGNNP
FNKKNNSTNVALFANPPPGGEYIINFANFSGSDWTLLSYYSPTHNAIDNETSAPEQVLKG
ANGIMGTSTLDFQMKLGGYGNGPWDAWVQYKSPEGVIVGVSIHQPFELFWLGTYPSYYVC
YPGGKGWEEPAGGPSHSFNWSGYGYEFAVKPAGAGLSEPTPLSAENNNIHAGQVGQYVKG
SFIRRYRTKFGSTISSSSGVVFGQILNGMPIQ
>Diaporthe0G019010.1 gene=Diaporthe0G019010
MVSASSDVLLVKLPDDRESSPPALIPSPALLSSLFSLWINIENILSPDMSLPAELQRSDI
KVYSKPTEVPFVEPRDRQWVEREAYFIGGEDKIFLVTTPFAEVSLEMFFDRFAWSKINYW
PKCPWYKFGQVDPWPSIIRQCLEGLEYLHTREPPIRHKDIKPANILLCEETVDPSNPIVR
PIIIDFGISKGYEPGGWTNNTKSTYTHEAPEQSTEGGYEPTLASDIFSLGCCFAEMESII
YGGARSIEDFKKIVFEQSCQFARHLKEINEFLRKYEGPVFDYFEVSLYHVLRPLVEDMLA
HDGRDRPSVSELLQKFQDWENMCASTLDAANRSLSVRWVHDLFATQVVGLISTRVHAIQE
AWVNPDDGIDGALRKALNNVQVGMNDAIIKILGGRDNFTMDGSFYDRGCQCHLHSHYPTL
AIGVGLSRSLGRLEERTRTLIKSSHGSIQTVILLDLSRIYRGRRNLAKGRRVHTGDTALA
TLSAFMDGCGNHNESVSLQLFFKDIICKDVAASLQGSDQIMIEISSQDLCEILEWSLKEW
K
>Diaporthe0G018820.1 gene=Diaporthe0G018820
MTNSNSCLPRRQDVVSYYDYRASSTPVLFAVGASIFSPAETLTTMVKRTRDLVYRPYNTA
NSLSPEFLPLKRNRDDVYYLEQQRLVPTLVSATSIEYVRVQAKANVAATVSIALKKPAKK
VAFDRSVRALLEGEW
>Diaporthe0G023480.1 gene=Diaporthe0G023480
MAQATETVGIFQQNHPLHTPLPFPRPPYWNSALIRRVNLCRGLPKHFIRKLESRLRHTET
LLRSVLSYVSDEQLESSVRGVTPLVTPESSQDKENADPDVWQLYPLTTLEDVRAWQSRTA
VPELPGPPSAHGPEEDAPVEDDSLPSQCGGMSGQSNQSPCPVREVTAAPDTRERTFQVEH
HATNVQPTSGEVGCRDSHAPHHSGARTDQPSPVTSTFLPADFQKEFLW
>Diaporthe0G049190.1 gene=Diaporthe0G049190
MTSPVLDTLSLAGKVAIITGSGRNNGIGAGIARTLARNGAAVAINFVSDESASRAEETAQ
KIRDMGARVAVVRGSIETQDGAKNIVAESLKALDMDHVDILVNNAGVGASSPLLDVTPEQ
LQKEFGVNVFGALYMTQAAIKLGNMPRGGRIINIGSIVSRMGPADMGVYATTKAATDALM
ATWALELGRSRGITINTVAPGPVDTDIGNDIDNPDVTDDSFFVDMTRAEARTGTVDDIAD
AVLLLVSGLSRWITAQFISVSGGINIL
>Diaporthe0G049310.1 gene=Diaporthe0G049310
METPAIAIIGGGPCGLTLARLLECQGIDYVVYERDESSTSNRAGGTLDIHAGTGQYALRE
CGLFDAFQKHARYEDVFFALADKHGKRVFEIGQGHDAPEIDRRELRQILLDSIPPGKIKW
GHSLRGVKFGDDKELILEFANGTRLSGFKVIVGTDGAWSKVTAAHPRYSGKSYLESRIRL
DSPLYEKTKRAMEHGTFVTVGSGKLSVTQRQGDGSYRNYFGFQVPEDFFSNDSFDVSDVE
ATRQLLLTKFYTDWSEDHKELVQHATDFRPWPLYTLSTEDMGWKSVGGITLAGDAAHLAI
TNGEGVNLALTDAVKLASSIAEHGLDNLSQAIQSYEEELSIRGTDTINKGKALAEVMFSD
GPQALIDLMNSFVEEA
>Diaporthe0G085110.1 gene=Diaporthe0G085110
METPKLGFAHMFVDREDQYLYIKTLGIGLEASAQLVIHVQTGDLVVRKHTLREYLEASIE
PELRRLAHGPPSSLPKLERLLELLSAAPPTTPPDMRPFIPCEDESTPLPRLYDTWEEAEN
ARYIDGPWHVAQRGRGAKVVVQRRVIYFPSHNSHVAAARQPLPSKVSAKGCEKFKIGYAG
PPLPHDSVYTGRLVDAILFETLRHLQVHPATAWTALRFLRSFKRSKRKKLKRKSPKGEGT
LPDRTTAITYEPDVSDDLLRDIRGERLGLLLASRRSREEAGAYFYGQSFFSFGFPRERGP
VDIGIYHGVLAAEAFFRDHTRVLNQFRRIRLEVGTIGARGDTTEIALTPRTMEGPRQRFQ
RFNWTDGWDHIDGVMDTLAQMPNLEHLSLGFRQLPPLWHDRGLTPLFPMRISGPMLTVLK
DPRELYPITRSMFNIGPRNRLSLSLDVNYRVPANTTADVRGRDVDRAVYFLSVLRNYMLV
NGDRLGFRGIRVTRWGRGEWRSVLVESDEEWIEQTGEHQSRLRGVDPDDEEDENVLIYDS
GDIPPLQLPPISSRPLREPGGPRTRPPAQDSAQFQIVNQPQSGPGGGGSSESPPLGHR
>Diaporthe0G084900.1 gene=Diaporthe0G084900
MNDDAEDSTASSSSATVVLAPMAQQARASNAEDDWTGQAYQDYMLAAPRPTALQTLVQLN
VLDALAQNAATLNITIESLCAENTLSPFAHNGPPRPDEASLPPSLQPTALQRTVSHHPWI
DIFPLPEVRDSILRICGTAEEDELNIDLVDVEENDREKPNLVQRLNRACREPLGAWPSTQ
QEGIENRHRKLLLFVLGSYPENSDDSPSAKVSDTKRQSKVMSDGGPCVANIGTCVILVDK
DWNADAWDILGADQSGGTQPS
>Diaporthe0G138000.1 gene=Diaporthe0G138000
MSSDAEPTIHTVGSRYSPDLPERDGKTPEYIDKILPSALDSKLAKGGDSKADNHGDVVTR
RPSGATGPHTSIDSGTTKVFRTVGSANLGSFGATVSRENTE
>Diaporthe0G137900.1 gene=Diaporthe0G137900
MESIKIPTTHGTLNTGIYRPSTSTPTTSAILFMHVMSGSWEMFKPLLANPSALTQPSSPS
LSSGVLLHLGITDVLIYGCSLGRHVAMDLAMQLADPGSHIHSSTDGRTKALEGLNKDPAD
NLAGTPQPFTDAELDALVRHGYGAGPDEDEGHPWMRARAAMVGSVLTGGSGGRGGTRDHR
AFLITPGGVPVAVVNGAADVFCKLDVFDTLDYRNLWRGRVSRLEDSGHCPCWDQQVVFAL
LLGPANPGRGAKTSTDQTDILIYIIPVQAGSLFLMLFN
>Diaporthe0G035500.1 gene=Diaporthe0G035500
MAAETKDHWSSEAYQNSASFVPKLATRVMQWLDPQPDDHILDIGCGDGILDVEIGKTLAK
GQGKLHGIDNSKAMIDAATKKLQEAGVGNFTLEVCDALDVLNHPTIPKQQFTKVFSNAAM
HWILKPHDRHEAFFQGVRESLQPGGKFVFEMGGLGNVCEMVTALLITVGRRIGHENAVAI
NPWFFGDEEWARNVLEDKVGGWKVEKVEREWRPTTADKGGVESWVRLMGAKWLEAIEDKA
EREDAVQEAVKALKVVCRKPDDEYMISYVRLRVLARKI
>Diaporthe0G115930.1 gene=Diaporthe0G115930
MTSIEDLESKLAEVQAMLTAKGTNMSKKQWLIEWKILREELAEAKRTSAPKNIAAPESKS
EDQQKAASDVT
>Diaporthe0G115720.1 gene=Diaporthe0G115720
MFADDGSQTKADGPSTQAPLQQQAAVALAGLVLASDDEDMTSIDIDKLKTGRVMEMSAFL
LAAFIQLLFDGPWPQQPKELIAALLKPRSASSKIASTLAKNILITTGYHDVPAEETQPKI
LKIGPLRALLSGLIAAAAEAPLKPKMAEVVLQVETDVSDDLYTEMEKRVQTRHNEIRVAT
TALAQICDAARTPGQTAPRELADSIRLVAVLLALAHPVAAQITASLITKKNEETFPSLIK
CWFGQGKEDETPFQQSLRAFIRRQMFSPVDLQTLYHRHFQYVIEYFGYDYNRAATSYTWT
LSKYVDMVASLPPCLWKALFLSFYHDDFKLPEEDLAVDDLLGQLESTKIDGESLNLLTLQ
KYTKVKIEWVDNVARHLILSQRTGRDVLEVYAFPRILEISSQRPISSKHPFYEYQQEVLC
TYGLLFPVWKGSRKLDKIIKDGKIQDVQSIRRIANVVTEDNPGNWNTSELGTLWPRIVKL
KDYQDQAQPASWWAVWRDRRDPVKYYGTLFAFIAVPFAVISIGLATASLAFGITGPRP
>Diaporthe0G115160.1 gene=Diaporthe0G115160
MALTNEPFFWIADTNWELFHKLNRTDVDLYLADRAAKGFNVIQAVLLSKYNVTSIPNFYG
DLAIDNEDVTQPNEGYFSFVDWVVTRAAEYGVLICFVPTWGRYVNTGWYGTTTYTLFNED
NAEVFGRFLGKRYAGIPKMMGGDTNAFWADNVPQARAAWRENPDSDPLSYLDPIQDTRPI
WAAMMKGFREEEALQGYNAFVTFQPTSPWIVDPPTPFPYGHNYINGSFGNLSMDGVQSGH
ERPDPNGIDANYTVLRPWDSRKNYENIIQMRQEFPGPVMDLENHYEDVRHGFYPAVLSGA
CGITFGSLPVQQSYEKMSLIAGPEHYMEPQLGLSVNASWHEAIHWPGAKQTGYVVKIFDS
LSAEQFNALEPARDIISSPANATEDVLSFEADRSVAGMITDGHYWVYSGWGDAFSVDLDN
VVELWGVAGVNATAQWFDPRTAELQVIGSFVVEGNRTFTPPSHGGVDFDWVLIIKSAKSD
C
>Diaporthe0G051950.1 gene=Diaporthe0G051950
MKTLTIDSITENVHTINSRCADDRTRFLLERLDVLGLSLLVDSIDHPKPPASTEGTVLGP
SHVKEAVSSDLGARISDDPDGEPLLVVCLVKDTQGLPIPDAAIDVRNRFQGFL
>Diaporthe0G128420.1 gene=Diaporthe0G128420
MKFLTVLSLLSYQLSLAAASTIPTGLSKRAAQYNATLLAYGTSTDAWPVAYGLDDAKLYV
TANPNDTTANLVPLTWDIAAITGRNWIANATFSNGTEAGSMYIMQQDFDAVGVSPIANIA
NVNGSVSGFAMFASQLVYNNNSTLESQFWAQSTDTDDVYALMWNTEGELQNNSFPVTIKA
TSDSS
>Diaporthe0G127980.1 gene=Diaporthe0G127980
MSETKHKTKFSPSPDLCLSCTRLLLSELKDPVLLHNSIFSIHRSSSTCSLCCLIWRGLTG
YSTVKNGPRSTCNLSNLLTTEPGQSLEIWGRRSMVDYTSFATSLAHIHLGAEDWPISFLE
VMMLKTSLFGPSVTGLAFPRAPSSGKLENAVWGLNCDLGVVREAGGCPYIWEYRHELRRT
SRNDYFKQFGDKENPFSWQNTPVELFSSTRPRDVWWGEGIVGPYHRTVLEVSAVDHRPGQ
DKLKQEDAPTVCGSPARLELAQHWLKECLTWHWECLYWRESFSMPSRVIDVGPKDGSREP
FLYMPPPSHQDYYLCLSHRWGGAKVLQTVMGDPPGTPNGKTGTFSEFQSAIPMASMPKTF
RDAVQVTRALGFRYIWIDSLCIVQDRPSDWEAEAKKMGSYYRNAHLTLFAGSAVSADSGL
FFPIASPARPSHIGSVSVELPNCRHHGAEPHTFPLFAREPRMMRNQYGDGPKPKCALDER
AWVLQEELLSARALIFTDEGLSWECTSLSASEWHPHGSQYLYTRALSAMDPDSYGGEVFR
TPQRSCAQQFKAGLVMDREYLDSTPDPLVRALRSRLPVALGELVSELAALKHARVRMPPP
SSTSKSKEMQMVRHHTTQLAKPEQDLQSDEEHHKHTDSTSRPSSPHPAQASAFRKDNIVA
LPFFWHRLVANYSARHLTRESDRLIAIQGLVSMLSAVRNDRYYAGLWGRTLQEDMLWVAA
DTKIDVDQMCDCMPQKIQQTQGLKPRRRSGNSETRQVIAPSWSWISADQGVMFLMLMDHF
EVHEEFFRPLRIVMDDDTAVFNVRGRLTLEGVLRPVGLAVAFDEFHSWREIEGSIYDPSD
PSKKKIGFWQPDRRTSMTGAMVCVPLVLMGRMKLVINCLVLEPTENCRLRNKASKLLEFR
RIGMATIRAEHRAFLGLGKSQKIGDSRPWDDRVKEWTRKPVVIDIV
>Diaporthe0G127440.1 gene=Diaporthe0G127440
MADSQQVGVIPAPAGETAHFGDGHTSLQTTLIVVNLVTFAFATVFLCLRLYTSAFIIKRP
DLGDFFIVASWGVGAGSIACTIIAIQYGFGKHAWNVKPTEILGYYHKLVAMAVTYFWTPS
LTKLSVLTLIHHVYRAKWGRMCTWVIAAAILIYTIVFTVLVTGPCNPMGGSVKCLNNVGG
AHAALNILSDVLVIVLPIPLVHELQMPMRQKISVGILMTLGSFCLIASIGRIAFVVDIHD
NPDITFCEAKVGVWSALELNIGIMGASLARLKPFVQRYFPKLSTSGAGSYGPKIKGPSGY
GNSERSDRPTRDEYLLHSVQKSSMVPPEGYIQGKHNGISVQSDVYVSRSNMGPHGTGAEN
VWTYTPQVQSVGNEYRS
>Diaporthe0G047520.1 gene=Diaporthe0G047520
MPAPDILDTQVNFQPMEPYIFKLPEEVLIKTFEAVKGDLTEPPLKITSRDPFDNLNIQQV
RLTCRRFCNASSHLLLPYLDIDMSSPSLAHLNEISRHPTISKGVRTLRVHVGFYSAALAD
DFVAFTEVCFANLMGIFCRGKPETTPEWATYVPGDTKRRLFAEADRILDLWAKSKFKPPE
NPQSEGTKLDVATLRVAHELYQQLFKDQESVLRGNAFLQAIEAAARRMPSLDSLSITDLD
RMPWPRRDWSRKTLGEDPDQVNGHTILVESVTVRKTRWGDHEWLGAPPLSTFYRLPLAIR
AAGTSLVQLRILMSSLSELQSSLDDDYFSGLRAAVTDLRVFEIERSQGSGTRLSDKEPLE
QRPEYFHRMVDGPGYWSDVDDVDEDFPVEYDSGEYEFVGLGPRFWISFAQNPTHIPHYEG
WTDADLSNAQDCSLAIFGQNQPR
>Diaporthe0G047950.1 gene=Diaporthe0G047950
MVTMTSNSSANSSTSRQALKSRSSESPEPIMNRVSKTLAAGQRKSRVLFNAAHPMSMSGS
PILKPLAA
>Diaporthe0G048030.1 gene=Diaporthe0G048030
MPYPIMSTIRRATDDDREARSCTFYWSNYTNAFSDKGLILVHHKEDGSFERVRVDHTTGL
KALPEVDSLVISGRYQPHLHELAPGEETKTSRLGFPERYYRVLELGETYSLIFPGAEVGT
WAWGSIQDNLGLEMKAGKLLPSGDRSRPHTKKGEGQPPLVIPGAAIVTFTTVMEEPAWPE
RASREAKVGFSMANLEEQRWRLKIQQAEARRRGLSPAPLAASDRVPCAPIFSVSLQCPSI
LEGRGDFDVEVTFKYEGVLGEDGQHTSRAQPVTFHWLSLLYMQQGPRAGFRLYRRRRDEF
VSDDSDKGSYWDQCELDGNAGCFMIVDEPDIAVCVGEHKHFTSLQPGETWTTSETLSGSD
TDLPRDTTPGDVFRYTFKGSVVDWWDWGTMEDHAETVVKLPCFEAGNVTMPSDNGGRPKL
VVTGAEPVEFTIIE
>Diaporthe0G088710.1 gene=Diaporthe0G088710
MSGTSRNRRLSRCVDVRSPQSARQAIEVGQNPSIHPQKQAPSTQYDFYPELESHKATEET
SSYIPASESLHSLHQTPSKLGEDHDGATAEWLQMQTVVHKESEQTLFRREIEDSEGHLDL
EAGQRTENVQAHPDEDNVVANVEENKYLQGYELVTVVICVIIVYFLTYLNGAGMIATAVP
AITAEFNSLADIGWYGSAYFMATAVMLPLTGKIFTNFSTKWFYIAFVVTFCIGSAISGAA
NSSAMLIGGRVITGLGASGIYNGSQTLMVAGIPTNKRPLIFSLVVAVTSPASILGPVIGG
AITQYSTWRWIFYLNLPFGGLAVLILIFSRIPDQCVKPPFFTALTRLPQYLDLIGWALLG
TAVFVITFALERGAILGWSSAAVIGLFSGGGVALVLFLIWDWYKEDDGLIPFSVVKLKIV
WSAAATAGALGSILNIQGYFLPLYFQAVLGQSASMSGLSLLPSLVPQIAIGVLAGILMGK
LGYYLPQAIFGAILITVGSGLLTLLGVGTSTAEWAAYQVIIGIGRGFTTQVANVALQMAC
PKEKVSVAIALQSFSQSLGGAVFLQVATVLFQTGLKSGLTGIAGLDVSSIINSGATSFRT
MGLSPSDLHAALTAYSASIKNTFYLAMGLGIVSFLTSWGLGNKKIPPKKKEGAEKGKGHD
AA
>Diaporthe0G087560.1 gene=Diaporthe0G087560
MANSKTSSTQAQEGSQESHDTSSGDGQGQQSPSTNHQEEESAGARTSSYHHDSLACAIQN
EDAARRAKRRAEEVAASLRPFKKQHAGGRNSNGHRDTAGTGS
>Diaporthe0G073290.1 gene=Diaporthe0G073290
MAAINRLQALCMRQTGVQMDSLRRAQKLLMALPGPSVVQHIATMFCASESPTPISGSMLY
TATVTGFGKGLRSSANNILFLNHGHIRHKRVSNDWDSVGYGCHGNVYGRSSFSHPSPSDQ
QPDRDNFGSIFEHRPFRRSGSRNRRRGWGCSGVVGVWGLVVLST
>Diaporthe0G149440.1 gene=Diaporthe0G149440
MSLQRTGSTHREKPLKALKLRFDYCDPSMHFRCYIRSMIPHDTAILYAVLAISTKHRELM
TDLKGIEEADEYERKCLEVLIPSLNDTDRALQDAALASALLLRLFEEMSVPIEQQTMSSH
AVSAPILMQIKQGNIRSSGFSDAAMIVALRQEIFIANMTNQPVQPIIGYCSIDETLQPAS
DAMWAYRMIAHAARVTTFVHSTGGHDAEEWAKLWEYLRDWDRCKPDSFIPMYQSSTTRSP
DPSTREASSFPRIYYTYDCPAAAQQYLQICRILLMGCIPPTCTLYSDEEAKSPGSREDKI
REAVRIICGISISNPEYVPARLTAGLAVALCGQHFTCPSETKELLRIVSEAELHLGWPCL
KVSLTLRDIWGLHEFTLD
>Diaporthe0G149840.1 gene=Diaporthe0G149840
MLSIALIGFGGIGRSIASTIAENPIEGISIDVVCCRSTQQQAALDLCPKAKLITRWSEYR
GPAVDIVVEAAGHNVVVDDGPAILAAGSDLLLLSVGALADNQLHNRMLEAARIGNSRIII
AAGALAGFDGLHSLRQSGLKSVLYRSTKPPKAWKGTLAEELIDLDAVTGPTVFFRGDAAK
AALQFPRNANLAAAVALAGIGFDKTQVELIADSNVSGNSGEVVAIGQATTLRLEMRGEGF
ASNPKSSQITSMSVVAALASRVASLSFAS
>Diaporthe0G149850.1 gene=Diaporthe0G149850
MPYIIGLNSGSSFDGVDAVLCTIDFAPDGHPARPVYIDSLTVDWPEALQEQVLSAFNNSL
TIFELCRLNYAAGAVYAEAANALIKKAGLKPEDVEVIGYDGQTIYQEPADKDLMAKYSRD
GTAGLVERWTEGGFPCGLFIAESGVVAALTQVTTVTQFRPVDHALGGSAAPLMQYLDFVA
FRDVAPVATLNIGGIANVQLADADRRQMMAFDTGPGNVIIDHVVKARTGALYDKDGELAA
KGTVLTKLLESLHTHPFFRRTPPRSAWRLDFGADFADDILEQNKGSSTEDLVATLTAFTA
ETIRNSVVDIIIKKSPVKQLIASGGGTQNKTLLACLTNLMAKHGVEVVLSDDYGLPATYK
EAIKFATLGFAMKNQLANNIPAAGGASSYAILGKMSWAPRMAKNTGPLNKEQRTDGNLMR
>Diaporthe0G150080.1 gene=Diaporthe0G150080
MSLSVSKTENISLRIFMKVRRQYRIDFEDWLCLAAFGLSWAFYGASMALVLKGGLGRPLA
VILSEGGKDKIRYNYRIQYACEMFYATTITTIKISILAMHWRLFPTHVMKVAYIVLGGLT
VMWWLAVILVTSFKCQPIEKTFDPYIDGDCINNGSFFPASGIPNIITDVGILVLAIYQVI
RLHLPLMKRVGLSVVFMAGSCAIAASCVRLYYYCQVEIEASNGHSEEDTRNEVNAVLCSV
LETDLAIMCSSLTAWGPIVSNASSQLWSVLSGRSSPKLDNRALAITHTFRTFGGTIVQKL
PGASIGDRSIDLVGQDNKISHRQHQWFDRLSDDEIPTVDGRG
>Diaporthe0G150550.1 gene=Diaporthe0G150550
MNNPKKKRPMTEARRQQSRAAQKRYREKQKRRLAELSSLASASQTNGPSHPIPMSSDLLE
AAWLPNSSGALDLMEEQILVNIPGGAAHSAESNGVESASAIQDIRVDPNWTMNIPLSGSD
IFQLNDTCLSSESMLEGRRGGDGQTIIESAYPPLSEQVADTQEILESMQSSSLERPSATI
QSSSSFSIDALPAPSIPRDTYIRVHRYSLLNSFMENATTLGYTRDWVTTYGCHLESLWCP
TLPQPQPQVGIRVNWKENIPAMTKVAPDLAPTTTQLQYPHLLYIDIFPFPEFREKMLALR
AMRPKVFEEKDFIRDIDTGEAICCWGPTPWEKRSWEAQPWFLRKWWMLTGGEQGEMGSLS
RWWRRFRGEEI
>Diaporthe0G150560.1 gene=Diaporthe0G150560
MASTTKTFHHAPYPAISAENPSNSQAGKTVLITGSASGVGYEIANKFAQADASRIIISGR
NSKTVNKAATDLTKEAKSSEILTRVFSISEEASIDQLWESFSNEGILIDVLILNAADTSG
GPVNPLLKAWPQFRAMFNTNVFGNVLMTARFLDSPNSVNRQKTLINLTSCLAHSNPARLQ
AAYSASKVASSSFFQHLAQEIPVEQCRIINLHPGLIPNTSSTGKAPPELIKMVRWDEASL
PASVCVWASTPAASFLHGRFIWSNWDVEELAQRETKLHEPGYLRIGLQGVEYVDVTKLFD
QIREKDASGTQ
>Diaporthe0G150740.1 gene=Diaporthe0G150740
MYHQLPSSHTEAEHAALLPTRLLDLGRNVRTLRHTGLRLVTTRPGDRGHYMTLSHRWGTE
HQLKLTKATLNAQEQIIRFQSLPRTYRDAVKVTLSLGYRYLWIDALCIIQDDHEDWLQEA
AKMALVYRNSSCTISAHAAHSDDDGFLCANNHIMPGHFGDRPNVSVLITASHLSHRGWVF
QERILSRRLLHFTPGGLFLEDASGIVTSCGSPPEIYDPSKDNKLNLEDANQNLCEWYRLV
EKFTHCQLTVDTDRLPALLGLARYYEEQNDDGQYLWGLWSRSIHQGLLWINVDESPKKLL
QGYDAASGPAPTWTWAHLLGRIRYPDHVSSCEPCCEVIDLDAATLSARLSRGEPPSLVVQ
LKTVDLEDAKVIHKPKSFMGVEFCHLLYYKRRAWVSLDDERNHDVVFPQLTLAFVSHNHF
QSTFSYDDLQLTEHTWVYYFLLLRLSKLDAPARYQRIGLGAFECTPYHEHNNRELRLGDS
NCIVWDEADWRIISLC
>Diaporthe0G150810.1 gene=Diaporthe0G150810
MEESFTRSHLGADNQEIPSQVYGYRPYLLAVSAAWASAMYGYDSAFIGGTLSLPSFKHAF
GLDTVTSAELTALSSNIVSTFQSGAFFGCMVGFFTAERFGRKPIIIASGAVFIIGVILQI
IGMLGLLYAGRALTGLAIGASSTLLPIYIAECSPALIRGRLVGIFEIMLQIALVFGFWVN
YGVNQNISSEGNLQWHIPVAVQFIPAGLLLISMPFIIESPRWLVSVNRMEKARKALSWVR
NLPQDHAYIDRELGEIQASVNHELELSGGRRSTTQIFRELIAPGIRGRVAVSVLLMLLQN
LTGINAINYYSPTILKSIGFSGTSVNLLATGVYGLIKMLTTVVFMVFIVDRFGRRLPLLF
GAAGAMIAMFYLAAYSSLSGSFKGTPPPDSGSRTALAMIYIYAIFYGFSWNGIPWIFASE
VLPNRVRTLGMMCAVCMQWLAQFIVVYSLPYMVARITYGTFIFFGSCTIMAFLFAFLFVP
ETKGVPLEDMDIIFGVGAPVFAIPARKRYEESRAAGLGVLQMREFEKAGTEHVEIGTP
>Diaporthe0G151260.1 gene=Diaporthe0G151260
MEVGNQKSRETAEDNCDISDEDLVCDMCEKKDGLVFCEGCASYYCDDCWQRLRSHRVGGQ
GASGVPHGKSKPEVVRMIKVSMSEPQDEGDERHQHIKDENSIWFGLSQDDGGDPALADYR
RYASIMMENAGETSSPRFPGLVSFIGPTSSGKSTLIRLLIDSSKRANAESAVSVPVIGRT
DCDTPTSADVHLYMDPETGSGTRPILFADCEGFEGGERSPIAQAATSAVQASSAGRRIHD
LPKPSGQPLQDFKRATQAVTKRVIRWASRNSQHHEKTSKRGYAVSEMYPRIFHAFSDVIV
FVLNNPKTMEDVVEKLLQWARANYSASINMPCKPHAIIAINKSPSSSQNEHWLPAQTTKE
FFKAMDPQLTKNPTFKRYAEEWRSAQKPIHRMQELFEQYYWTVTVVKLPEKSRYALMHQQ
RNALREVVNECCEKSFDKRQDLGMLPDVDEFGMYLSLAFDHFSQTLDDPFDYVKASIQNR
PPPSSLKDNIFEFVLLVADFFSLKGDVFTLFNTITKILASYFMLDSARQQRLGQPQDWFE
AQSSDPSGNKEQPVSYHTICQAVLKKYFDFHVPCEYTQPSRAISRGFKCELVPATHTQDM
YHRQSRKGMAATTEVYASKGYEHKYYPPDKEFKWHGTILKDLQNLYSEYVDHGANTSVRP
REKVAWGHQLQLKQFYSKGHFYSNRICLGCIFNPPTYRLRCGHTLCLQCVLDFGKPILGD
DTQISVAQCPVCPTDAHNQVMRLDPDIVNIDLVHSGLRVLVLDGGGVRGIVELCVLKAIE
DELHGIPLQRFFDLIVGTSTGGILALGFGHKLWSIDECIGRFTSLVRVAFTARPGQKYEG
LKYIEQLFRQSKYRSGPLRDALKCSFGLSPLFAPTTTPVEPVSDFSSLQSTDSDSLRVPR
DPVKVAVTTVSEAGKRAYLLSNYNVGSHCTSDGSKTLQYSCHRPATDQEEFLVWEAARAT
SAAPGFFKPFEPDHFSPSTQFMDGALLHNNPIQIAIEEARRLAIERNLHARPDIVLSLGT
GQSKDQPAPEDWARDFGSSEHINITAKVLHQRQKLSLLPMLFTIVKHQLKMNLDCEKRFE
QVRQEYTKDSELSRRLHRLNPYLGQEPPLLDAVDKVDLMLNNTRGWTQREEAKAQIHDIA
CKLVASSFYFQRIGGPGKAQGRGSPIQLRGTIKCRLTNTSEVMALGRFFAKCSPAPTFVL
INYASTDQEVIIPVDVMESQGHFGGVEVRLTIPGEDAVASIELKLERPDVKNRRLFRLSG
FPRKLPIQTSLASIHLFSLPYPIGHGDKLIHPEVSCGFVVLTKRIEKSGPNIKADALQHL
YHLAHRRPTWVSQPPSMFEQALKGPLPKAIEEVETGAVWARSRWVVVDRNPAKA
>Diaporthe0G056500.1 gene=Diaporthe0G056500
MRRFVTQPFRVKQARELLSGTNIKLQTFVGLPHGSDHTAVKVLQASLALEDGAQEIDMVI
NISALLSGDVKYVEEDIKAVVEIAKRYDVIVKAIIEVFFLNEEQIKTAALAAERAGVGFV
KTSTGTKSDSVPDVERAVKVLRSVLKPTTVIKASGGCYTTDAIVTYYKAGARRFGAFETA
KILGGYEELLLQGATGLE
>Diaporthe0G056550.1 gene=Diaporthe0G056550
MTLNTEDTRVPTENHACVMLGIEKLGLESRPMPPPPGEYEVIVAPKKTGICGSDMHLFVE
GRAGESSFCDPLILGHEAAGVVVQVGSKVTSLHPGFCCRRCEFCKGGEYGQCGDFKFAAA
DGFDGTLQGFFTIPADFKVFELTERRKSMSLEEGALVEPLAVAVMAVSSVAKMKHNANVA
VFGAGPVGLLTMAVAKALGARRILTVDVNQHRLKFAKDYCATDVHAAIPKNTGEDNINYS
RRHALEIMNKFGFGERGEGIDLVVECSGAEVCVQTGIWLAKRRGMFVQVGAGPANNLIPM
SILVNKEITVKGSLRYGPGCYQLAIDLVRQGRINLKPLLTHRFPFKDAAKAFKAMQDGEG
EDGKVTIKVIIDGPLAGTHP
>Diaporthe0G056800.1 gene=Diaporthe0G056800
MSVGDTRPWVASVPTRLGQTAFPEKSKFQRHGSSSKGDAYNSGSLRRFVRRLRRKEDKIV
LPDSPLHHEKQKLDYVVRIQPTPSEIDAMDYDPLVMMDCETPTDIEHEQKQLRIPVDGKE
CPSRTTLIKVLNNFLSRRKASKKMREISEEDGKRILSWMAAHHDADPYLHSAKLDEESTM
STYLRHCSDASTLIAEESNLGSELERRYAPCGPQYHDFTRHEMENNYLVELMDTSPRVEL
PDTSSSAWAPSDVSVATPSVWAGSTLVERSETSSSGVISQYESVTSGQKCNSVESTSTSK
VYDQRNTVSPSREVLAVDENHSTCDGSLAMPKPPLILEEHELTAENKAVTAPSIVSAEKM
LAEESYNLVAVILKRDQIPGSKRPSMFPSDESPQELRRVEAATERVDRHKGKYSERDLSR
IDTKNCAENTIVEALILRSGKSAGSSKKQAGKSSTSGTGNGDGKASSEPRPLGPPTKRRR
TDERKISFACPYSKKDPMRHRDCYKYTLTRIRDVKQHLTRCHRRPLYCPRCFEIFETEDS
RDEHIIACDIASPSTTRPDGITEAQRQQLSKKSTPNSPFEDQWFAIWNILFPGSPPPKSP
YVDNDLLQGITHYQDFVTTSGPHILSEFLSQRGAMITWSMPNEERDLAALQQTILEEGLR
AVFAQWASNNGIARAASTATSLSSSSAHTGASTPPTSASVNSTNVALPPQGHSTLRYVDP
IISNNYAPPEAHTREPNQISEMHCPAAARSAHPQGQEFVPNTIAQPTLSKVPRHGTSQNA
LDGPSSRRRTIDRGIDYSMLGQQFSDDFLPDSRAHQSEPSLPSMATEVGQGPPIDVPHSL
LNEGPLATFDYEPERAHIPFEDDGDGFMGVSLAGSVAPGLPELDFGTGLGQIDHNMGSWM
NTP
>Diaporthe0G054300.1 gene=Diaporthe0G054300
MMETSLVINRGVEANSTTPSTSDGLNWSRNHHLPGAGYGSRLPTPESSSSGKTKFVPDAS
GLSAQSSDFDTTGQIAPPGTKPRVTATLWEDEGSLCFQVEIRGICVARREDNHMVNGTKL
LNVAGMTRGRRDGMLKSEKVRHVVKIGPMHLKGVWIPFERALHYANAEKITELLYPLFVH
NIGALLYHPVNQNRTTQVMQAAGRRQRDNVEHPKAVPLRSLPHPHDHPADGLPSQQPPSF
ISRPLLDRAHTFPTPPASSSTIISSISEDYSYRPHILQSAENHKTEMQELEVKVEDMSSP
EKDYNKQPSLMMRREDEQTQGNYPPNTVTEALEIARDSPDGASDPVVSKVLESTLEQLWG
RVTAQPESYIMSRDEFAVFNFYQHRFVGNKLAFAARMRFWDNIYANRGPLTADSVSTRTS
SVSENEGTIYDGTTWYGPTWLSTTSDMVVCEAYLYNPLESEAVKKVIHAFQEHQGNSDRI
GGPGSQSWSPSPSASQTGQREGSKRKLGDDQTQRDQGPVAKKGRKQVQDGQPRLACHFQK
MDPVKWARCGMREAGFARISDIKQHFRRHHMRDPNYCPICGVTFPSEELKNDHIRQSRAN
PGMCPERSTPHLPDGLSHDKLRLLTERVKASFDISEQWYSIWAILFPDVAPPPAYTYDLS
DRLHNSVRDLCLFLGTEGPAIGQSVLEQENVIIGPSSAANVDLADFNMESFTRRVLSRVF
NETVQSWIAQESSERSRQTGRRLDTGSAGQAIMAIPLTPVSGSSNSNRVSTSPRRSTPPG
>Diaporthe0G054770.1 gene=Diaporthe0G054770
MSAASQDPLPQPSSASGPMCFPRPSIGHICTQCRNIPLELLLLGSSFFSNRCKANHTEGE
HCKGKHSIRCDHCQSPIQDVHHHCHTCNEGDFDICSACKEKGKHCLREEHKMVKRVFDEG
LVREVDESGPTRYHPGITRELIEEWSVRPYRLHKSFRDLVASADGGCHSCATLVTRLDGQ
VDDARSDKAVYIENRPLFLPPDVRHVIGMFKMMALEPDLDNEADEGLPTVVVAVRAERDP
EKPIFWDPTRDVAVEYLSFEIRGDDRLYHSRHIHWGRGNVRRQVSPIVDAGDNLKVISSW
LQSCQTSDSRCSTSNQELFKPTRLIDVGDPGSSNGNPRLVKGDALEGESAAYVALSYCWG
IKGQQHPWILTKEKLKVFEDGIPFDALPKTIADALAVTRANNIRYLWVDSICIVQDDPED
WEHEAYHMSRVYSNSLFTIISGSDSATGGLFLPRDQLKVSAAEVTIGPEAGSPTHQLVMY
PSLVGATDTTGGGATSKRAWCYQEELLSARRLYFSKNQFQWACLCSQHNEAGRHCPGDFK
STSYTTPTYDAEILYSGSRVIGEWYNLVMEYTSRSLTYHGDIFAALAGIVAALKTKYYYD
DTCRYLAGMWEDDMMHGILWQRVGSSLARPSEFQAPSWSWLSVQGSVIYGRKDPLGASTD
AEFLGCEISTLNGNEFGTVAPGGKLRLRARLLSCEVAAVNDEQDIEKLHNTMQDLPVEET
PLRRKKGSSRTESPDSADPDRQEAHEGEDVTDQGHDTMDDSEAGEKDDDEPITESEISDS
DSDTGSGYVLRSAPWEAPDPTGPVRPPGNRLDMIARVRLSTGREFATVFFDGEEEAQTKQ
FFVAYINAAERPAGVMDRNGVALVPAESRTHEGAAVYRRIGFVAFWDKLLKGDGDLAFLD
ETEKTEIVLV
>Diaporthe0G000960.1 gene=Diaporthe0G000960
MGQPSPETVVLQSTPQEAQAATAAQPESARPTTDNALLHQTDLTDQELTEDGVFPPTHSE
TNGGVRNENNGTGASVRLTDDGRVDIRINHLNRRLSQIFTPALRQHVQDVQDSRPIPPPY
IPPSLGGEEGVLPPPPLNVVIQVVGSRGDVQPFVALAKVLKDTYGHRVRLATHPTFKDFV
QEQGLEFFSIGGDPTRLMAFMVKNPGLRPGFRSVVSGDVGQRRKDVAEYIQGCWRSCYQA
GNGTDDDLSEPPEDNAVSEPATKHFVADCIIANPPSFAHIHCAEKLGIPLHIMFTMPYSP
TQAFPHPLANIQSSNADPQLTNYVSYAMIEVLSWQGLGDIINRFRVKCLGLDPLSMIWAP
AMLQRLRIPHTYCWSPALIPKPKDWGPHISISGFYFLNLASDYTPAPDLQAFLDDGPPPV
YIGFGSIVLDDPNAMTELIFEAVGKTGQRVLLSKGWGGMGADELHVPDGVFMLGNVPHDW
LFKHVSCVVHHGGAGTTSAGIAAGRPTVVVPFFGDQPFWGAMVARAGAGPDPIPHRQLSA
DKLADAINFCLRPESLDRAKELASKIAAERGSDMGAQSFHQFLEPDRLRCTLAPSRPAAW
RVKRTKVRLSAFAACTLANANLLDFQDLKLFRPQEHYTDEGPWDPISGGFTAFVRAVGGM
MMGLADFPSETWRALQIPAGHSRQQSQASVPTIASKRETSLVGGKSSPSIPPGQNETSSI
VGGSLTHVRSPPDLSGRSTPTLDVESSSMPGSLQGQLKSKQDDATRSRTRSRNESGSAED
TNMLRPTGVHLWGDDTVRPQERVSDLKSGLKAVGREFGFGWYDGVTGLVTQPWNGAQKEG
ASGFVKGGVSKEVQKLFGSNVQDYIAASRAAQGYEEWLQSSDAEKQDVIVRWKLIQKYPK
KKINPDEMVQDVLEAQQKAKIEDTLTRQICGHTASSAQSTAADAPTLDPERAILAMAGSQ
SLEEPLKAA
>Diaporthe0G000920.1 gene=Diaporthe0G000920
MASNYRIPEEMKAIRCAMKETMRGNLRSNYSLSAVKSCGVCGTDLHIHDGDFESRMPVIT
GHETCGIVVKLGSEVTGFNLGDRVTADNSELCGHCHYCRRGQLLHCENFLGHGAVSAVDG
GFAEYCVFPAAKLFHFERLSWEDATLFEAASCAIHGLEWIRPRVGSKILLIGSGPTGLCL
AQLLRNNGGLHVVVASNKGKKMDLARKLESGDEYVELDRNNPQSQWDELKRRHPYGFDVV
VEASGSHQVAEMAIDFVAKGGKLMYYGVYKKEALVKVSPAKVFKDEITIMGSFSQMYCLQ
ASIDYLESGKVKVEGIVDRTFKLEQFGEALDAVRNKDCIKAAIVMD
>Diaporthe0G000100.1 gene=Diaporthe0G000100
MSDQSLRRKPRSTGYTRQRQGCLTCRRRKKKCDRSYPFCGHCSRLNLVCERESPRPLHPD
SGVEKAAHRAPGSGPDTGTLLFPYLKTQDTLDNALGRSDSASSRRAMLRYYTTSFAAMLS
TNHENNCFLSVLLPMAFESSTLMYTLTAWASTHLSQIEPRFRDIALQHRGTALRCLKADL
DEMSISHEMWLAVTMASCSMESISDGTQNWYEHLVGGAIALGVPIGSNTPPSKDHSEFST
TEGKWLLRNFAYHDILMSVSMDCRPLLLGDYWLDQNEQKADPYFGLAARILRLIGQISCL
NADFTDATMANSAVSEEISHKSTNAQFSETAKAIEAELIQWIYPDEYRGSTLAQLAETYR
DAAFLHLYRTLRRHLRGFEPVLNGKIRKNVESICARVRDMPTGCLPECTLLFPLFMAGGE
AEELSQIATIREKMRSINERRRFRNVEVCLQVLDELWRLRISGTGSMEGARLDWLDVVRS
RGYKLALT
>Diaporthe0G000060.1 gene=Diaporthe0G000060
MSLPVQVTSYPLTANTAITLILISLAWAVIYPLYISSLKHVPGPKLGAITSLYINRRYYN
ESAILYIKSLHDKYGHIIRVGPNEVVLDDPKQLSIIYGVRSTFTKPSTAVLFENYGFPNV
FSSVTREQHRDRRKQVAHIYTMNAHLNNASLMNFIRNRLEKLLEIIDRGNDRVTDVYTLA
GYFALDNVSYMVYGESLDSMGGQNLRAADDIRNLAIASTPFVRFAWLFTKASSLWPWNLL
LPKFIAKAITSRDSLAAINQELIARMTSSDSRVDPNNTVLGYMQSQPEYGQSITKGHVQS
ECFDHILAGADTTAASIAYSLYVLSLAKNQQYQERLRQEVSQLSWPLDFKAVGPGSLQQR
VTPLKEATHVNVQGIVYKLAPGTIIGIQAYSLHRNQDVFGAAPEEFKPGRWEIADEERLK
AMKKAWIPFGSGARTCLGLNLAIIELKAALAAVFRHYNVELDPNTDPDGMSPIFAAVIRP
KAEKCNLVFTKNRQPTA
>Diaporthe0G000040.1 gene=Diaporthe0G000040
MQLSTSNLLFFISLGRAGRGTFLEDTSQHPLRKPESFISTSIFQQRPALITTDNKPGIHP
YDDFLADTPYQGIATFAHLNSTNCFSVASDSTFDIAVVGAPFDLGVTYRPGARFGPAGIR
MGSRRLAPSFAYSMDHATNPFLDWATIVDCGDIMNDPFDKLQAIHDLQKGWDSIAARKVR
NKSNGTIPRIVSIGGDHTISLPAIRALYQSWGRVTVLHFDSHLDSWDPKQLGGGLTKYSE
ITHGSMFHILHEEGFIAEHGNMHLGSRSKLMDKVYDLEHDADCGFTYIRARTLDQIGSDA
VVDRIIKTVGDEFVYLSIDIDVMDPAFAPATGTIEPGGWTSRELLHILSSLADAGLKIVG
ADVVEFTPVYDNTAETTAIVVSEIIYEILQWMVKVPVLQS
>Diaporthe0G099010.1 gene=Diaporthe0G099010
MTSHSHIAKETKGEAQPAQEQIHNSDNNSATFNTAIERKQGNRLPETLDAYGWVALSDKL
KTERRRVLEDLDNHTPRSSWSSRSSSSSWGLRVNTEATEANSHWSGHQFYEELNISLLYE
Q
>Diaporthe0G098430.1 gene=Diaporthe0G098430
MHIKCDRGQPACTRCIAQGMSCVYGVSRKAGKPPRKRQSDASPLANTIPNPLPSRSSDPE
AANVEMAAGGGGREAMNIDIMFSLGEDTMGNESPLSGSDAALQTWFPFDTFSGLGSLPGS
SSDWDTCMSVLNGSPLKQVESPATTTSTSTSAAAAATTRHSCTQQTKEVMRRLYCANPSE
PISDGLPARTLDLGSVLTRSSEVFGPLESLLRCPCARSPHMAMLYASILSRILLWYRQAA
WNESSTQVSPSPSLFEPTLTGQGTTPSFFGSTSLKAFDSETTEDEGGVSVLPMPVMVGNF
QSDDQNLQTAFTSCLILKELGRVGRLIETLISLGSGSADSQTMDHACPAAGDPSAGVADA
SLFASLGAWLRTEHGHIVRKARSGISMLDGNPRF
>Diaporthe0G049920.1 gene=Diaporthe0G049920
MLLSSMDPGTETCNPAPTCTEPMAMPSLRCQICNDIISFIQNPESGSLDLGKLLDDSNIN
CKQHSALIRSLRPQAWAGQDKQVEVKLSRGKGLQSEVTLQYSTATTRAVWRFTSGPLLVT
PSNETCLPQMNARNLGRGYDAAWIDPALLRSWKETCDIRHGHRCTTGISSKLTALKTSRP
ILLLDVHRNSLVDADSDASYVALSYVWGGTSMFRCLLSNVNELKQDGALDPSGEHVQVPQ
TIRAAMRIVKALGERFLWVDALCIIQDDDVTKGQQINNMAGIYLNARLTIIAADGDDADS
GLKGVPGLELPRNFQPPTWDVGSCKVSEAAPADARSSRWAQRGWTWQESMFSLRTLTFTG
TTVYWECSQALWREDSLDMLDNKEGDHGVARMAHTVPDLAETRLNGYNERALTFPEDIID
AYAGKAKAMSQSLPTGFISGLPTFFFHICLLWRPENSMTRRNAVGQGKSCLPSWSWVGWN
GKWDLRWEIGTQDHILIDEHGKTPWHNVNVVPLVEWHEVQETGAERMRIAGTAVDWMHLR
DNVDAAGPPGWKRFDNPEAGKAIRPGSPLANINPQPRCYWQHQAFGDAKFCYPVPIFNPD
GSNESPMKKISLISGRTRAAFATAGNKMNGDLVIHVRNDNKEWLGVLELHEAPTKENGSA
WGCRLELIEMSQGETFRAMSPLFPEQLYEERPKPLDCEKYEFYFVMWVVRGPDDIAYRRG
IGRVVRQRWDALKPQPVDIILG
>Diaporthe0G050250.1 gene=Diaporthe0G050250
MGFSDYENGAMPTDVDRRRVVQQQRRKAYIIRACFLITSAAIIFYALSTSLPNTLLERFG
CSRRYTDSPLGDNTTAFNFSAQRNIDSGVVRRDYVPRHLDSRALPSIREMDMTRTNDTRE
GQPVVAVNPLNPDNLVYVTTRFHPLPELEPVGGCFLAYTFDRGRTWTNVTADYPLGTAPK
CGEPQVFADANGTFYILNNQVFSGLEDNMAAHPQVTKSTDGGKTWSVPSVTPLHMQGAPK
LRVDLATGKVYANGASSWEYPAAVSVSSDGGDTWAPFNQIPGPVDTCLDYGIPDIPPVCG
FPGRSIAVHDGILASAAQGGQGNPEMYVSRDDGVTWTTMPLTDTSGNLVKNGTGPMLPVS
GVGLPSDPTPWVSADPSQKGRFALMVPREYTLEIYVTETAGENFTGPTIIQTPDAQRPAV
DFGSTGVLGVMWRTNSSGILDVYSTVSFDYGRTFASPLKVTNLSHPVGQNGQPGDRASFI
ALTDCMAYIAWSDGRDGLLDGILAEVPLELYEV
>Diaporthe0G050540.1 gene=Diaporthe0G050540
MRMRKTFTGCWTCRARRLKCNEARPYCPQCRTKGLRCEGYSTRLQWLPPMSSALTLQQHE
EPLAHEKRQQHRRRLLLAPDLALLSERELETALSDIDRAGLQLQSATSGPFSVFAVTTTV
HDAALPSAVTPALSSDTMTSDSATKCFDTLASPSDDSPEVQWQTDSLSAISVRSQPAGDE
HGNHKTQSSPSTPYLVHVSNATDNPLGVPVIAAGHILEQPVASETVVDPPSLSSSRDAEA
SQQSTHPRPQPYVVRLPPATASDPRSGFLTPNVRFLLQNYADNVVPILGTLDTSHNPWKD
VHLPQAMLCSIELDILGYSTRSKRALLHTILAVSAYNINNIQSRTAEDTDSRKWSYLASD
YKCQALSLLEACVGASQGTLDFPVYNEILAAMLSMVTIDLRKAKGDIPEPSKGLHTIFLY
IRTMQEATELFCENFSSVVTPTPDESTIIGCHLEDLTTLITTYEAAEQFGWWSCAIVYGI
PSSLLLLIRKANMLIRSKRKYQSDGALHGADSQPGHAEFEDFEEEILGWPVEDTIAHFED
APVSPEKRLIMQLYTRAFHKALIIFYCRKCLHMNQRHLQPYVHQVIEYLEQIAQVKKEHG
LRAGSMIWPAFVAGSQALSHDIQTRFLGWFDLVAKTRESE
>Diaporthe0G051730.1 gene=Diaporthe0G051730
MVRIVTRLLHYDESDNNFTIWDQKQLETLYACRVEPASADEVSKVLQVLVNSWCKFAVKC
GGHSRYPDDSVSIGGVTIDLGLMNTTIVSDERTTARVGGGALSRQVFAALDPYGLAYIGG
RVGQVGMGGFTIGGGTSVLAAKYGWALDNVLEYEVSQLILASEILCLPYKVVLANSTIVT
ASENSHADLYYALRGGGNNFGIVTSFNVNVFPQGPVYTGSRSFADNQTNRFFEEAEKIFT
LEDSVDTNVGFEYRYTYSGQEGWTMSSTQRYAEPVMNPAVFDALNSVPALGNLTGAINTL
ASSTSLGGPLGTTRNVFASLTHYPSIELSKEGIAILKEMTEKGNLTGLNPQLISYSIPTA
TMEMSRTRGGNALGLDVEGHLIKKFDVFHPYIYINYANKGQDVFGGYGEENRQRLIEISK
AVDPNGVFTSSGLWTGFFKVR
>Diaporthe0G051790.1 gene=Diaporthe0G051790
MKHFFGLNSILGVATFATFACAVPYRSRGCDTTWTVGQAVDTSSGRIIGHAASNATEVSE
YLGIPFAQPPMELCDFNLLFKDCLTLNIWTKPQTGEKKKAVLVWIYGGGYSNGAAREPGY
NGQFFAGQTDVIIISINYRLNIFGFPGNPITVPNLGLLDIRLALEWIRDNIDAFGGDVNR
ITMFGQSAGAGLIDFYSHAYASEPIASGFVFMSATVNGFPALSKNATISKWFGIAERVGC
GSDAAGAETVSACMTSKTAEEIAAVFGPEDLGGGSAPGFGPVVDDTLVFADYSIRRSAEG
GYLIGNTQNEAGFFRQLQNQSDQYWDDFNDRYYTCADAARISKSTTDGYPTWRYRYFGDF
PNLALSTNPPSGANHTSDIYPLFNTVPQSPTPSTLNEIAVGNYMRGAWAAFAKDVKRGLL
LYADGWPLYDRTAETLIRTGYDNYPGANLALGNAYDGRCPYL
>Diaporthe0G134250.1 gene=Diaporthe0G134250
MLSTPSLFLGLVAATGSVLATLSEDLYPWQAPQEGDLRSPCPGINSLANHGILPRDGRNI
DLDTLGAAVLLGYNMDHETMLLVGIPALKTSTTGDNATFHLSDVAQHMPQVIEHDGSMTR
DDAYFGDDLSFSPAAWGRTLSGWGDIDIIDNEAAAREINQRFEWGEAHNPEFNATFARSG
SLLQYALLLSAFGDYGNANKTLVRFWVEHERLPLSLGWQPPVNPITHDMDNAIAANISAL
WDEIVASA
>Diaporthe0G133590.1 gene=Diaporthe0G133590
MARRKVGVSSLQVAVFQSAAEAALSKTSPRRSKGPADPVRSGLPETIDACYSRLFSSPIA
RSSPMQLIIRNPFSAVPYRAVYGLRRS
>Diaporthe0G133300.1 gene=Diaporthe0G133300
MGRSRWETGGVSTCLAVQRHASSLSIHISKGSDVSCLLHQVKLDAYSGTTNSLLYNKGII
NINVDTTAIIFTTALDITAHIHISINIRGIFYKEEAPVLHNGFPRSVFPQAHFEHHHCGR
NNSRTCLAYLFVFCILRGVGEAIHFFDHTNAAPFVLSNAAATLLPVAVAFLVCDAWKLGE
PRDEEARGNWFRKDWFDRFGGLAFACGGGLVSIFLVASSCSELVGGGDYTHKSYSEHTVW
ALALTGESVSLSMAVILVCYALVYSLKLRYEIDLNPVTGSLVIRILFVYIPEVVAIMAVL
VSAYLTNRYPTANDAGAAGAAGPGGAENGNGIELGPQSQPQPQPRDEGRVEGSGNSDQSQ
GAEGSERGRPGCPSGHIPGIGGMDAVAPRDS
>Diaporthe0G100760.1 gene=Diaporthe0G100760
MTVLAGKQVGGNALGLMKGVNIWGGADFYGTQSSNSLHLLARYFAKYPEDGDKVVVCIKS
GVIDMRTFSIDGSPDMVRKLVANANKILGPYKKIDIFGIARVDPKTSIEDTVKTLAQLRN
EGEIGGIQLSEVGSATIRRAAAVSLWATDIFDNGVATTCAELDIPITAHTPLGAGMLTGQ
IKTLDDLPAPYLRMFPRFQPANFKKNLDLVDELKKLAEAKGVTAAQLALGWLKYQSSKPG
APLIIPLSGARSPDRVKENAHPVNLNDNDLKAIRSILDSFPVSGQRYPEAGMKVVEF
>Diaporthe0G113450.1 gene=Diaporthe0G113450
MSNLQGTSSPHSLDLSSPIGQTSCFGFPYQIGYDCSGVVTQVGEDASDIKVGDEVYARLP
EADRGSWSEYAKCPERYVALKPKNLSFEDAASLPLAGMTALQTLSRYQGSLSGKTVFIPA
GLIDYTKQDPLQIIPRGSVHFVLDTTGEAMSFLPLMASPDGLIVSIATQPSGTQLQQSSV
MKRPDSPRLPWFGHLVLDILDKYRRTRAKWWGVAYEYLFLDPNAKDLVILARHVEEGNVI
PIVGCTVDLKNIEDMKEACGTVYNGKGGLGKTVIKVASA
>Diaporthe0G113400.1 gene=Diaporthe0G113400
MKAPQTPPETMNAVILQSVGDRNKLEFSESHRLPILEDGQILVKNNFAGINFVDIYLRTG
HYPSASGYPLILGQEGAGTVVSVAGFNPLELKPGDRVVWIGNSGYAEYTAVNAGQISSIP
DGISDQDAVAGHLAGMTALSLMQEAYPAKKGDTVLVHAAAGGVGSILCQLLKDEGVTVIA
TAGGSEKCTLVKGHGATHVIDYKDASKPTWVEQVLELTGGNGVNAVYDGIGKDTWQGSIQ
VTRRKGKVVFYGSSSGPVPPLDLSKIRRGNVSVIQPTLSNYITTREELDQYAQGILMRQL
RGQLKVNVSQVYGLEEIAQAHKDMEERRSTGKLLMKL
>Diaporthe0G112730.1 gene=Diaporthe0G112730
MSSVLVQSLPPDESRGCIINIVGWVGAAISIHCVVLRIYSRLFITRSPGWDDIINTALNT
VSVSYGIGRHVYYLSDDDIVNTLYYESILRPIGIAAIFLPKLAVVILIIRLMGTAKRGVW
FLYSVIGILFITFALAIILFFAQCNPADHLWHPFSPADCFPSYVIDGSAYVAASWSAFTD
FVLAAFPVTIFWNLQMKKSKKISIMLLMGLGFFATIAAIVKTTQIPKMHTTDATWDLFWL
LLTNYIEADLVIMAACAPALPKLALRILGRDTEESPKQDSHPYSIKPASHGYRAFDNRSD
SAGIDNTRGDNAC
>Diaporthe0G103860.1 gene=Diaporthe0G103860
MGNEISSEEPWPRQPHRYDRPEATPAPGPAPAVIARYITSLCVGEDIKNVKVIGNRHIVT
VGTTKNRDGYRHFMVWHAGTGQHIPIYRNDIDFNDVADRSGEQDSEYDDGQPGSSDVRRE
AYRAYRADRAYRAYRIANYRDRGSGLRPGQPQKHGNSKTAGKASQIRPGVTLNYHVSGDI
VLSPKFDHGCSFLRPDHKSASIDNVDIHEQASSSGPDDLGSLWLPVAISPNPGSIPGFPE
VYAGVRYKHTTDLCIVGISPTRRLESSWKVHDDEITHLAFTSNGQHVVSLAKNKTCRITS
ITFGPMFEERRFHTKYKASMLQVAGDPPMIVSVWGTDVHIWYPWANTEQFWSYSLNEPRK
TRVVPLCISGDCQYLACGTNDGFDLIYVASGEPFVKGLGRGLGLCDIQKGAFGADCQSIV
VATADNRVHTFELDGMGRDQHKRPCPETENRHPGEEHGRRVTFATGQDNHHQAGAGQERS
IKIEGVFWGVTGSPGTDPPPYTR
>Diaporthe0G102420.1 gene=Diaporthe0G102420
MEAKIFKDGTVITFDNVTQTIVVLSRASVLVVGDRIAAIADEEEALSLPDGISSIESIDI
AGKILAPGFINTHVHSWQTVYRTLGPNVILANYFDWLSQISPTAVKAFTPEDIYMGSLEG
YLEGLNAGVTSYVEHAHNNWDGAVVKPGYQAAVDSKTRVWWCYDIASRPDFPVEEQWGII
SEIAAKISLAKTTEAATERVCLGLSLDGLSGSSFGDAIQEIGVKAKQLGNSSPANMGKQG
LPDAGIPIIFSHAPFLTDEDMSALREHDMFVSITPESECHFGHGQVTGKLISDHASLGLD
TSWTFSGDMIGQARLWLQTVRNNSYTKTLVEKEKLPNMNPMTVEQAFLLATRQGARALKR
DDIGVLQVGAKADLVVFYGDSPNMLGWSDPVAAVILHANPGDVQHVLVGGEFRKRDFELV
VDVPGGWSGVRDRFVEAAQRIQVQVKTPPSLPGKLWGIGELGDVEISTTARIIDG
>Diaporthe0G110220.1 gene=Diaporthe0G110220
MSPSASIFSPDIAIIGAGIAGVTLSIAISKQNPSLKLTIFEQRPEFSEVGAGVGFGPNAV
KAMSLISPELGEAYKNIVTLNGCKEKLNTDFDVFCGDGLEKGEFLGEVVAREEKMRVCFR
DGTHVLVDAVIGCDGIRSECRKIILGCDHEFANAVYTGKFAYRAVLPMDKAVEAVGRIAE
NRRLITGHGRHILFFPIMKNHGLNIAAFVKAPDDEPWTDKRWALPATKEDVLRDFDGFHE
DSYRLLEIIEKVDKWGLFNHLPAPTFVDESGKFCIMGDAAHASSPHCGAGAGFAIEDSYI
LSSMLREDFIKSPSDIQHAFRAFDAIRRPRSQELVWRSRRQGSLFCLQLCEAADMISDFE
SNMSWVWDVDLDAMLRDAEAEFERLLNESL
>Diaporthe0G110210.1 gene=Diaporthe0G110210
MAQRRARNNNPCQPCKVAKRRCDLAFPRCARCTRQDLDCQVTKIRSSPQDIGDPSSASIA
SDLGSTSDRYGDQINAGLVDMMDTFFPADQITDNDYSALPVPLASAFRGWDSMERTNESN
ELQDASCCSVEGNPSLGSFDQMNSSLPGSRSTQDGGPPTAAAAAAAGQDKDERRLLWNVY
TSQLVHSITAHQTDIANPLIDYLLPRALESSSFRSAILYLAFVMRSNQSSTNPSQYNTQT
SLGQRNLPESSLGAHLENEALSEALPKANPPLSDSHSRGPTDANTSLNTLATLVILCTAY
VASGNSRSLLVCLEQAFLLTKMLSNDFCSNEEFVFLVHYLGYIHTIAMLSPGEYRLNAPD
FLTIFSKSGINQQGDLLKNDPNATFTPKISLASGDFNADARSQRLEKLAVEKIQREIQSS
CFGDITPTTGISNSVASLLYHVGRLSRLKGVILSSQPANENQWFWGAFEADVEGLELRLG
QMLRHRDSQSRILETFVQKLKLLSDEHKDSQLQQAIDKTRYNDALVLCVRVILLAKVQNI
NSRDIRIPALTQRILSLCSLIENESHTAGLLVFPLYTAGLYTHDPDARSFIKQRLKLLSG
RIVTDTEKLSQNLETSWQNASDEAAYDQEPLLASSKDIELNEANASCCSDTAHMH
>Diaporthe0G110200.1 gene=Diaporthe0G110200
MTQTLIEKYEINADMGEGFGRWKLGPDEELMKHIDAANIACGFHAGDPSIMLKTVRLCKQ
YGVKAGAHPGQQDLFGFGRRKIEVDPKDMYAMILYQVGALKSMLDAEGLELSHIKPHGEL
FFYMLRDEQIMRAVLEACATFRVPVYGDQNDAEEAMCNELGIPFQGEIYVDTDYTSEGIL
LPVSASKMATPELCYERAKRAMSAGTGKSIDDIVFNFDFKGKPFTICIHSDMPTVLSNVI
GLRKAVNESNETRRIGPSK
>Diaporthe0G110190.1 gene=Diaporthe0G110190
MLSSTEQYADFRSVSVDNLPFFTPKQSVPVGTAILSPENGVTEENITPAFRPITIRSLTF
QNRIWVAPMCMYSCENGLFSDFHVAHYGQWAIRGSALITIEAAAVTKRGRNTPQDAGLYC
DEHIAPLKRVVDVIHSQSQKAAIQLQHAGRKCGVCPPWLGLRLVPDRFGGYAKDVQAPTA
EPWNENYTTPSEMTEDEILETIQAYGQAAARAVKAGIDVIAIHGAHGYLVHSFASPATNK
RTDKWGGSFENRTRFGIEIIRAVRQNIPKDMPISWKISAVDWLPEGEGWELNDTLRYAPI
LAAEGVDLIDVSSGGTDRRQQVQLGQQYQVPFAKAVKDLGIPKLFVAAVGMIRDGATVHD
ILSHNKADVVHVAREFLRDPNFVQQVALSTGTEVTWVDQYHRAPTLYHPDPALPAAWNLG
VDTRGGAG
>Diaporthe0G110170.1 gene=Diaporthe0G110170
MDNLPANAKTHIVPGGYGYAFEVKAGERFRVVDLHGTQIVDFMAWVNKPGLKEHVRMSYT
RFRLLGVSPDIGESLRTNHDRQVLTITADTHKVHDMTFMPCFPEIYAEAGLEGHRSCTMN
ITEAMEPYGIKSRLELPDPFNLFMNSPNYTLKPISSSRAGDYIEMEAKDDLVIGISCCPY
DLGGTYNGGKPTDIAIVSGL
>Diaporthe0G125210.1 gene=Diaporthe0G125210
MTNMVHNVLITGGSGYLGGSLLASWAQSNLSGYQSLYALVRSDAQADAVKTLYDAEPVRC
DLQEKSIRASILEKRISVVIYLIDSYYPNGQLAFIKALGELKKTTGQEVHFVFTSGTKQF
SDMAGAPTDGLLYDNDPNLYEIHKSQKAAHEELQHSVQTTITVVEAGEEHNVRIYVFSPC
IVYGKGLGFGNLISIQTVDIVIAAKAAGGVYRIGREGKTWPVCHISDCTALFISLIKAIL
NDSNPDHGKHGFYLASSGSARWDDIYSATNKALVKRGIIEDASVKMVTDEALQKMAKALN
VETSSVVVKVGGQSNYTAAHGKDLGWWPRYPPTHILEALDDEVGLILESLSPKHQGIR
>Diaporthe0G125120.1 gene=Diaporthe0G125120
MKSFAKISYLANFLGAFAFVVKADTCDTGALNTTVGTYYISQANTTIFDVAAATNRGVCD
IGRVNCMADVTIVPNVGQSIVIPAEVCEPDNSTCLLPTTPGTNTCINGGPRLYYTVNGDT
YSRIAQRLNLTVDSLLSGDASATDALPVGQFVKIPLCEPSQCIIQPYTFTYGVYKDLAEE
YGSTVGQIMMLSPTYNYSEYTLNGNNAPTINLPINCTALSSNVTVIS
>Diaporthe0G124450.1 gene=Diaporthe0G124450
MDVHSHFRPDVLFVLVAALGALACVSIRRYWIRRHSAARYGCQPVARSLNREPFLGLDTI
PGLLRAIRQHTLLERTCGYYRVYGNTFKLKELQRRAILTIEPENIKTVLSLKFEDYGISY
RLDAFRPLLGEGIFDTDGDHWASSRALIRPSFARDQVADLTTLEDLFQDLLLLLPRDCET
TVDLMDLFFRYTIDSATEFLFGKSVGTLKKLIARSEDPDFAQAFHYAQKAILTRGTLGFL
NVFYRDRKAEDCNRICREFAQRAIEEARHAVEVEKGNTKEFVCGSARQKHVFAQELASRT
TDKKRILDESMNLLLAGRDTTASLLTNLFFMLAKNPEMWEKVRREVAVLEGRPPTYEELR
SFRYVHCCMNESLRLHPVVARNERMAVRDTVLPLGGGKDGLSPVLVTKGTTVSYNIYAMH
RRRDLYGPDSEEFRPERWEDGKLQPRWGYLPFNGGPRICIGQRYALTEVGYVLVRMAQEF
RTLESMNLAPWEESLALTLSSRDGAKVCLTPA
>Diaporthe0G124430.1 gene=Diaporthe0G124430
MTPRSTEGFIWTNDGSSIEGMHTEAATSSSSCVRKLYDVVVIGAGFSGLIATRELSAQRS
RSVLLIEARNRIGGRTWTANELGEEIEMRGTWVHWSQPHVYSELTRYGLQKNLKPILAMM
APKVSYHSFFGRPERVDSIETFNSTDRVAQECLSPDGQTSRTLMPYPMDPQREPKLWAKY
DHLTMAQRLDQIDVPKQDRDLFETFLGLCGLGKPADIGFTEVLRWYALAGHSMADMYEQA
SVYKLGKGGTTSFAKALLNDVRADRLFNTAVAEISQAGGRVNIRTTDSKQLTARTVVCTI
PLNCLGDLRLFPPLPGARAQSVKFAHHNMGAKLHFKLEEIQPLWLSTINTTSQSPYLLAF
ADHNGTKTSGKDGTYVVAATKNDSVPNTKDAQAVVSEFEKCFKPSCKVTAYLSHDWAAYP
YSKGLWSSYRSFIDGALESGKKAARSAAALLDETNPKANV
>Diaporthe0G038330.1 gene=Diaporthe0G038330
MPGLILRDLLLRRTNCLAPLPLSWSLLLPGLYGPQPAPNKNKRLASTNVSAGAGAVSSEG
SKTASMNIVAMIHFPSRAPSEGSHHKSDGVPSATTSTASDNKGNSVGGGSTPSAVNRSQS
QDKPRSMHNHSPPAATTTRQSNTQASRSVPSPETKTTRQTNTQASRSTPTPAATTTRQGN
TQTSHSDSSPAIKSTSQGNTKSRGAPAAGRTPEKGREPVSKGQEKVTTDEVQKKNLAKLD
AALASGHSKQGSPAKVVILPKARDTRHLINNKATCEIDLLLDPESQAVDIRGCVARTAGF
MEVDEFGRTVSGERKPATRQHQIKLFRDSACSKNLIFKGQHVEVYKMDTDAAITTYEMMV
RYVTGSDSGKSISHNDIEAFRKRLAKGGVKPDRIREQCLKNGFAIPEAFIEMRLDDNNGN
NNNNMQGGKKLDDKARKDQDEKINGKSIPKAK
>Diaporthe0G124380.1 gene=Diaporthe0G124380
MEESALEKRRRQNRDSQRRFSRASPKPIHTVLPLSADAGQKHAKRASDSNPRATAAAFPV
WPPLSPSDSLLQNHNNNNTLFETTNNRAYSQHSVHQPLMRGNVFQELELRDELHRPPPES
TRPSSNAANINPCMPIPPLDSYSGIGADKSLGYPQQSLSLNTANRSTRGGEQPPSAIDHS
PSADSYTPGYSQPPRRPPGRTITNAECMITRVEQLYEVGVDIGILPEDPALPSSLHKMKA
RFRSVTSDRYTYDDDLDDLAMGGLEDSSQDGGSY
>Diaporthe0G124300.1 gene=Diaporthe0G124300
MAITCCVPGVFTDEVLLLETSNSQAPFRVHCQWRVSSSSSRRGKTSYFYTADLFLRLLPT
PESEVRADAGRKMSDATGTALETLVHSTLEGTQGLADQTDVIAKVILSPRNGYLCRSDIL
ELRMRHSPFVDMVVPFSSWGQQLQAFIAHDTSSVLDILPCSPGALVVNQDQVHDDETLMM
LLQEDLEMRLSFDWALPTKSPAYRVGVVGGRGMYNEEKGMYGSRGFFEAAHALGISMLVI
DEPGHWLADAKYAWLREDFIAMDMSNLAELPRNMATALEHRHIDGIVTFTDDFVIATAEA
AEIMGLPTEPSQAMKQAHYKHEMRALVNKTNIQAVHLDSAAQLDDAGLAATLQSLRYPLI
VKPSRGLLSRGVQKVSDAPSMRRAVRSLAQDGLAEHGILIETYVDGPELDANFVLRDGRV
LFLEVTDNMPCLGDASTAALTDNFMETVQISSSALPHPEKDTIRASLLDSLLRLGFRSGV
FHVEARMAHSAMHYRPYPSGVVDLAPRAASLASPPPDVFLIEVNAREPGTAGTWATLYTY
GVDLGSLQVLRALGEREGERFAALATPFAFPEDAVVGGGGGAQYWTAHCIVPIHRDDLYI
PGDFVARVRAALPDVAPHVSRAELYAPAGTRVSPTAGSGWMAYFLLFSRESREHLLLMYQ
RVTEVSRRVLDEASGYCDARVTLTEARASL
>Diaporthe0G123360.1 gene=Diaporthe0G123360
MNEKERTTGLAHRLPLSNSETTARSNSPVVNTREPKDTTEDFVPVFKREIHGLKWALTVG
AILSCVFLYALDTTVVADIQPDIIASLGDFQKFPWLATAYALPSTALVLIQSKTYGHFDI
KWLYFGYVICFEIGSAISASPLHCFDLSYMGSWDRPRSDIAAPILIFILPSINFAKGQSI
KERMNKIDWLGLAVWTGWCVSFFMAIIFGGTLFEWQSYSMIILWIFVGILGIAFFLTHKF
YPFVKKENRLYPSHMLRNFKLGILQFATFAAASAVYIPIYYIPLYFQFARGESPVEAAIK
LLPFVSMISTVAILNGIFMSRWGYYMPPKDIFNAIGVISLVQCIGITLFPSLSGNIFQNL
GAKYITPILPSNFEGDPRVILAGASSPEWQSFSEDVQNRLSGAIVDAMSNVYTMTIVASG
MTALLSPFLGVVSAKCIVITHSGDTKILARRFAL
>Diaporthe0G122930.1 gene=Diaporthe0G122930
MARPHSKIGAYARFRAAQAYGRMVEVAKVWQLPSHLGVIVAVIRKYALQAEAPSPQAQPV
VFSLQDLELYTIRALEEKVPGREIKGVIEQVMKEGLSPEWAYRLLFTYTSQ
>Diaporthe0G043630.1 gene=Diaporthe0G043630
MSVILSRIDGNTDGFELRVRFSKSSVSFNNPVDSSGETGLGAYVGCQTAISSHPNYKTVR
RNGPRTKRIGGSLMLDGIKHKLAKCPSHGLTSHGVDLLMARHPFGEVQSWQDRAIPFVSR
PFRIAAM
>Diaporthe0G095430.1 gene=Diaporthe0G095430
MPRAPRLTCTNNHSNSEPFIQRAIIISGFPCIGKSYFKENRPDLKVYDLDSGENDHKDKA
GVWMQHYLEKVIEAVTEPHGIVMVSCHKDFRKRMQEAGLRYIRVYPRPELKDEWLNRQEC
RAGGKDILWNKMNEDWNDWMEIHGGFQGETSPEVILGRDDHLIDRLTEICEAARNL
>Diaporthe0G096100.1 gene=Diaporthe0G096100
MTGSKKSSKRNNAPVSRLQAGGQSQYTGSTGSETNGQASAHSGTGPVVSYTQLVSFNGNM
GIDYGQQRENGENWDAWSMEVQTGASDAGNGTA
>Diaporthe0G097440.1 gene=Diaporthe0G097440
MKSIERLANEATRLRRQNLQPIQRSPVTVKNGLLRAFSGLSDLAMKLDHPARDALKQDVP
VVASDLVPRKCTLPVREPFPGTDSFPADDLPKEVTDEQETIYCLQSFLFEFCIAPLHDET
QPGFLAGLQNMILYHGIHSNIAKACQAVAFASGGICLGRPVLTKKAETLYNDLLGELANA
VAGVAIPAEAELLAIAMLLGLYEIIVAVEGREHHSAHAQGIAAILRIDNSPMNLLRLTTH
NYSFIAKKPRSLDTLFLNSSLVLASDSPGTVDWDIILRQARALDQSFVLWQNTRTSECKP
TMVGQINGVSSYPQPGFWPGRVDFYCDHCTANVWNTYRVARLLLLDLLVRLTPTTNGTRD
NEWEDEIHLLLSEILASIPYHLVENMHLFIQEAARGATSIEARGRGRLVGGLLLMKVLHI
TLQLESVVSQASVYSKVTDVPPQPFGSDKMILWAGFLI
>Diaporthe0G068410.1 gene=Diaporthe0G068410
MAIPLNLVSRSPSPTRCMSRPVAADAKLTRARRVKSDDIHAEELLMGHHVQFITSYGPSN
KRATGDASGAVIVRPTGGYKERGRD
>Diaporthe0G071000.1 gene=Diaporthe0G071000
MDNPSNTVPHVAPEINHNQQLITEAQSEHHSTSVPTPSGNNLDTLAIGKLVIKDQSETRV
SKDHVSTRFLIISDTHSSDRINEATQGQSADVLILCGDITRHSLIEEYKYVGQVLCEVDA
PLKLVIPGNHDGSLDESRFWDEGDTSYNNWPLFGNRGDARKALERYGFEVLNEGHHTFSL
RSGAELKVYASPYTPSRGKGEKGKRGSPYRAFQYGQENGHEFLIDEDVDLVITHGPPLGI
SDPGPERFRGCELLFNAVARARPRLHCFGHNHGGWGATWVEWSLKSEEDECILQGDNGSA
SKQPNDATQDTRLSAITNRKELMSVKNIATGTQQKQENQALSMTQDLVETRCVPTSHCAG
DENFVQKGKQTLFVNAAWAISVKCLTKKDGGKFPWIQWPWLVDIELLKKDGHDMRWAISS
NTPESQIDDCGNINSGIEDLSISTIGSRNNAEEVEEPKPGSPQEGVGRPQKMGEFNSIHH
FRGKESPTSFMKSPASRQDGGQRHVEETQHFAKPESGIGVLNRQAEVGSENSTFVSLEQM
SSTHTGVDSGSITKVASEIPRDSQQRLGGTKGSKGGYNRGSYQFDGVERGDMDVWRPGNR
RPRSEE
>Diaporthe0G061060.1 gene=Diaporthe0G061060
MADKAIELVAERWPLIVTAILACTITLFVPTLKRKAALWHLPIVGKEKWNYETRRMEFLL
RAEKVYEEGYRKFRAGIFRITSDMESETVVVGPKYLPELSKLPESSLSVLDAIDELMSAK
YTKVNATAAVITQTLKTRLTPPLGKLSGHLGREVKAVMAAEMPECSDWTDMHVHPHLVRV
VARVSGSIIVGTQLSRSNEYIEHAINYALDVINGTQAVSQLKPWLRPFKAPRLPQIRRLN
DRVRQAGEFFTPVVATRKEKAKDPAWEKPDDLLQWLIDVQEAQFGQITPQALAKYQLDVA
FAAIHTTTAVALSTFYTLAVMPEAQIELREEIRSVLAETGGEYINTSVQNMKKLDSFIRE
SVRYYPIGAAVFMRKTLKPITLSDGTRLPEGIVVQTSVSAASKDSSLFEEPEKFDYLRFY
RQRQNGAAVKGSEAGGKGQMVGVGLDNLVFGFGRHACPGRFFAINEIKMIVAELLMKYDV
KNVEGVEERYPNLIHGAFFDPDPSRHLLLKEIAL
>Diaporthe0G062850.1 gene=Diaporthe0G062850
MADGLSKLGHKHGGFLEGLHMYSPEYRTGKTKFVGQAFTVKFSPKEDKDAPKVQGNYIDQ
IPKDAVVFISQPAPHINACYGGLMSLRAKYLGAAGVVIDGSLRDIQEHRDLEFPVFARGT
GTTAGGAVCFPSEINVPVKLQSAIQDATISPGDYIIADQDGVVVLPSDLAEEVLDLIPGI
ASADEKAAEAIRGGMSVEEAFKTFRGK
>Diaporthe0G063780.1 gene=Diaporthe0G063780
MWIPTNCTLNDHSHTDFGSVTIMDLFDPTEASLSRSRKADLTWSESTRADLLSSRTNGQS
LAPAASSKELACESTARSGPLSNYLTVRFAAKEAGIPDVALHYPSVDFSFTQSPQQLVTF
GRGLTAQVSQYITNKLDGTSWVVPEGTHLALKTFASRQFERSFSAKLARGRVYDAIVREI
KILGHSKLRGHPNIVQFLFLGWQRDHPFPALAMEQGSSGSLEYLIKAMGPEISSTQKLHI
TIDIAVGLRVIHQAGFTHGDLKPDNVVLAQYHGQDRQIIAKLIDFGGTPEVVNRDTEIDY
ELADVYSYGLVAGSLWASLPGGFRDRDGNRAGSCFLMSERSTELSEQELQDLLWCLKSQH
DENVSPNVVSVLRERLSLAVTDSEMCTDILKVLSPSLKAHFWLRPDTKGLLSSLGTLAAA
CGRNIEAEVEYEESYQAKVTNFTDQQDLCDKDLPYRLARQDQMYDVFQNQTAMALEYLTP
PTMESTSQLDLPAELPPVMSAKDYHTMLVAHTTRFFARGELNPREPSSERKIRQDESQVR
AGLSRLQFMALALKDSKKPLEERLQQLVSSAKSGDGLLTEEVTPVDLDEAMPELLHSFWQ
LPDDEAAWLARDAYRRGAKLDFFGELPSTVDNIFRGDVLPSLPSLVSPLSAAIKCGRPTF
ANAIICLHIETNEMIPDFGVALRLSCLYLYHEVTELLLQVHRDNPPMCRDGQRIWELSTA
DLSESLYYLETVPECPLLEYEKRCLHGGGYERAYEETLHLLLREGANPAIPIGSSSSLSL
WLRTDNLCSLKLFLQYFKGDQEELRMHLMDPAGLGPSGAPGKGFPTASLTCIFYKSLRCF
RFLVSNFKEFIKEQLGAFENEMHGTALHYVASQLREPGLVSLLVEAGVDLLAKDGVGKTA
LNSALLTGNISVADEIASLLSPAQLNSILHDKSDLGFKSQSPFLVNMVLWTYARRGLEHL
ESFRWLVKHRGVSFYFSHSEKHLPSLLCHPRPGTRLEQLLDVELLTILLEDKDFKDEFFL
NQHAVMQAVCCYGHVEIAKLLLRRGFNLQDVDGVLDNAYFMLAGREIPSSIRNGSHLDVR
RWYEDLAELVEVLTSHGALSPNWDGLKAELELDTARLAKYSNYAKIAPQTMKDGKALVGS
WPQRIATSIALPAEQHEEEAEMYEAYYNVMRSLNEGLITSQAIESRNGSLVFPQQCIRDR
AHQMRLRWRLPPDWELESLPKSMKREETTNQKEVIYINHLTGERSKTKPKVFRPTNQNNL
QPWHQAGDHEGIRFDLSANPWPLGLDSEMLRALVDSSSHSSEAPFGPSSALSSSENDIVA
EERAFLARLESVKDINSALEGMKQADRDQYRSPLHMAALGGNVTMILDLLETAQVDVDRR
DFQDATALHCAISSGQSDAAAVLLTFGADANANMPGGAFPLEEAINQESLDLVQLLLEDG
SDPNAQVHARGRVGMPPIWCCLDQGDNPDLLDLLIRSGGDIYTRFYGDSCLKFAVTKDRE
KSIGVLLSAGALDDDNLLCEAAKRGKTAIVHMLLDHGFDIHEHRPLGLGPPIVHALATSR
FDTCLALLQRGANPNDVREFRYFRVYENGTWIANSWLTKNAADIDQYLLRRRNRGEDWRE
WFPLLT
>Diaporthe0G063960.1 gene=Diaporthe0G063960
MDNPETPEDHGTAEQYPPLNTKEEDPGTSHLPYEYTPLPTSSSIRLARLDRPWRDDGVIS
LSLYTVDLNDDPPPSYQALSYTWGAPISVFSTAEERDAPAPPEQNIIVDGRTAKIGHNLF
LFIQSWSKSFIAMLLDESRAKRAREAGLLPPLNLWIDALCINQADNDEKASQVAMMGRIY
AATTSVTVWLGPEDVFTRPALDLIFRMFNISQNQTRAAALLGGFGHTAKALGLPEESSTQ
WWALYAFLQRSWFRRAWITQEVALAPKISVEVGLLSLPWIVLPKAAAVLYESRLGDMMEY
FAWFEMSGPKFEEPLFLDDMTPIMQTSERTDDDRNLFSTSKQRAASFHNIIRLQSARDGD
GSRLGTFTGYRLGTRRTDIIDSIPILHMFDSTRRAEATDPRDRIYACLSLSQRDTHDKET
VSPLRRTILPNYNHSTEKVYIEAAWYTLLSGNDLELLMRSYVDTNEDQVNDGKGNALPSW
VPDWRQTLAEAPLWSLQTYKDSNWSASKDLVWVPPEDSTVVYGKTLPVNGVFVDTIIDVV
ESDNFSLSKCGAVATELPKEYPWADGSLLRSEVLWRTLIANSEDEYYPARDFGEAFYYMW
MDEMKKASQEYHSTDGLNDPEKEKEWYRFVHTTGKLFPHGGELNEKWKAKEELKGMPLRE
HYEVSVNRSNQDDFADNLSRIQAELGWQTTKSTTPTAMSQVDLMLTRFREKFKIDTGDDF
EGSNEAQSEHDAPEPSEVIEFPPKETKTSHEFSRLQSFSKTRRIFRTKKGYLGNGPRFAR
RGDQVWALAGSKVPFILRPHNNEAFLLVGDAYVHGLMHGEAFENNGSNIMKIDLV
>Diaporthe0G022720.1 gene=Diaporthe0G022720
MRVPLATSLIVFTGHALAHGGVQNYTIDSLTYPGYQWSKPYEGQIDLIQRSWHAYPITDP
ASSNMTCNFKGAAVPGAYHAPVQAGDSISVTWSEDGYGWPHTVGPIMAYMASCGDDCTAI
TDIASLEWFKIAEEGLREGHAVGDETGWFQDDLWENQITDLWDVVVPANLKPGKYMIRHE
IINLALDPVQFYPDCAQLDVRGSGVGVPSAEYLVKFPGGYSVTDPGIAISGKVYGDTTTM
NYTVPGPRVWTG
>Diaporthe0G021860.1 gene=Diaporthe0G021860
MSNETTKDQHNELATVEQLLLEADHIPQWLKDSVIRSMRPRQVQFWSPPDDPDKPKYLKT
VTHSEAVVANPPNETPASTEHETAQLTIAAPIAVGEARGPQIVACTVIPLQENRVTAEPF
QAAAKFFDKSMGTDAFHYPEEYRLEVLARAMDGYVRQLKTGLAQGDFAGRNVVLVTNNQQ
EETICGLTIPRVVLIDYNRAKVDKMSPEQAEWLPCNPGAIFWGELLCGSFGGWVPNDWED
VEMQQQWLLERFEKSEQRRLYYPSSEFFSQQLNKTA
>Diaporthe0G023110.1 gene=Diaporthe0G023110
MAFGKLYTRKPNPRTTAILAVAKAQGLDLDIVYHDREDPHSHEELLRINPLAQVPVFVGA
DGYKLTECIPIALYSSSKQDYFNIIRWMSFANSDLLPAIGGVILPVIGLPLEVRMNDQDC
LRVLRRDCKLLEDQLKKSKYLVGDQVTLADMFTVGLLFGAFMVLHKMLEAEYPRLTEWYN
EVYHIPMFNSVAGPLHKLDIPVPTLSQSQN
>Diaporthe0G023140.1 gene=Diaporthe0G023140
MGFLYSQLVKKLPYPTGSYSGKTIIITGSNVGLGKEAARHYVRLGASRLILAVRSLDKGH
EAKHDIEASTGCPDGTIEVWKVDMASYASVQKFAARVRDELDRVDIFHANAGIARGAYST
VEGNEEMITVNVISTLLLAALVLPKLKDTASRFGVRPTLSITTSGTHGHTTLPQKSAPEG
GIIAAVNDKDTAQKHWDDQYPISKLLGVFAVRSIAARHPAEQYPVTINLVDPGLCHSELG
RDYPGWGFWLIKTVLARSTEVGSRTLLHAGAAGRDSHGQYCDDCEISVPAPFVTSDDGKT
AQERVWKELMQILEKVQPGVTNEF
>Diaporthe0G023200.1 gene=Diaporthe0G023200
MASQVSEKRDSTLDDSGSANAAVSTNASSDIEKVAANTEDANSDGKGANGVELEWDGPND
PRNPLNWPIHKRAMQIICVALMTLLSNLAATMFAPGALQLETDFNFNSDAISSLTVSIYL
IGYSLGPSLWAPLSETYGRLPIYTASSAVYCGFMIGCAFSTNLGMFIAFRILTGAAGSCP
MALCGGTLADVFEEKDRNKWMGLFVLGPLAGPVIGPIAGGFIAQEVGWRWVFRVILIAYA
VLAILCLLFLRETYGPVLTKQRKNTDTSTNVSTTGQSKSLKDVLKPLAIVIRSPMVILLS
LYAAFTFGLQFILFTTFPEVFMGQYAWGVGVSGLAYLGVGFGMFSAVLMHDRLANWIAKS
RADKNGSNVPEDRLPLMAYLSWTLPAGMFWYGWSTYYRVHWIVPILGTVLVGMGSVFIMM
PQMVYLVQVFGAEAGASALAVNMIVRYIAGAFLPLAGPPMYARLGYGWGNSLLGFLGIAF
MPLPWILSVYGQRIRTRGQGQV
>Diaporthe0G021700.1 gene=Diaporthe0G021700
MGLNEQSDTSDNHEGTVAYSVQDSEETRYSMQGSSRTLLSPSWFHNAFRYSMVNEDDLEP
DAPMQVPRMRRELDRRRRSLWIWRSVAALFAIILLVVEVKNYGMLATADVTSSTVHDVHM
QCGDTTRCRIDRSEAAIASALNTDLEENQPFKVWLDPAGKTEITDWSKLEIGTLVWTTQR
HHISHCLNSLAQTAALLKFGEAGEMADESARDWEHTEYCLQSILTAASALEGWDQINSFF
PIKAGALIALATIVSPHSLHNFGENTRSISHCKTQLRGPGQQDHASKRRAERVAHLKRDL
INTQQGHRNVRNRDLSDILHHNHEFTREALRENGDDVLLFADHTSYTLQGEMIEGPYYVN
GELVRSNISQGQEGVPLFLDIQLIDTSTCHPIADAFVDIWQANATGVYSGVVGLDNGNFE
DKSNVNTNFLRGIQQTNSNGVVQFQTIFPGHYEGRTTHIHLLVHNIASTIVRSNNTIESS
DTEQEPRAVHASHVGQLFFDASLIGQVEARYPYSANSQHLILNSEDAVLIKEADNSDPLV
QYVFLGKTVQEGIFAWITLGIDPEMDIGLKSSASWYDGFGKQWRKLWY
>Diaporthe0G020440.1 gene=Diaporthe0G020440
MLSFTFPLLAAAAAALCGLTVQATPTSLVPRADGPPDPSSCSPSCEFLCTKFTLHTLEID
GTANYQLSASKTLAVKYDGEEVCPMERHECRGGSCDFRYTCKEGWSFFLPDQAMEGPWEF
DLQGLPYTRYIPDGWPQLGPISMDDIECDAWQCGGGLNPMTCRNCEIGMKRQFYTAEKTC
DLPEGW
>Diaporthe0G019870.1 gene=Diaporthe0G019870
MANEKDAAATSGSRKPLPTSPRRGSQPVQPGSSNAMEGIIHEHNGVEQHPEEVPPQLAQI
PPELLQLLSPAKQSLVQSCRAAIQELINLTTGMINMPRDHRSIQMLVAKRSFYAQQWDRT
LHTLHQHATVIRQGGQPYPMFAMDGVIGQALDLIFPNFVAARDNNQHAHGPPHMQAYQPH
TQNGPPAPVITMDKNSQGTGGGHTGGLAAVIERQSNLMFQFINNSDHVLSSQANQLFSFL
TSQQNARFKDSLDLQAAHIRHVAAREKEAAELVELFKKERDLFKDKED
>Diaporthe0G137500.1 gene=Diaporthe0G137500
MRLLMRHFRLKLKSWWSQIRKQRHLHLYQHTPIILGSTNTIRLLKLLKRKPFGDIRCELV
DVDVDSKTKYEALSYTWGRGKMTEPIYINGKVWLVSPTVVAVLYHLCSYKRERFIWIDSI
CIDQANNAEKDQQIGLMRRIYKNASQVRTMLAGLWHEFMFGSVESCMALIRQHSEVFPEA
GWIQLSDMYANSWFFRIWVVQEAAMASSVTVLAGGETLVWEHIAMVADMLNKVPSSMALQ
SSNLPGVSDTFPTGVLHAFTMARFKMERDSPQYDLISLIGFTADFLSTEPVDRIYALLGL
LKPDDDVHQWLKPDYAKSAKNLYTYVAQNLILKNCNNILSCAGTGYDRNLEDLPSWVPDW
TKQSIMQTHRQHFTKIQHSARYNASAGSTLAITIDQGNQQCQVAIHIQGHRCGRITHVSP
AMAYTEHNGGEGASKAALRSIFEAHMLARRLAIKFARSPYPTGQTIEEAFWRCLVGDTQF
QRPAPLELGIFCRLWEASLERELSEDVTHSFRGELDEMAGVDLLTNLGLSNDTIRCALTW
NGSRIMCCTGRALAVTDAGYLAMVPPGAKAGDWLCLFYGLNTPFLLRSLAQDVEGQRVPM
SLVGEAYVHGMMDGEAMWPGEPAETFVIL
>Diaporthe0G136980.1 gene=Diaporthe0G136980
MAHLTDLPTELLYIILSHIPRSRCSFWISSSGFSKRSRDIANEWKSPFATSGFGVLSIEV
SPNVVSKSLSAGANPNQNVAGDFCLYKWCRDLGSNEQFPGLMSALQQRWMSDWDFSWSLR
KSYGKGKWCGDRAEYQDTSSQDQNDEKHPFSHLRQPESQPGRQPSHPCWRLLHLASALGF
SDIVEVLLDHGADVRSAGTGVCHCDSLSLINDFVVGSTPSADSTITSWSPFHVAICKRQY
QCARLLAVRGGLSHYIPDTEDSAQHWPTQDKSEAIDVTPLYHIVARCDSRTERLDAIYRI
FQDSEAANKINVDTLDQFMHTPLAVAAYHGNLKSLGPWFIAHGADPNAVVHLRGTDDVTS
LFLFLCYMGRYDDAALLMDMGASVAGKMIIRPGFDEDSLHVALGMMELGTSREALHLSAL
QLCCSLHGKEHSRARSEPLQTERDACNLLLRLLHEKGLDVNSRDADGRTPLMYAVNCGST
EVVRVLLSANADVNAVDNFGASVLYCVCGGNLKPYSIGHLRILHDLLDAGAKLHANYRGR
TELFELCIPQQVSPILSYSTAMLGLLHTYGADFNARNDEGASPLIFAFLQGALDVVDYLL
CLRVTVTVRDCYEMAYSLLERCYMPRQLEMMHSLQKVLHRAQPTQQPGSDEWKERTDSMW
RKVLFHAVKRRRFDLVTLFIEQGVKPCYRSVSGDSVLHLSVKRTDKFCLTMLSNLIHYGA
HEMVNEVNDRELSPLQMAVEYRNAQVAYVLAEGGANIHQATAGASAPLATALQMYYDQEH
YKVLRNLLDPAHRMWSEQDSSLWKGHHYIHKLVKALISAPKSIQTSDDRGDRLSNKTFNS
AMTLLGHGVDVNDVDDEGDSALSTLLQFLLDSAITGSTAEPEAQETEDTLAAPAVSLASR
ATKPAATRSIGQQTVISAKEYAILHLFTLLVSQGADLTQQGRNGVTAVEKLREIALLGDV
SACDVAGTINTLRACVKIPPYDTETGTMLGRARARYPTGGLVLEGLHQERLILRVGEKWT
TKTYHVRSIQGKA
>Diaporthe0G028420.1 gene=Diaporthe0G028420
MKKSKLMVFSFSFAHAQFVWDCKSEHGVRDIFAKIWGTDELTVSFGMKCAVVSLVDVVAD
LSYPDGGTLAFPTPEEADHGKKPWPHLPNGPEDGGLAVMTGTAPLFEQYLKEHEPPEGGW
VKRDLFDWTDKELQWFKDRGCEWVKPSMDPGDFILWDSRAVHYGAAPLGENKRMAIYTCY
KPIEFLTEEQRERKVEAFKRGYMTSHDPTDFVLKEEQMADFNILHPYGPPTINKATQQAI
GIIPYK
>Diaporthe0G027780.1 gene=Diaporthe0G027780
MGSPSRSEHLSFNTLTIMPADIEALPPGVEYSPKADLRGDVYRPLPEIATGTVDPVVMTD
DVPTSYTQTVLDDLNTALASNNAEKIAEHPEDEKLLSYPGRDLNESKTIKTDVLIVGGGS
SGRHTPNKD
>Diaporthe0G025900.1 gene=Diaporthe0G025900
MFPTRILTGLNRQRLELSRVITNMDMAAYSRPPTPFPTQQEEEDREEDKEELEGEASSRM
GRSGMAAWV
>Diaporthe0G017610.1 gene=Diaporthe0G017610
MGITELVFPTYKADPGLQAQLKNTAPEIFKQFHGTEGLLSLFRGKILVDNGVPVDPGSGR
SLLVLEWDRAFSFHRFYPDSAPFQRFVQLIKPFLAGPVTPELFESPARSELCSSSSVTQI
IKVKKAPNTEHLWNEFHAAVANTTTGNPAPFYASGVESHEGVFLGMVGWRSLEDYYQSTK
IEKATGILKELGSSGKTCDIVAQLERIDV
>Diaporthe0G017440.1 gene=Diaporthe0G017440
MDWESPSNATHDYGIGGLIQDPQPWAIGSCHAALFDCMSQWTFGKGTAASNGHQFYIESP
PVSPRSGPTHSDRPIPLLTIGEEIDDSTADGGRLDAVDGLEDNGICKSWGSVQPAHQARS
SQRKSYNHHTSRANVVLYSKPKSISEPYRRYRVGKRGRRWSWLSPRATRKIAKDAQQGKR
LRVAKSRKTITRLYPRLYGSLSSDVVSSPSGSSDDDQPEFALEKWEEQKAASISGPVMGA
GTSSPDSPRRPPYIKKDQLPTEGGLPSEETAQDQSGIESSSSYSETEADVSDFEQPHPLE
SQRDRIVNLLLESYGSYNTTVQQYKSGPNSNETGSGSNESHTEPHSSTSRGRQTTGQKRK
GGPQESEDVEDDDDTGPRRHKRPKRAEEESTEHQSFACPFSKKSPARYRRCYRYDLKRVR
DVKQHLRRCHRRAIYCPVCSETFPSEEARDTHVRRRNCLENASMTVEGINDLQAQKLNGK
CSSKTSAEQQWFHVFDICFPGHDPPRSPYVDRLLSAELQSFRDYASAEGPSIMIEQLRGV
HIWNEQDSAFLRRVLSDGLERIADRWSQSLTPCDDPKSDGTSSKITRASVESDPARPAIP
PPVPRLARGFQGEHATTSAPTTTQPQISGFLSDDDKPCEAVPQAGASIFELDVEFFDFSM
LPTDAQANATTGEVDFPPDLWSLQYGPNREVAI
>Diaporthe0G014050.1 gene=Diaporthe0G014050
MLKQRNDSREGWYPRTIDWVERARYVDPGSLYLHSAQDISCYSPLESDEIRTLVIEAGQG
DEQLRGSLERHKLGDLDRPYTALSYVWGSPKRNAVLHLGDDGKRVKITENAEALLRNLRR
PDESRRVWIDGVCINQDDLTERSHQVSLMHAIYSGASNVLVWLGESDKHTRSVFEFFKIM
HERYDSGKACEKQAEDLSSCPEGDSAESTKASGEAPQSPDLDEHKQDDFARIQAFTGRPW
FSRAWTFQEACLSPDTIIRCGTHELAWQVFVSATLYLVSRGMARVLGSTSDTIVALAHFA
AASSSRQVPYLSVILPLTRNLQSTDGRDKEGGFSVLSSVDGPARDTSLPSWAPDWRIPRR
TALLHGYDWPSPTHRYEINKGAPFENKIPDDVGSDPLILVVKAARIDKVVRVCNPKPLLD
YIAKAPVPTSTAAVDPGQLGLATYYGQTRSDDYVGNIAQALLKTLTADRGGVGEEGMGTW
VDEEHLVGMSMFVPNYRWWSSGLDGGSSATPTEPEIAIKRLITAMYTFLNGRVIFKTENR
LIGIVSSGAQVGDEVWNLVGGYTPFVLRQKDTSKKRWALVGETYVHGIMRGGLWKPEIEV
KEELAWLPPELSYIRLDDLAAVPYTFPPVQRTEEIESTGPNLSIGRKGRDQRQARDEITL
NSIRGTSHGYEGLGQIFRLVKEC
>Diaporthe0G014360.1 gene=Diaporthe0G014360
MLHHYVPHIVENFKFTTAIRDVILLPDSIKLVTNHSINPIMVGLKRRAMEWTGGLGGLER
FINTMDQELLQGHDRELLSGAWAVYEGRIQAKRSGNASSRKA
>Diaporthe0G014900.1 gene=Diaporthe0G014900
MQNILLLCLLPLAAFAAPGRVEQRDLPSHTPVNVKDLDSDFDVKCGKTTVTGSSILKAVS
WGVNLQRADQQVGRDGGSQYPHYYGNDQSQANPQPGRFKFPNADCNKYPQNLRNEFPITK
DGTYEGGDEGLYRAIYLHDKNSDTDIEGNPTAYYCGTIYHSGDNFEGCDVTKN
>Diaporthe0G014990.1 gene=Diaporthe0G014990
MGVEKGDKVFIPADTLSEAGGRKVAVKWSQSFKDRSEDYYVSKYTNKSGNGEDLVFVQAS
KLNELAAKSQGDEKYTLVIDDAWQYGQQKDGSKRFLVYHDKNNKPYQHRFVENFIKQAGG
KAVDVITGLGYPADKIEDIASRFVGDYLKTF
>Diaporthe0G145530.1 gene=Diaporthe0G145530
MLSTYRPRTLTPQGWDLFSSVQQNELTIIPTKRPSTEKDFECHPASEGLTNTLVTSEPQI
KVHRYGHAAYLGHSSTLSFSRNVRNLLQRSSSIADPDSISLEREDTSYTTPLPPIALDLA
STPLPRLSYAEYLTNTVFIHAGSLYSLFDPAVFLERLREFYDERTRGVAPNARLWHVQML
LILGFGESILAREHSESGPSGMAYFTRAIEAMSDIRRLYEDPLLSIEILCLATLFMHATD
LLQESYVTIGKALRIAVTKIMNVSVPDALQPTNVEYQRRLWWTVYCIDRKSAAMLGSTLL
MRDEDIAVPFPEIKEGDECQNTFAIHVTLSSHLGKILDDLFLPYDLDALFSAAFALVLID
IIRPANELLWDLPQVMHLLDEFVSRHIAPAQAYRSDLLQILELHTKLRSVDGALQERAND
NIELGSTSELTGFAITDPAPANALSDPVWSRVRHGDDGSAPTHLETIRSVIDNLDMEGTN
MLGAAMLDGDWVWELDNLWGVF
>Diaporthe0G145520.1 gene=Diaporthe0G145520
MIIANVRALRFATYRTNSSAAGAAAKPRFSAVQQVTNFKETIANRPNFDHSGAPIEVTKS
PDPAWSFGEGVRTGPSHTVDKVHREIDPYSSDRSITQNYRLLVSGIAPRPLGFISTNSAD
GKTKNLAPFSYFQIVDHDPPMFIVSFSSRFGPVKDTYKNLKETGECVINTVSENMIEAVI
ASSIDAPYGLSEWDITGLTEAPTTTVEPSRVKESVLSIEGKVVDIKEFEAHGPGMSRATI
CLIKATRFWVQEDAANDDFSHIELDKLRPVAQIGGISYGRISSTFELPRTRWEDEKPKSK
FLTQLHDSRPDV
>Diaporthe0G083690.1 gene=Diaporthe0G083690
MNSSRRESLEEPHLASTGGDVRGSTAVKATASVQTVCFLLPKSTHEVQSALKVLLQTRCP
FAIRSGGHTPYAGGSSIHNGITLSLENMNRVSVSEDRTTVSIGPGCRWLDVYDTLEPIGL
TVVGGRVASVGVGGLILGGGISFHSNLHGWACDNVVNFEVVTAGGDIVNANETTNQDLFW
ALRGGGNSLGVVTRFDVKAFPQGRMWGGNRYHPLSQSAKLIQQMIAFGERGVVEDPKASL
IIGFAWTEATGYFSSVSLQHTDADSDSDSPKVFHGLLNVPEVLGDSCSSRTLSNLTMELD
GISSGDGHKMRQSFWTFTTYLDENLLSEIVELFVEESKALTHVKGILSGVGLQVISMGMI
KHMTQAGGNCLGLEGETRPLLLANPSVRWENQDDDRLVLDTYCRFVKRAQECATARGLGH
GFLYKNYASQFQKANSYGEDNERKLLQVNMAYDPNGLFRTLVAAHIG
>Diaporthe0G082250.1 gene=Diaporthe0G082250
MANNSDVVDHIVATLDGVNLDQVDSDPGARMRVIDAARRMLARVETPFERMWHVAQVNIT
LTAACRILVDIGLFEAWREAGGKDALLMELWELCRIHCDMALLRRLLRLCVAANMIEEVD
EDHYRATAFSLALGIPGGPVVESLNGAFHHTIPSTSNLPKWLARNHYEAPNDPKNTPYMD
ISPGKLGIFETWAKEPSLQASFIGMMVGFADMRMDWTDIYDTDRLVEGYDFGNNDGTLLV
DVGGAQGVDVKRLLDKQPQIPPGHIVLQDLPDVVGAAVVDDRVEITGHDFFKEQPVIGAR
AYLMHAVLHDWDDIEARRILKHVARAMKEGYSKLLICDVVIPPKGASLYQAVQDVSLLHL
LSAAERSESRWIKLLKRAHFEVVKFWTHDQSPECVIEAQLAAAKTQNKQSGSTDSDED
>Diaporthe0G080870.1 gene=Diaporthe0G080870
METRLWGLGQPLRAEPFGSPAASALLGTMVERGYVVKADGPALMGVLERHVCQISVWLSS
FGTTIRHGPAAYVEICGVRVSMRCRSAGGRGGTDRRPQLPTCVFESRSLVEVSRMLLTNI
NSDSRGREHPDREVQGTIQSLEVYFVTQPKNTSGRARHSILKEPMVSPPLRPATACFKEA
IVRKRRQQET
>Diaporthe0G079160.1 gene=Diaporthe0G079160
MDRTQRERPSRAAYASLPVISQARENTDSESRIPEDIFELLQNDSPKDFLDSLHGHLPDG
LSQPHREAYGAGKRGRSRPDSSEKPERLRTSKRYESGISLFKYHKREATEKQATLNSQYR
GREQWHDNFKMGDTQRGYTISNSTS
>Diaporthe0G078490.1 gene=Diaporthe0G078490
MDFTLFCGIPEQPVLPKDPSSDSFSLVSPAGSDIWRVPATAGGRDEFSGPIYATPLPLNS
FRKASVTVSADFKTPYAQGGLVLLLPGTVRRSQNKDQTKFESSPQQWIKTGIEYENNAFF
ASVVAANPYADWSLAPIGVSKATFDIEKKHGALWIFVTTPGGQRIPLRELTWVFEEDDDR
EVWIGVAACMPKGDASGNGGKLSVHFEDFKVVTV
>Diaporthe0G078110.1 gene=Diaporthe0G078110
MASFAGHKSVPLDEILQLHQNIHLLGPGVRECLVCCTNDDVMAALLDGLATLCILYEAAR
VKYSEASASGDVNCSTRVAIHPAAHPFPGDSTAPAEKTGEGNEHHVHPTPKSVPNAIPPV
VLGRVELTDTEAHLVAATLIKQGLSQIRSHLRDLQQHMTKCLMADKMTRSSYDIYKRRLR
AILLPRPTFYLFPDNIAIQKQISMSAVTDRIRNCCDQCAHSKIRSTGAGQDRPSSTTAAL
SSSPVMRVAPALPGESNRDQSQTILDGEVSHYVDHDHHTDVPGAGLALDDTIVDFLDSLA
NPHLQHPLSADHLASAPDIPMDINNAIYNQTHEDVFMSIEQSLTMTDLSTPLSSPPADSS
QLEQGLSGLLDDSRISRIVDGMINSPLQERCLACATDLRDQCLHATAHGGSADDKLCRCP
TMLNKLYLVVMDPKLSQPTRLLPLDLILFLEQALQNTVEMMKQCTVCGSSILSSANGITL
CMAANWIVNSIQIALESELDTFTSRMSSHSLWGCPERHTIEVGAAREHHHGNATKAAAVP
PSLDPRNSLRIGIWSASSEAWALCVSAILAKRIKRIQQMLSAVGGNRMEVADMSNNTTTV
RAKHEMAKDIRTKTDLLLGMVRTWVYECHRRY
>Diaporthe0G076560.1 gene=Diaporthe0G076560
MAVIGLTAGSHTHHCPVCHKSAKSSCVKNKHLKSCSKCGENYPPSLNPNGCPYCIQRAAA
EEARKQKEKKKDDDKKKKDKKDNGEGSSKGKGKKK
>Diaporthe0G075150.1 gene=Diaporthe0G075150
MDESSDAGSAKPFDQTKAIELIRILSQRGRRLSLHGLAKQLGQLSRSPPHHPTYDPISPK
GHIRILLLHQGKFHDPIRADLTVVNLSENPSYDAVSYCWADEFHSATKCCEAFINGSLIP
FPITRNCQAALRRIRKTDQITRIWIDAICINQDNNKEKGHQVDLMPQIYSSARRTYVFLG
EGEAGAAGLAKLSKGRDRREWDFFDLPYFSRIWILQEIALSKDLRAIFGATEVLYSSTFT
RDRMLTIFGSPISVAVLPSAVLLHEDDRFRGSASLLQGLQLGRPCKATKAEDKVFGVLGM
VHPQQRHGLYADYESGVTDVYVRAAKQLIENDGGSLRSVLGSIICNMTIAGTFGKETPGP
YDLPSWVPDWRQQRELTRMCGWTFEERLINWYPGSKKEPDRTYEPMLDIPARFSIHPYFL
QLDGQSLGALTELRRWFEYRVWFFDERHFKPFDTSPPHNSEIIGEPNWSIVAFKVQNHQK
PIEDKVMIENKHSLSVIDTYALLLYGNFEDFWLKTQLLGNTGKESDGCSREATISVEWIR
GRPPAATDSSRSQPMDRQDQNSGVDTTDERNSIRWFKLLGLICLSGPPINITGKGGDLQE
ISIS
>Diaporthe0G074740.1 gene=Diaporthe0G074740
MSAISRQAKGLVVVTGANGFIAGQVILSLLSSGYAVRGTIRSLERCQHLQSAESPFHPYV
LQGLFSLAEVPDLTSPTQVAAAFTDATAVAHLAQPVLFSTDADYVIGTAVRGTQIALEAA
AQIKSVKSFVLMSSVSAVRMLLSNPAPPGHVITADEWDDADFKIKTLQAEGKPLPGPLVY
AASKAAGERALWEFVKLNKPGFATTAINPVFVAGPSAVPPRTAADISGTTKFIFDLLAGK
DLPPPERLVGYGAYVDVRDVARLVSFAIGHSEVADGHRFLAVSSWVHPQGVVDVLRKAYP
DRHHIIQEGTPGEGYINGFGFPHSAPKFDTETAVKASGEGWIPFEDTILAAAQAYKNLL
>Diaporthe0G074630.1 gene=Diaporthe0G074630
MTSTYALGVNVGNLGRGDWGADLLEAFKTVGKVRPLGRQFPWLVNTAMVYFNPGLIAIFS
PQMVNLACNLIFPLEIMRASAEEHARQAEGNLPESEKTPERLNTESSSVLGGVETTARTM
TIIMFYIRNDPAVLTMLQDELKIIIPDPEAPFTLARFEALLCFSGVVSEGYALAHGITGQ
MPRIAPGEDLRYEQLLVPKEMS
>Diaporthe0G074620.1 gene=Diaporthe0G074620
MYQALVRTHVLRTLDSLFTILLPHPEEPLSLTPTIKSLHEECGLIVRINPIHIPINDPTY
MDDIYASGNKQKRGRNPWFSHTMDHDTHRMRRGALNPFFSKRAIQDLESVLVDKTNMLVR
RLSQARRAGRVVNFT
>Diaporthe0G074500.1 gene=Diaporthe0G074500
MHIGKHVDKLWLAPALPQRGGPRLIPRVLEKHLPDQWMAYESKATPALLLQSTTKRGAFQ
RLAGRSERAADFEVQWDGDGDKRNPQNWAAWYKGMTFGTMSFAMLVVILNSTSYPNSLPS
IMAEFKGETQTRANLGVMTYFLGFAVGPLVLAPLSEIYGRRPIYAIFMLLFAVTVIPSAL
AHSLNDIIGVRFLSGLVGSVMLSCAPGTIVDVASEKYRALAFSIFCIAPAEAPTIGAVMG
GFSSEYLGWRWTNGIVCMLAGVAWVVMSLIPETYAPVLLRRMAVQKRKETGDDRYWTRFE
HNRTSLPDLLKTNLSRPFVLSVTEPILIFWNLYIGAIYAIFYLVFVAYPIVFKQIRGWNS
GIGSLSFAGIGIGAMCTICSEPLLRKMVEAHKHDPKTGRPSPEAGISIICLAACLAPIGQ
LWFSWTCEPASIHWAIPIAAGIPFGCGTTMVLIYGSSYISGTYGLFAASAMVGNNLMKNV
LGGFLPLAGPAMFGRLGPRWAGTVLGLLEVVLIPIPFVFYFKGAAIRNRSPVVAKLKELQ
LPAKPDVSAEEPIVSEITKPLPDVDITTAGKEDSEK
>Diaporthe0G074480.1 gene=Diaporthe0G074480
MDHHDSPSLEDLSMPLNGDTYEEKAFLSPVRDYTTRPRKWSHSQALHLTLDLFLLTVIGL
LASSLWSEKSKAVQPRRILGEDMHGFIPKVLRNGYVFTSGDLHESSQYPQHSELGDVFTV
AAPHQVHCLGAILADNGAVRNGLPPTADVEHIIHCFNYVRQTLMCFADATTEGHGYEDPD
GPVIGVDHMCRDYHALRSWADEPSRVFPKNGTVQPY
>Diaporthe0G015970.1 gene=Diaporthe0G015970
MRTRVLPILLALWTRVSRAEIYFVNPPQFGITGDFSSNAVYTVGQNLRVQWSDAPDNTGI
SVLLYQLNGTQYMLPGQYLFQNVVNTTVYDWTVAVSDNLPATLADSNLFYLSVFQEGKTS
SDSNSHYFNITEAKSTSTSSSTTTSSASTTLSTSTQMASSVTPASTTSTSTASASTSSQP
SSSDTNLSTGAKIGIGVGIPAAAIIGIGAGWFFFGRRRRQQTNAPGAGADPRYSDPSMGP
NQQAGSRAVSEYWAPNHFNGGELYSKQAEPLRQQYSPPVFEASGESRVTQPAELYTDTPH
QR
>Diaporthe0G013270.1 gene=Diaporthe0G013270
MISKSPICREPINLQGGWPTPRLHPVEAMKSATLELFARNDINELLKYGPEHGDQSLRSN
LGKWLSSSYRPQAGLIGGDRIFVTNGASNGLVMILQKFADVSMTRNVWMVEPTYFLAYPV
FRDAGFEGCIRGVPEGSDGIDLEYFESALKSASCNESLPLRSHLKTPKNGYPKTYRHVLY
MVPTFSNPSGRTMSLPQRERLIRLARQYDVLVITDDVYDLLHWPTQQSGNRSRESSMPRM
VDVDRSLEGTNEFGNAVSNGSFSKIVAPGVRVGWLESTPAFVQAMGTVGATVSGGCQSHL
SSLVLNQMLSNGAVTAHLETVLIPTYSHRYKVMVDSIRRLLIPLGVQIMVDPQEPTGASA
DTAGGFFLYITFPQDGSLPPADEIAKFALDEYNLRIAPGNLFTVMGEDSGRQASPGQYLS
GARLCWAWHEELALEEGIQRLREVLIHLSKPDLLG
>Diaporthe0G013250.1 gene=Diaporthe0G013250
MSKNEQHKGYAASVDASTSKKSVKAVQDLETSTVSVPVETVPYEQSEEKSLVRKVDCRIM
PYLWGYAVLSAVDKIIISNAALYGMKDDTHLTGQQYSWVGSIFYFGYLVAEFPLVALMGR
FPIAKFLAVMAMGWALMTILMATCQNHQGLMALRFFMGMMEAPALPGLTLMTTMWYTKKE
QPLRVALWSSTVASVYVGLVSYGIGNASNLSIANWRLLFICLGAISIFFAVMMFIFCPDR
PEAGHFLSQREALVAIERKRSDNTGIENKKLKFYQVREALMDWKSWAIALFFLCMNVSNG
GLNTFSAQIVSGFGFSKLNTVLIGMPTGVIQAVTSILATIPPRYFKNTRCLSAAACCVVP
LVCSIVIRRLPSSDKTGLLIAYYFFYFFWGPYAVALSLPMANTSGHSKKLTVNAMIFLSY
CVANIIAPQTFQSSEAPHYQSGYNSIAGFESAAIAIMLVYIIGVKLENHRRQKLHGAVVE
GDVDPTLSFDDLTDWEKPNFRYVC
>Diaporthe0G013230.1 gene=Diaporthe0G013230
MATPDVQDAGHMFTNPWTPAPREIACRRCRCDKKRPACSDYVHALEEHVALLEARLRQSH
PSLALDHLSPVLQRASILSGLPIDEDGDINQETLNAGDADGTDWMPVPTDGGLLPANFNM
AELADDSMNSFVDPALGSTSAQSLLVTDGDEYTEPLIERPGALSSTLARRHLSISIGSSY
ASEYFLNAHPMWPFLHEQQWNDCWRRWENPVGGSTRAAWIHFFADMVLSIGALLAQNSDP
APEHLESFKFLKDRALKKYESREAQRWPALVRTQSSLLLTVQAMHLDSVSTLRDRASEAI
KQCTIAKLQAQSNNSPYDFASDVESEIQRQATRCCYTIDVLISNSTNQAVSADRFLDDES
LESYESSGDGSSLDTPLKRLDREDHMFQLRRIQCRILKMVQNLETKAERDNHPVPNLWRS
QIRHDLSRWTEDNLIFSDREGISDRFKSQPWLLKLANYANISLFPNPYLAVRSGDARYLV
TAACQVLVTFRRFRVKEHLSCYTWTALIHQFQAGVIVLYCLWATPTHQQLALYDRRVVCQ
AIFACLATLVDYASKWASAHVFQSIFRLFTEEIPVTEYGDPVQQWTLSPDGCAELLGLTL
ELERLQVQKSGYNIHIPPDILRIQFNTTSMDRTYDKTFSCIDNLRPLPEWPFHNQ
>Diaporthe0G012910.1 gene=Diaporthe0G012910
MLTGEQETVVNKACIMLVSIDHTESDSYDSLRLGPVHTIEREEQPTSGRPPHPDFLYTEV
PLQIPAVIAAPALRYSWE
>Diaporthe0G012280.1 gene=Diaporthe0G012280
MDKMEELGASESVEEGTLRSPRIKNLILFSSPLFGVQLAWTIQQVYGLGLLGHVKPYLSS
LGFSATQLPFLILSGPLAGLIAPPVFAILSDTCQSRLGKRKPFIFGGGAAVVLSLLLLAR
AKELGELLSTSFSAAGVNTLLAKTIATISIYCLNFAMQPLYLGIRAWSVDFFLPHQQPVI
SLWSSRFMSLGSLFVAFVGYGSQKPSFESLAFVSAAILTAVLLLILVAAPADTRMTPGND
HRVRVQMPTSLHTHACRLVKKIQDLPPITRHVCRTQLLAWFAWFPILQYSSSEGIV
>Diaporthe0G012240.1 gene=Diaporthe0G012240
MTTKDHPGPGGRLTSCWSLIYEPNSRSYLIAYPEEGGAEAEKRSYLIAYPEEEGGEVSKR
AYLIAYPEEEGAEVSKRAYLIAYPEEEGSEVSKRSYLIAYPEENGAEVSKRSYLIAYPKE
EGAEVSKRAYLIAYPEEEGADVSKRAYLIAYPEEESDVAKRAYLIAYPEEEAKANVAKE
>Diaporthe0G010530.1 gene=Diaporthe0G010530
MASLSSSLDLATYHPQKQSPLFGVFPGEIRNKIFAFALLQYEDDAAAYPEDSYWYRPGFK
GPKRGNSSLLRTCKLAYAEGQKVFLEEIEWAFWFDRGPRGRSGSNDCLRFFRDLSDSQVR
DLEQVRFFTQMYWLEGGHNINNIFNNNNFRPSRLTITIRYSDWWFWEHNEPLRMREDWLI
NFNGSHGLRELRVEYETLAWKKAQMDAIVARNKERVLKVRDGGYLSAEDTRLEEWRWTGP
SKLGGQTWEHHGEGDVVEYVVVTDTWKYHEGPIPEDVLQRQAALQQQRLNSILAEGDWTD
EDEEDDEDEDEEEDEEEEDEEEEGEEFSDDEDSQD
>Diaporthe0G003170.1 gene=Diaporthe0G003170
MQYYRGDRAGSKGMPTMVGGLQYVRAHHELVARALLMLAPGNSSEGDLPIRLGVIQSRPR
ARIVTASASRHVLNWNAATWERTGHAGQGLSPRSLLDQGTLRVWTAAANQIGFVVLIRHR
ALGWEAAGGSVSLSGHCLVHAHAQRHRVPPSPAGRQADHSCALPLGGKVAKLEGLAAREP
QPEWQVVLQTSIVQGHEGALTRLQVSATLEGPLCLSAEGNNDEGFV
